# Supplementary material for: The Novel Non-coding Transcriptional Regulator Gm18840 Drives Cardiomyocyte Apoptosis in Myocardial Infarction Post Ischemia/Reperfusion
Source: Front Cell Dev Biol. 2021 Jul 12;9:615950. doi: 10.3389/fcell.2021.615950 (PMC8312575; doi:10.3389/fcell.2021.615950)
Supplement: Supplementary file 1 [file Table_1.XLSX]

## Sheet: Sheet1
Table S1. Differentially expressed protein coding genes in heart tissue of mice with/without MIRI.
GID	Symbol	M10.sorted_R1	M6.sorted_R1	M8.sorted_R1	S2.sorted_R1	S3.sorted_R1	S5.sorted_R1	baseMean	log2FoldChange	lfcSE	stat	pvalue	padj	Biotype
ENSMUSG00000000056	Narf	19.6705	12.7601	16.3799	31.3614	26.0915	27.4334	7399.37	1.35954	0.24705	5.50308	3.73206e-08	2.78326e-07	protein_coding
ENSMUSG00000000058	Cav2	22.8206	19.2008	16.2916	44.7917	35.1799	29.2005	6438.81	1.46412	0.239565	6.11156	9.86628e-10	1.0088e-08	protein_coding
ENSMUSG00000000088	Cox5a	96.483	49.5197	55.4604	150.421	149.069	175.745	16889.9	1.7894	0.325961	5.4896	4.02836e-08	2.98449e-07	protein_coding
ENSMUSG00000000094	Tbx4	0.58296	0.81982	0.213006	0.0151836	0.0089048	0.00471728	49.1223	-5.20175	0.793538	-6.55513	5.55932e-11	6.95753e-10	protein_coding
ENSMUSG00000000126	Wnt9a	5.29695	7.60383	6.67346	2.03208	1.83767	2.0964	822.097	-1.11349	0.171447	-6.49469	8.32061e-11	1.01449e-09	protein_coding
ENSMUSG00000000142	Axin2	1.56038	2.66568	1.76778	0.478318	0.693051	0.64978	415.347	-1.10975	0.26538	-4.18174	2.89292e-05	0.000117784	protein_coding
ENSMUSG00000000149	Gna12	22.1651	25.5779	25.9651	28.1213	32.3598	38.2488	6621.29	1.02111	0.194806	5.24168	1.59122e-07	1.04322e-06	protein_coding
ENSMUSG00000000154	Slc22a18	2.02448	2.47085	1.69462	0.326737	0.623886	0.311615	119.45	-1.71284	0.35888	-4.77274	1.81733e-06	9.57949e-06	protein_coding
ENSMUSG00000000168	Dlat	47.7869	29.0199	30.7483	84.5749	81.8742	85.4414	20778	1.78369	0.278106	6.4137	1.42025e-10	1.6832e-09	protein_coding
ENSMUSG00000000171	Sdhd	262.918	134.347	130.887	435.727	420.241	455.707	26975.4	1.85687	0.337546	5.50107	3.77484e-08	2.81411e-07	protein_coding
ENSMUSG00000000182	Fgf23	0.0993609	1.52841	0.399357	0	0.00834764	0	30.3842	-7.20048	1.48946	-4.8343	1.33616e-06	7.24628e-06	protein_coding
ENSMUSG00000000197	Nalcn	1.20963	1.43101	1.95281	0.108868	0.0979002	0.178135	318.601	-2.97251	0.316967	-9.37799	6.72441e-21	2.96647e-19	protein_coding
ENSMUSG00000000204	Slfn4	1.30346	8.42478	3.48168	0.149812	0.0382003	0.101182	450.24	-4.86374	0.5891	-8.25622	1.50357e-16	4.03405e-15	protein_coding
ENSMUSG00000000223	Drp2	0.261661	0.397417	0.484306	0.0769794	0.0300976	0.0187577	97.6729	-2.58685	0.479765	-5.39192	6.97077e-08	4.91215e-07	protein_coding
ENSMUSG00000000244	Tspan32	1.03603	1.23373	0.88198	0.147033	0.0947324	0.136398	201.833	-2.47232	0.280258	-8.82157	1.1287e-18	3.93054e-17	protein_coding
ENSMUSG00000000248	Clec2g	0.295442	0.25309	0.176161	0	0.0212752	0	18.9905	-4.56471	1.01045	-4.51748	6.25788e-06	2.96866e-05	protein_coding
ENSMUSG00000000253	Gmpr	40.982	19.825	22.874	76.6866	62.5938	69.0443	6494.66	1.85763	0.33351	5.56994	2.54833e-08	1.95938e-07	protein_coding
ENSMUSG00000000276	Dgke	1.90012	1.80603	1.60127	2.84612	3.40334	2.99751	1404.63	1.37953	0.196519	7.01984	2.22115e-12	3.42988e-11	protein_coding
ENSMUSG00000000278	Scpep1	39.2513	65.211	71.0234	9.6778	7.9793	8.09441	3857.01	-2.16251	0.210016	-10.2969	7.27626e-25	4.59557e-23	protein_coding
ENSMUSG00000000290	Itgb2	18.1648	48.2856	36.9861	3.37975	2.69411	4.36306	3093.79	-2.67423	0.3257	-8.21071	2.1988e-16	5.78486e-15	protein_coding
ENSMUSG00000000296	Tpd52l1	3.23561	2.22589	2.02179	3.54217	5.39091	5.92989	347.16	1.56049	0.341101	4.57485	4.76561e-06	2.31419e-05	protein_coding
ENSMUSG00000000303	Cdh1	0.131352	0.54451	0.243663	0.0141123	0	0.00350753	36.3042	-5.01403	0.891503	-5.62425	1.86319e-08	1.47841e-07	protein_coding
ENSMUSG00000000308	Ckmt1	1.18548	1.93291	1.54793	0.0568946	0.0788678	0.212113	111.759	-3.13184	0.48469	-6.46154	1.03643e-10	1.24795e-09	protein_coding
ENSMUSG00000000317	Bcl6b	7.85938	5.86719	4.65005	15.7911	12.4512	7.43288	2318.42	1.50025	0.323548	4.63686	3.53742e-06	1.75722e-05	protein_coding
ENSMUSG00000000318	Clec10a	9.17058	20.2028	8.5091	1.42058	2.13114	1.72665	1138.57	-2.22667	0.335245	-6.64192	3.09616e-11	4.01062e-10	protein_coding
ENSMUSG00000000340	Dbt	15.1681	11.2007	9.49289	23.7838	25.3689	25.5555	4338.57	1.62292	0.259859	6.24537	4.22797e-10	4.62779e-09	protein_coding
ENSMUSG00000000384	Tbrg4	12.8012	9.84515	10.6697	17.8454	15.8719	18.1097	3591.7	1.20861	0.218557	5.52995	3.2033e-08	2.41907e-07	protein_coding
ENSMUSG00000000386	Mx1	1.74259	4.28335	2.4862	0.400115	0.340563	0.466431	321.58	-2.1941	0.327361	-6.70238	2.05056e-11	2.73099e-10	protein_coding
ENSMUSG00000000399	Ndufa9	121.047	58.4812	62.0382	221.723	221.878	220.034	22793	1.99944	0.339713	5.88567	3.96447e-09	3.60095e-08	protein_coding
ENSMUSG00000000409	Lck	1.34868	1.5402	0.875172	0.207158	0.0620387	0.0766843	109.347	-2.8687	0.47461	-6.04433	1.5003e-09	1.47828e-08	protein_coding
ENSMUSG00000000439	Mkrn2	3.34708	2.64758	2.77103	3.73935	4.02074	4.15687	1634.41	1.01664	0.21866	4.6494	3.32906e-06	1.6651e-05	protein_coding
ENSMUSG00000000489	Pdgfb	10.6911	12.4969	12.1649	19.8073	24.6911	17.1266	3239.47	1.38834	0.175087	7.9294	2.20203e-15	5.12975e-14	protein_coding
ENSMUSG00000000563	Atp5f1	163.834	89.1269	90.6226	283.304	291.642	304.157	59877.4	1.90511	0.315117	6.04572	1.48742e-09	1.46772e-08	protein_coding
ENSMUSG00000000567	Sox9	3.98477	11.0577	11.1092	0.633787	1.07298	0.752704	1047.44	-2.78049	0.361117	-7.69967	1.36416e-14	2.91417e-13	protein_coding
ENSMUSG00000000594	Gm2a	24.3043	35.2034	28.2701	6.14682	5.34229	6.10328	4076.31	-1.71905	0.164524	-10.4486	1.48656e-25	9.94479e-24	protein_coding
ENSMUSG00000000628	Hk2	25.2867	16.677	16.8263	41.8831	54.4997	49.3452	14516	1.87213	0.275788	6.78831	1.13458e-11	1.57286e-10	protein_coding
ENSMUSG00000000631	Myo18a	8.96034	8.37169	9.7318	12.7569	14.7432	12.529	12179.4	1.14622	0.169643	6.75665	1.41214e-11	1.93653e-10	protein_coding
ENSMUSG00000000632	Sez6	0.0571797	0.0406578	0.0224998	0.163077	0.120533	0.0666279	32.2759	2.07508	0.571989	3.62784	0.000285802	0.000942494	protein_coding
ENSMUSG00000000673	Haao	2.15099	2.19195	1.90008	0.306372	0.247833	0.144417	77.684	-2.57692	0.364556	-7.06865	1.56446e-12	2.48371e-11	protein_coding
ENSMUSG00000000682	Cd52	38.6447	41.8193	25.4451	5.64468	4.87319	5.58209	1350.21	-2.13823	0.250715	-8.52851	1.48242e-17	4.54721e-16	protein_coding
ENSMUSG00000000686	Abhd15	0.593874	0.851589	1.06494	0.246713	0.169637	0.338313	95.6887	-1.12196	0.372286	-3.0137	0.00258086	0.00680765	protein_coding
ENSMUSG00000000690	Hoxb6	0.0611815	0.893267	0.378314	0.0197198	0.0693908	0.00816876	24.0164	-3.12582	1.00228	-3.11871	0.00181642	0.00496579	protein_coding
ENSMUSG00000000693	Loxl3	25.0019	44.7258	71.8473	2.30824	1.93107	1.7218	5910.29	-3.95896	0.31723	-12.4798	9.62746e-36	1.28812e-33	protein_coding
ENSMUSG00000000739	Sult5a1	0.676395	1.21938	0.802866	0.300909	0.342671	0.203311	150.895	-1.07282	0.303225	-3.53805	0.000403098	0.00128191	protein_coding
ENSMUSG00000000753	Serpinf1	137.014	267.677	297.503	17.4193	13.8267	13.1735	15486.9	-3.3722	0.254412	-13.2549	4.22915e-40	6.82606e-38	protein_coding
ENSMUSG00000000782	Tcf7	1.73947	1.91549	0.898686	0.196722	0.219207	0.134459	123.553	-2.47871	0.398366	-6.22219	4.90268e-10	5.30632e-09	protein_coding
ENSMUSG00000000791	Il12rb1	0.168312	0.225135	0.0678753	0.00314492	0.00368882	0	16.8737	-5.46327	1.24526	-4.38724	1.14797e-05	5.11084e-05	protein_coding
ENSMUSG00000000805	Car4	3.98803	0.597562	1.0771	23.8826	12.3698	12.51	1343.02	3.58124	0.883266	4.05454	5.02328e-05	0.000193996	protein_coding
ENSMUSG00000000881	Dlg3	3.59052	5.00961	5.09833	1.28569	1.46399	1.2793	997.982	-1.16582	0.169462	-6.87952	6.00546e-12	8.67422e-11	protein_coding
ENSMUSG00000000948	Gm38393	0.213091	0.210216	0.188744	0.732617	0.719971	0.335264	148.296	2.11067	0.347577	6.07253	1.25913e-09	1.25957e-08	protein_coding
ENSMUSG00000000957	Mmp14	17.5636	44.1903	33.7413	4.81981	4.30432	3.62368	4196.39	-2.28819	0.275685	-8.30002	1.04096e-16	2.88813e-15	protein_coding
ENSMUSG00000000959	Oxa1l	23.91	16.5797	18.5606	31.9651	25.6611	30.1777	6370.73	1.13642	0.244728	4.64358	3.42416e-06	1.70721e-05	protein_coding
ENSMUSG00000000982	Ccl3	0.862771	2.12672	1.35798	0.0842682	0.3756	0.335111	36.3779	-1.82929	0.618999	-2.95524	0.00312423	0.008096	protein_coding
ENSMUSG00000001020	S100a4	2.0061	2.86996	1.24047	0.154742	0.466724	0.247245	37.6522	-2.23491	0.576653	-3.87565	0.000106339	0.000385769	protein_coding
ENSMUSG00000001025	S100a6	152.332	195.28	197.329	30.9856	33.5419	37.1922	8266.62	-1.82016	0.167601	-10.8601	1.78628e-27	1.35551e-25	protein_coding
ENSMUSG00000001027	Scn4a	1.07088	0.275862	0.319216	2.86764	3.50983	3.50901	1021.26	3.08147	0.504832	6.10394	1.03485e-09	1.05151e-08	protein_coding
ENSMUSG00000001034	Mapk7	4.46431	8.44876	10.002	2.82643	2.60533	1.87673	1275.74	-1.04203	0.275229	-3.78606	0.000153055	0.000536854	protein_coding
ENSMUSG00000001053	N4bp3	5.8913	4.47299	5.80135	10.8939	8.16524	5.2694	1244.71	1.14589	0.283945	4.03561	5.44609e-05	0.000209212	protein_coding
ENSMUSG00000001082	Mfsd10	9.74176	17.3582	17.9783	4.30478	3.50049	3.426	1539.25	-1.3975	0.223823	-6.24377	4.27156e-10	4.67049e-09	protein_coding
ENSMUSG00000001100	Poldip2	26.9869	17.0429	19.7144	35.2113	29.0283	31.4805	6867.3	1.14416	0.261478	4.37576	1.21007e-05	5.3615e-05	protein_coding
ENSMUSG00000001119	Col6a1	77.7854	181.117	177.381	47.0121	25.376	19.5965	21417	-1.64497	0.35198	-4.67348	2.96135e-06	1.49814e-05	protein_coding
ENSMUSG00000001128	Cfp	38.5192	83.0936	64.1572	8.76772	7.74576	12.5501	3413.33	-2.04723	0.2947	-6.94683	3.73584e-12	5.57825e-11	protein_coding
ENSMUSG00000001131	Timp1	91.8625	131.645	138.31	2.67502	2.88187	4.80581	2888.49	-4.50998	0.283671	-15.8987	6.47442e-57	2.80149e-54	protein_coding
ENSMUSG00000001134	Uxt	6.11249	5.06526	4.3633	7.49861	7.44658	7.93852	715.564	1.12924	0.236073	4.78345	1.7231e-06	9.13759e-06	protein_coding
ENSMUSG00000001151	Pcnt	3.66439	3.90534	4.34851	5.63538	5.77898	5.47969	3091.98	1.09149	0.13943	7.82824	4.94748e-15	1.11425e-13	protein_coding
ENSMUSG00000001211	Agpat3	15.1806	14.2108	14.062	28.1864	24.3997	24.3521	10487.3	1.40024	0.164612	8.50628	1.79599e-17	5.45963e-16	protein_coding
ENSMUSG00000001247	Lsr	3.32627	3.67082	3.72017	0.499278	0.397389	0.465349	241.05	-2.38821	0.215552	-11.0795	1.57671e-28	1.35297e-26	protein_coding
ENSMUSG00000001270	Ckb	126.807	140.532	161.345	46.7394	30.4491	35.4302	7666.31	-1.34326	0.195209	-6.88113	5.93784e-12	8.58305e-11	protein_coding
ENSMUSG00000001281	Itgb7	5.2677	6.13315	4.96377	0.437703	0.331227	0.280746	427.879	-3.37651	0.227121	-14.8666	5.43308e-50	1.47323e-47	protein_coding
ENSMUSG00000001334	Fndc5	50.9747	16.3557	18.824	112.914	129.027	155.406	16615.6	2.7334	0.450524	6.06715	1.30196e-09	1.29922e-08	protein_coding
ENSMUSG00000001348	Acp5	7.77639	9.32129	8.93074	0.317978	0.111891	0.284514	477.267	-4.5916	0.317695	-14.4529	2.40493e-47	5.55785e-45	protein_coding
ENSMUSG00000001349	Cnn1	3.24995	6.69846	10.4689	0.589816	0.830187	0.557064	545.093	-2.7491	0.373018	-7.36988	1.70785e-13	3.11224e-12	protein_coding
ENSMUSG00000001420	Tmem79	0.500325	0.44109	0.312564	0.602935	0.561608	0.727244	104.52	1.16552	0.334957	3.4796	0.00050217	0.00156659	protein_coding
ENSMUSG00000001435	Col18a1	6.18687	16.1393	13.0643	2.93833	1.53561	1.12654	2611.46	-2.05721	0.374276	-5.49651	3.87382e-08	2.8763e-07	protein_coding
ENSMUSG00000001493	Meox1	47.6759	52.3706	85.8395	12.7245	7.01399	5.87588	4314.82	-2.28051	0.316214	-7.21191	5.51705e-13	9.35782e-12	protein_coding
ENSMUSG00000001494	Sost	10.6725	5.512	6.73419	0.312437	0.381131	0.248495	448.516	-4.06067	0.36424	-11.1483	7.29521e-29	6.42262e-27	protein_coding
ENSMUSG00000001504	Irx2	1.03886	1.59409	0.979132	1.66782	1.57793	2.87922	368.345	1.37562	0.332401	4.13843	3.49695e-05	0.000139665	protein_coding
ENSMUSG00000001506	Col1a1	74.0956	277.793	211.276	24.3897	16.0724	14.8603	35769.8	-2.72215	0.376828	-7.22384	5.05385e-13	8.62974e-12	protein_coding
ENSMUSG00000001508	Sgca	46.3155	21.2616	25.3736	68.1508	71.6459	75.8342	6351.58	1.75847	0.345056	5.0962	3.46544e-07	2.09877e-06	protein_coding
ENSMUSG00000001552	Jup	18.6631	25.3775	25.3865	32.9728	31.4546	30.9602	11877	1.05638	0.134306	7.86544	3.67797e-15	8.40436e-14	protein_coding
ENSMUSG00000001583	Tnk1	0.315832	0.677569	0.663998	0.0930722	0.0181948	0.0385544	53.3739	-2.845	0.570278	-4.9888	6.07564e-07	3.51323e-06	protein_coding
ENSMUSG00000001588	Acap1	2.09382	2.19002	1.40894	0.359931	0.431493	0.177603	304.32	-1.99013	0.349013	-5.70217	1.18289e-08	9.71194e-08	protein_coding
ENSMUSG00000001604	Tcea3	22.4657	23.2276	19.6499	42.3813	58.7858	54.9832	3669	1.84425	0.216176	8.53124	1.44787e-17	4.44793e-16	protein_coding
ENSMUSG00000001642	Akr1b3	22.4226	15.7426	15.0015	30.1683	30.1642	32.6304	14158.9	1.37022	0.255306	5.36695	8.00801e-08	5.58884e-07	protein_coding
ENSMUSG00000001657	Hoxc8	0.0371259	0.0774354	0.0852676	0	0	0	4.81668	-5.51207	1.63168	-3.37815	0.000729748	0.00218731	protein_coding
ENSMUSG00000001661	Hoxc6	0.155939	0.578946	0.169707	0	0.00628846	0.0133251	18.966	-4.9613	1.11559	-4.44726	8.69735e-06	3.98464e-05	protein_coding
ENSMUSG00000001665	Gstt3	4.04804	5.84943	5.84055	1.37601	1.40647	1.11761	489.565	-1.4148	0.187222	-7.55677	4.13191e-14	8.25448e-13	protein_coding
ENSMUSG00000001670	Tat	0.299777	0.20842	0.154472	0.0268397	0	0.0266835	15.8687	-3.06447	0.870532	-3.52022	0.000431186	0.00136271	protein_coding
ENSMUSG00000001672	Marveld3	0.114343	0.176483	0.147063	0.0157246	0	0.0195414	13.91	-3.02695	0.844333	-3.58502	0.000337055	0.00109308	protein_coding
ENSMUSG00000001739	Cldn15	21.4198	21.5565	20.884	2.59535	1.4116	2.30379	1359.27	-2.75679	0.253902	-10.8577	1.83271e-27	1.38557e-25	protein_coding
ENSMUSG00000001741	Il16	3.2771	4.40347	3.99609	1.323	1.04352	0.860819	1123.22	-1.26692	0.183208	-6.91519	4.67232e-12	6.89057e-11	protein_coding
ENSMUSG00000001750	Tcirg1	17.6914	31.9204	28.6524	7.76904	5.16949	6.04052	4099.49	-1.43798	0.228855	-6.28335	3.31346e-10	3.6944e-09	protein_coding
ENSMUSG00000001751	Naglu	10.3468	21.0504	17.4501	4.687	5.48621	5.57115	1656.73	-1.01389	0.242572	-4.17975	2.91825e-05	0.00011872	protein_coding
ENSMUSG00000001761	Smo	9.4353	13.8945	12.8153	4.00549	3.09264	2.54024	2453.05	-1.31538	0.194335	-6.76863	1.30007e-11	1.78967e-10	protein_coding
ENSMUSG00000001768	Rin2	15.9214	30.5419	29.6192	6.19311	7.75501	6.20165	4929.23	-1.30281	0.235866	-5.52352	3.3227e-08	2.49718e-07	protein_coding
ENSMUSG00000001773	Folh1	0.945187	1.10771	0.5208	0.0241306	0	0.0599755	75.8649	-4.35115	0.696205	-6.24981	4.10964e-10	4.50554e-09	protein_coding
ENSMUSG00000001827	Folr1	1.26202	1.32296	1.16449	0.016861	0.0329617	0.0628607	78.6207	-4.51003	0.487258	-9.25594	2.12363e-20	8.88646e-19	protein_coding
ENSMUSG00000001829	Clpb	6.7907	4.88008	5.53713	7.7913	8.11407	8.74175	4730.46	1.08863	0.234056	4.65116	3.30081e-06	1.6526e-05	protein_coding
ENSMUSG00000001865	Cpa3	5.60406	8.17795	2.88975	0.757403	0.908357	0.666274	265.718	-2.25176	0.381073	-5.909	3.44195e-09	3.17311e-08	protein_coding
ENSMUSG00000001891	Ugp2	77.7627	46.1297	47.1795	74.1656	88.3738	101.065	15318.4	1.18492	0.309804	3.82473	0.000130914	0.000466107	protein_coding
ENSMUSG00000001918	Slc1a5	55.5847	86.3683	112.635	10.9918	11.6518	8.83101	10816.1	-2.41224	0.236804	-10.1866	2.27496e-24	1.37696e-22	protein_coding
ENSMUSG00000001930	Vwf	25.0125	23.5985	33.8318	5.71157	5.40323	5.95138	15114.9	-1.68318	0.198187	-8.49287	2.0159e-17	6.08268e-16	protein_coding
ENSMUSG00000001948	Spa17	2.29335	2.37692	1.9258	2.47004	4.05325	3.28127	197.667	1.1556	0.289057	3.99782	6.3928e-05	0.00024188	protein_coding
ENSMUSG00000001983	Taco1	20.5263	9.24215	10.127	31.7193	28.1064	29.732	2115.35	1.70363	0.358784	4.74835	2.05079e-06	1.07133e-05	protein_coding
ENSMUSG00000001986	Gria3	1.65755	3.20304	2.3325	0.197727	0.230388	0.104147	674.462	-3.15631	0.308013	-10.2473	1.2169e-24	7.54515e-23	protein_coding
ENSMUSG00000001998	Ap4e1	2.03636	2.4526	2.20214	0.819864	0.734749	0.618188	847.018	-1.03697	0.155437	-6.6713	2.53554e-11	3.32679e-10	protein_coding
ENSMUSG00000002006	Pdzd4	1.51714	2.63567	2.23183	0.760936	0.652238	0.525352	317.3	-1.11771	0.233724	-4.78216	1.73426e-06	9.18957e-06	protein_coding
ENSMUSG00000002007	Srpk3	11.9934	5.71086	6.26513	16.346	13.5109	14.3262	2205	1.42108	0.344792	4.12157	3.76305e-05	0.000149383	protein_coding
ENSMUSG00000002010	Idh3g	133.963	77.8623	93.4331	192.148	190.025	204.235	28076.2	1.49964	0.279951	5.35678	8.47204e-08	5.86639e-07	protein_coding
ENSMUSG00000002012	Pnck	3.34541	3.33786	3.4964	4.63734	5.09363	5.06293	556.93	1.12512	0.180285	6.24082	4.35294e-10	4.75311e-09	protein_coding
ENSMUSG00000002020	Ltbp2	30.9302	75.8322	127.396	0.424335	0.775263	0.407752	16381.6	-6.56209	0.427063	-15.3656	2.78271e-53	9.75723e-51	protein_coding
ENSMUSG00000002032	Tmem25	2.38955	1.15579	1.27806	4.76685	3.28593	4.27559	656.377	1.89547	0.360082	5.26399	1.40963e-07	9.31674e-07	protein_coding
ENSMUSG00000002033	Cd3g	1.41976	1.48064	0.710279	0.0829329	0.171391	0.0343543	115.878	-3.085	0.532234	-5.79633	6.77825e-09	5.83613e-08	protein_coding
ENSMUSG00000002059	Rab34	14.4029	24.1825	23.3027	6.01379	5.44753	4.64823	1765.7	-1.33885	0.19595	-6.83258	8.33982e-12	1.17538e-10	protein_coding
ENSMUSG00000002100	Mybpc3	791.564	431.746	526.482	787.9	827.355	827.458	198061	1.03501	0.29393	3.52127	0.00042948	0.00135774	protein_coding
ENSMUSG00000002104	Rapsn	5.87633	5.30249	6.06117	9.32779	7.68895	10.6125	925.054	1.26562	0.220873	5.73005	1.00398e-08	8.36462e-08	protein_coding
ENSMUSG00000002111	Spi1	7.62986	18.361	12.0067	3.11849	3.7702	4.21476	1263.98	-1.14681	0.292434	-3.9216	8.79647e-05	0.00032473	protein_coding
ENSMUSG00000002204	Napsa	2.88543	2.16117	1.31283	0.242667	0.108162	0.048251	163.906	-3.45355	0.526017	-6.56546	5.18731e-11	6.52408e-10	protein_coding
ENSMUSG00000002228	Ppm1j	8.4374	6.04457	6.93242	15.4862	13.8905	13.7174	1363.18	1.57362	0.228836	6.87665	6.12771e-12	8.83825e-11	protein_coding
ENSMUSG00000002250	Ppard	3.43797	5.56073	5.03789	6.85777	6.87647	5.98988	1749.83	1.09354	0.172827	6.32738	2.49359e-10	2.83942e-09	protein_coding
ENSMUSG00000002257	Def6	3.51103	5.83369	5.82867	1.53446	1.38587	1.36662	469.603	-1.21713	0.212211	-5.73546	9.72499e-09	8.12894e-08	protein_coding
ENSMUSG00000002274	Metrn	1.28833	0.677248	0.790159	1.70151	1.18269	1.95788	126.511	1.36903	0.399917	3.42329	0.000618671	0.00188437	protein_coding
ENSMUSG00000002280	Narfl	9.65351	7.53317	9.04	11.4927	11.1888	13.2675	2686.28	1.0325	0.220921	4.67362	2.95944e-06	1.49754e-05	protein_coding
ENSMUSG00000002289	Angptl4	14.9789	20.5406	20.9098	7.88894	4.05523	2.20683	2194.99	-1.42503	0.371518	-3.83571	0.000125204	0.000447577	protein_coding
ENSMUSG00000002308	Cd320	7.02906	5.10654	5.48943	7.58058	8.35414	9.85385	1281.96	1.12258	0.258039	4.35041	1.35882e-05	5.94927e-05	protein_coding
ENSMUSG00000002342	Tmem161a	17.0893	13.3313	14.2917	20.6706	20.2547	19.6514	4353.48	1.00751	0.20595	4.89201	9.98092e-07	5.5489e-06	protein_coding
ENSMUSG00000002346	Slc25a42	4.89229	4.02052	4.39907	13.6462	14.2284	14.1705	4000.36	2.23439	0.195374	11.4365	2.74801e-30	2.72616e-28	protein_coding
ENSMUSG00000002379	Ndufa11	102.002	51.4248	58.5597	126.363	124.959	145.971	18920.5	1.45651	0.32804	4.44005	8.99376e-06	4.10656e-05	protein_coding
ENSMUSG00000002393	Nr2f6	5.18628	6.20157	6.07757	7.62562	8.71601	9.81539	1476.93	1.18138	0.186429	6.3369	2.34437e-10	2.68756e-09	protein_coding
ENSMUSG00000002416	Ndufb2	3.44543	2.27947	1.91099	4.61068	5.27355	5.57872	1524.36	1.57802	0.302631	5.21433	1.84487e-07	1.1907e-06	protein_coding
ENSMUSG00000002458	Rgs19	7.27429	11.9834	11.1618	3.65877	2.24763	2.70508	832.049	-1.21891	0.2373	-5.13658	2.79782e-07	1.73129e-06	protein_coding
ENSMUSG00000002489	Tiam1	1.68523	4.01124	4.69675	0.540572	0.436968	0.399832	1051.07	-2.29747	0.319917	-7.18146	6.89715e-13	1.15162e-11	protein_coding
ENSMUSG00000002500	Rpl3l	48.6529	9.43849	7.49566	174.099	162.606	217.92	12982.6	3.57243	0.968134	3.69001	0.000224243	0.000756918	protein_coding
ENSMUSG00000002504	Slc9a3r2	51.5354	44.82	57.6679	91.1357	78.9938	71.2324	10133.1	1.22278	0.184247	6.63661	3.20978e-11	4.14986e-10	protein_coding
ENSMUSG00000002565	Scin	3.31052	4.12103	4.65774	1.3603	1.55516	0.722196	454.58	-1.1489	0.28281	-4.06246	4.85584e-05	0.000188137	protein_coding
ENSMUSG00000002578	Ikzf4	0.222983	0.53041	0.362519	0.096905	0.0985091	0.0481705	75.7527	-1.58518	0.415693	-3.81333	0.000137106	0.000485347	protein_coding
ENSMUSG00000002588	Pon1	3.74206	2.16746	2.19852	0.00445476	0.026126	0.0996488	214.808	-5.37218	1.05955	-5.07024	3.97311e-07	2.3786e-06	protein_coding
ENSMUSG00000002602	Axl	50.3931	87.262	94.0386	24.9528	21.6714	21.523	14453.9	-1.15716	0.211921	-5.46034	4.75216e-08	3.45283e-07	protein_coding
ENSMUSG00000002661	Alkbh7	36.3751	19.5306	21.1747	53.4588	55.7142	80.4667	3282.52	1.85932	0.346501	5.366	8.05002e-08	5.61431e-07	protein_coding
ENSMUSG00000002668	Dennd1c	5.01265	9.55385	8.03452	1.67521	1.23785	1.24146	623.122	-1.83624	0.240356	-7.6397	2.17736e-14	4.5001e-13	protein_coding
ENSMUSG00000002699	Lcp2	2.79247	6.96259	3.54924	0.810668	0.607878	0.669227	625.683	-2.05464	0.314491	-6.53323	6.43644e-11	7.97185e-10	protein_coding
ENSMUSG00000002728	Naa20	17.3795	13.1189	13.316	21.8022	21.6492	23.5954	4686.66	1.18361	0.229128	5.16573	2.39497e-07	1.50282e-06	protein_coding
ENSMUSG00000002732	Fkbp7	47.1337	59.2493	51.8855	17.6653	14.6328	13.7099	2926.66	-1.19479	0.143522	-8.32479	8.44784e-17	2.37298e-15	protein_coding
ENSMUSG00000002767	Mrpl2	60.3498	34.5413	39.389	81.2551	69.2677	90.0216	5090.34	1.39861	0.300851	4.64885	3.33792e-06	1.66707e-05	protein_coding
ENSMUSG00000002769	Gnmt	0.697449	0.766319	0.677703	0.845673	2.64933	3.951	142.553	2.4132	0.522913	4.61492	3.93252e-06	1.93834e-05	protein_coding
ENSMUSG00000002771	Grin2d	0.591057	1.56453	1.41448	0.213291	0.341152	0.308435	276.794	-1.41729	0.361913	-3.91612	8.99865e-05	0.000331519	protein_coding
ENSMUSG00000002781	Tmem143	6.67292	3.81705	4.30901	14.0106	13.6481	15.2005	5212.93	2.0901	0.292607	7.14303	9.12969e-13	1.49734e-11	protein_coding
ENSMUSG00000002799	Jag2	5.03139	3.66294	6.14897	11.5597	12.4532	8.55994	2244.58	1.70381	0.257033	6.62875	3.38543e-11	4.3493e-10	protein_coding
ENSMUSG00000002820	Atg4d	4.96051	4.12735	4.61312	7.5675	6.92508	8.9118	3105.2	1.35308	0.218676	6.18759	6.109e-10	6.53888e-09	protein_coding
ENSMUSG00000002831	Plin4	23.34	18.8772	25.2632	36.7274	25.5933	29.1043	10297.8	1.01062	0.219974	4.59428	4.34255e-06	2.11843e-05	protein_coding
ENSMUSG00000002846	Timmdc1	24.8454	15.7782	19.4915	30.1255	28.0953	31.952	3057.05	1.14904	0.259739	4.42382	9.69686e-06	4.38331e-05	protein_coding
ENSMUSG00000002897	Il17ra	2.22821	3.86086	3.93077	0.509719	0.496479	0.509345	914.782	-2.11435	0.218299	-9.68558	3.47217e-22	1.72228e-20	protein_coding
ENSMUSG00000002908	Kcnn1	2.21683	1.4445	1.64006	3.10716	4.01096	4.29155	903.676	1.6749	0.288822	5.79908	6.66802e-09	5.75339e-08	protein_coding
ENSMUSG00000002944	Cd36	233.991	111.027	134.218	433.06	476.069	465.117	80027.7	2.06532	0.33259	6.20982	5.30443e-10	5.71075e-09	protein_coding
ENSMUSG00000002949	Timm44	21.6364	16.4251	17.9516	34.2901	32.5169	36.3211	6757.22	1.45208	0.219799	6.60639	3.93798e-11	5.01797e-10	protein_coding
ENSMUSG00000002984	Tomm40	7.52501	7.51445	7.01355	12.1661	12.1463	14.9414	3196.13	1.41972	0.196685	7.21824	5.26634e-13	8.96998e-12	protein_coding
ENSMUSG00000002985	Apoe	1371.69	2199.22	1792.76	349.702	307.732	298.087	125254	-1.88785	0.163124	-11.5731	5.64284e-31	5.91538e-29	protein_coding
ENSMUSG00000002997	Prkar2b	3.9113	4.46503	4.82182	0.537323	0.451956	0.386589	483.549	-2.67288	0.187776	-14.2344	5.60682e-46	1.25303e-43	protein_coding
ENSMUSG00000003070	Efna2	1.18412	1.77149	1.8828	0.339256	0.525834	0.692632	132.596	-1.02082	0.352254	-2.89797	0.00375581	0.00954178	protein_coding
ENSMUSG00000003072	Atp5d	137.152	101.687	102	266.186	274.366	324.689	27707.3	1.91585	0.246356	7.77673	7.44261e-15	1.63633e-13	protein_coding
ENSMUSG00000003153	Slc2a3	1.05939	1.3902	1.65882	0.356381	0.499529	0.290089	364.804	-1.24736	0.259176	-4.81277	1.48854e-06	8.02341e-06	protein_coding
ENSMUSG00000003206	Ebi3	1.1939	2.90522	1.44474	0.386193	0.245906	0.315384	69.6407	-1.93225	0.432421	-4.46844	7.87906e-06	3.65003e-05	protein_coding
ENSMUSG00000003283	Hck	7.10078	11.0817	8.12444	2.08582	1.29566	2.13197	625.23	-1.6502	0.26162	-6.30764	2.83327e-10	3.19757e-09	protein_coding
ENSMUSG00000003348	Mob3a	2.34049	3.70274	3.75157	0.97166	0.647169	0.800959	305.802	-1.41268	0.245923	-5.74441	9.22425e-09	7.7486e-08	protein_coding
ENSMUSG00000003352	Cacnb3	6.68681	14.3989	12.4549	1.91993	1.44146	1.5992	1093.05	-2.14224	0.259526	-8.25444	1.5261e-16	4.08911e-15	protein_coding
ENSMUSG00000003355	Fkbp11	9.8216	15.9426	14.23	3.33785	2.61008	3.27014	339.259	-1.51127	0.226001	-6.68699	2.27801e-11	3.01418e-10	protein_coding
ENSMUSG00000003363	Pld3	24.1687	40.5263	40.6889	9.18351	8.54491	9.02581	3664.19	-1.36848	0.195721	-6.99197	2.71057e-12	4.12611e-11	protein_coding
ENSMUSG00000003379	Cd79a	19.1539	16.5134	5.3928	0.948084	0.831441	0.473486	574.082	-3.64442	0.464708	-7.84237	4.42106e-15	1.00012e-13	protein_coding
ENSMUSG00000003438	Timm50	18.5009	14.9287	14.4159	20.0719	21.4727	26.0437	3515.5	1.0759	0.240906	4.46607	7.96699e-06	3.68405e-05	protein_coding
ENSMUSG00000003452	Bicd1	0.41099	0.641487	0.63788	0.18252	0.141065	0.144182	564.33	-1.25174	0.204563	-6.1191	9.41069e-10	9.6953e-09	protein_coding
ENSMUSG00000003464	Pex19	30.2252	21.7244	22.3876	37.7348	35.2944	36.717	7981.24	1.12654	0.234213	4.8099	1.51004e-06	8.1264e-06	protein_coding
ENSMUSG00000003469	Phyhip	4.78474	5.1137	4.99807	10.1638	8.69529	11.0319	1517.63	1.59436	0.180885	8.8142	1.20538e-18	4.17611e-17	protein_coding
ENSMUSG00000003476	Crhr2	2.56941	1.15146	1.24561	6.17858	6.22283	6.99764	1529.84	2.50709	0.366847	6.83415	8.24923e-12	1.16342e-10	protein_coding
ENSMUSG00000003477	Inmt	5.9517	6.98031	5.96729	3.52601	20.9441	14.048	1078.34	1.63317	0.500076	3.26585	0.00109136	0.00315136	protein_coding
ENSMUSG00000003484	Cyp4f18	4.33193	4.43323	3.3145	0.807303	0.67754	0.406492	241.456	-2.10558	0.29806	-7.06428	1.61452e-12	2.55125e-11	protein_coding
ENSMUSG00000003526	Prodh	4.27905	3.22243	5.68366	11.5372	8.13352	11.8159	1826.55	1.8393	0.279424	6.58249	4.62642e-11	5.8585e-10	protein_coding
ENSMUSG00000003528	Slc25a1	10.9751	20.1704	15.5192	2.52146	2.9645	3.03027	1112.71	-1.84045	0.226432	-8.12802	4.36365e-16	1.10104e-14	protein_coding
ENSMUSG00000003531	Dgcr6	7.76917	6.40732	7.61677	8.77959	9.77548	10.8838	1724.43	1.01554	0.217751	4.66378	3.10449e-06	1.563e-05	protein_coding
ENSMUSG00000003534	Ddr1	10.8136	20.9861	17.7503	5.2705	4.75149	5.13162	2967.02	-1.09543	0.216893	-5.05052	4.40602e-07	2.61774e-06	protein_coding
ENSMUSG00000003559	As3mt	21.1619	14.5101	14.8092	35.6036	33.5369	41.6983	3330.1	1.70152	0.266023	6.39615	1.59346e-10	1.86887e-09	protein_coding
ENSMUSG00000003604	Aven	1.92519	1.84173	1.87944	2.26136	2.71301	3.46149	802.929	1.1711	0.246599	4.74901	2.04411e-06	1.06839e-05	protein_coding
ENSMUSG00000003617	Cp	26.5952	40.4145	45.6031	7.45092	11.6712	11.4162	13097	-1.26698	0.259281	-4.88651	1.02637e-06	5.68443e-06	protein_coding
ENSMUSG00000003665	Has1	2.12724	4.93156	3.54618	0.0494159	0.0434716	0.122821	194.563	-5.01108	0.456174	-10.985	4.51084e-28	3.68421e-26	protein_coding
ENSMUSG00000003746	Man1a	12.4946	18.0713	13.9345	4.51233	4.59227	5.11343	5168.75	-1.04381	0.17557	-5.94527	2.75995e-09	2.58541e-08	protein_coding
ENSMUSG00000003809	Gcdh	18.1179	12.4903	12.5926	25.1119	29.3505	30.9043	4139.66	1.54966	0.264879	5.85046	4.90221e-09	4.35545e-08	protein_coding
ENSMUSG00000003849	Nqo1	28.1155	17.2779	14.1377	26.7093	42.6684	33.0477	2910.5	1.33632	0.342268	3.90431	9.44941e-05	0.000346444	protein_coding
ENSMUSG00000003865	Gys1	10.7452	7.96778	10.6044	18.5629	16.4801	22.6431	4863.98	1.55582	0.247782	6.27901	3.40742e-10	3.78945e-09	protein_coding
ENSMUSG00000003882	Il7r	1.40462	1.62598	1.29702	0.136826	0.0141608	0.0250054	127.982	-4.03806	0.602492	-6.70226	2.05216e-11	2.73133e-10	protein_coding
ENSMUSG00000003934	Efnb3	3.70429	1.00392	0.764484	19.2127	27.1644	19.6574	2907.89	4.0929	0.781472	5.23743	1.6283e-07	1.0641e-06	protein_coding
ENSMUSG00000003949	Hlf	2.47299	4.44531	2.78586	5.75641	5.6799	3.83016	1880.55	1.25053	0.242247	5.16221	2.44056e-07	1.53002e-06	protein_coding
ENSMUSG00000004031	Brinp2	0.697293	0.609268	0.688599	0.0220883	0.00345446	0.0164698	158.013	-4.97503	0.433374	-11.4798	1.66736e-30	1.69546e-28	protein_coding
ENSMUSG00000004035	Gstm7	10.0665	5.3616	6.21881	18.9738	21.4796	24.1103	1667.37	2.13274	0.321488	6.63397	3.26775e-11	4.20876e-10	protein_coding
ENSMUSG00000004069	Dnaja3	24.7301	16.6371	18.1241	36.8585	33.7302	39.8216	7720.84	1.45714	0.255524	5.70255	1.18031e-08	9.69859e-08	protein_coding
ENSMUSG00000004085	Zak	10.9296	8.51172	9.76134	13.4288	15.0236	15.304	8449.59	1.15864	0.214496	5.40168	6.60197e-08	4.67331e-07	protein_coding
ENSMUSG00000004110	Cacna1e	0.273135	0.139619	0.0480438	0.00359593	0.00301274	0.00829911	110.253	-4.42029	0.693724	-6.37182	1.86792e-10	2.16455e-09	protein_coding
ENSMUSG00000004264	Phb2	30.7956	26.5211	26.9835	48.4173	42.194	53.2394	9762.93	1.34971	0.208263	6.48081	9.12316e-11	1.10769e-09	protein_coding
ENSMUSG00000004266	Ptpn6	12.4738	21.9476	15.1744	3.50161	2.72372	3.75607	1559.35	-1.70263	0.235528	-7.22901	4.86516e-13	8.33552e-12	protein_coding
ENSMUSG00000004267	Eno2	2.64647	5.31014	4.47305	0.285362	0.453796	0.248921	559.736	-3.04345	0.301106	-10.1076	5.11414e-24	2.94635e-22	protein_coding
ENSMUSG00000004317	Clcn5	0.817106	1.80276	1.25868	0.426121	0.412548	0.252167	540.322	-1.22415	0.292846	-4.18019	2.91271e-05	0.000118543	protein_coding
ENSMUSG00000004347	Pde1c	1.9663	0.965589	1.17281	3.07259	2.43888	2.10347	2722.95	1.42821	0.331431	4.30921	1.6384e-05	7.03504e-05	protein_coding
ENSMUSG00000004360	9330159F19Rik	0.479225	0.83386	0.669957	0.0828275	0.107655	0.0612027	116.952	-2.37594	0.321541	-7.38923	1.47684e-13	2.71737e-12	protein_coding
ENSMUSG00000004364	Cul3	16.1266	17.072	14.7214	20.0841	21.9417	22.4964	6157.64	1.01572	0.171927	5.90788	3.46544e-09	3.19188e-08	protein_coding
ENSMUSG00000004371	Il11	0.365797	0.552758	0.655487	0.0128329	0.0301046	0.0318955	29.186	-3.81666	0.645618	-5.91163	3.3873e-09	3.12557e-08	protein_coding
ENSMUSG00000004415	Col26a1	0.0110225	0.0229903	0.00454384	0.241587	0.0555624	0.0215849	35.5933	3.59336	0.897108	4.00549	6.18893e-05	0.000234909	protein_coding
ENSMUSG00000004446	Bid	1.60778	2.64745	2.11391	0.414571	0.452146	0.528756	259.371	-1.58351	0.245771	-6.44302	1.17118e-10	1.40108e-09	protein_coding
ENSMUSG00000004473	Clec11a	11.0709	20.0298	20.4028	0.784651	0.671197	0.511796	1387.49	-4.10421	0.247129	-16.6076	6.14301e-62	3.47029e-59	protein_coding
ENSMUSG00000004508	Gab2	12.0175	15.7073	20.7044	5.34773	4.55653	3.98485	3688.23	-1.20701	0.206692	-5.83967	5.23036e-09	4.62276e-08	protein_coding
ENSMUSG00000004552	Ctse	0.34115	0.232243	0.228528	0.0651603	0.0191074	0	25.894	-2.69798	0.844352	-3.19532	0.00139674	0.0039245	protein_coding
ENSMUSG00000004558	Ndrg2	438.395	243.77	320.265	576.738	615.961	665.688	71803.7	1.44999	0.2894	5.01035	5.43309e-07	3.16779e-06	protein_coding
ENSMUSG00000004562	Arhgef40	7.49554	11.2638	16.9804	4.09241	3.85212	3.08766	4661.76	-1.09271	0.26609	-4.10654	4.01638e-05	0.000158604	protein_coding
ENSMUSG00000004609	Cd33	2.94757	5.56739	4.03009	1.50845	1.26464	0.848521	1198.87	-1.19459	0.257617	-4.63709	3.5334e-06	1.75565e-05	protein_coding
ENSMUSG00000004610	Etfb	23.1366	10.6849	10.277	44.1864	49.3306	57.1996	2768.21	2.31649	0.378708	6.11683	9.5454e-10	9.80428e-09	protein_coding
ENSMUSG00000004612	Nkg7	2.00487	2.22793	1.54455	0.338991	0.215376	0.228189	55.3916	-2.30049	0.4037	-5.69852	1.20854e-08	9.9025e-08	protein_coding
ENSMUSG00000004626	Stxbp2	5.77472	9.57772	6.43143	1.35028	0.935718	0.879516	950.246	-2.18723	0.236768	-9.23786	2.51473e-20	1.03317e-18	protein_coding
ENSMUSG00000004631	Sgce	6.92689	9.16641	10.7229	2.80169	2.60558	2.23145	3509.99	-1.21663	0.172209	-7.06484	1.60797e-12	2.54287e-11	protein_coding
ENSMUSG00000004633	Chn2	1.30508	1.73836	2.01668	0.5331	0.495027	0.242915	348.943	-1.40714	0.298997	-4.7062	2.52382e-06	1.29222e-05	protein_coding
ENSMUSG00000004655	Aqp1	129.131	79.0002	92.1195	233.739	180.87	147.61	26165.5	1.45152	0.283207	5.1253	2.97059e-07	1.82516e-06	protein_coding
ENSMUSG00000004707	Ly9	3.24746	6.03448	3.04438	0.355247	0.274737	0.295933	389.845	-3.13063	0.30156	-10.3815	3.01165e-25	1.96307e-23	protein_coding
ENSMUSG00000004709	Cd244	0.495945	1.42634	0.803808	0.0211811	0.0124222	0.0822573	120.117	-3.91321	0.624457	-6.26659	3.69037e-10	4.08553e-09	protein_coding
ENSMUSG00000004730	Adgre1	22.1436	38.2455	34.0822	8.71666	7.41498	7.34686	3621.27	-1.40307	0.18919	-7.41619	1.20541e-13	2.25731e-12	protein_coding
ENSMUSG00000004748	Mtfp1	49.5973	16.7096	19.4623	96.2002	95.5082	119.154	8454.23	2.38667	0.433621	5.50404	3.71182e-08	2.7712e-07	protein_coding
ENSMUSG00000004768	Rab23	4.01562	4.51489	5.69027	1.32917	1.17522	1.03213	1402.31	-1.41913	0.177823	-7.98055	1.45677e-15	3.46506e-14	protein_coding
ENSMUSG00000004789	Dlst	130.045	72.9481	75.865	230.251	198.868	210.704	30015.3	1.74649	0.302123	5.78072	7.43798e-09	6.34506e-08	protein_coding
ENSMUSG00000004837	Grap	8.15087	9.40893	7.57305	13.7235	11.0804	9.82471	1199.45	1.04171	0.181246	5.74751	9.05679e-09	7.61421e-08	protein_coding
ENSMUSG00000004846	Plod3	15.9042	29.1201	33.8662	9.3846	7.62995	8.23652	4533.47	-1.03121	0.246553	-4.18248	2.88343e-05	0.000117421	protein_coding
ENSMUSG00000004864	Mapk13	1.6689	3.25299	1.75678	0.0426914	0.0300449	0.084886	89.6744	-4.81372	0.525137	-9.1666	4.8818e-20	1.95435e-18	protein_coding
ENSMUSG00000004885	Crabp2	1.72697	2.08538	2.12168	0	0.0114543	0.048543	69.0629	-6.14034	0.723712	-8.48451	2.16637e-17	6.51738e-16	protein_coding
ENSMUSG00000004891	Nes	8.718	8.85987	9.24128	15.3104	13.6038	7.80418	4545.59	1.02175	0.243139	4.20231	2.64207e-05	0.000108265	protein_coding
ENSMUSG00000004939	Nmrk2	34.1625	29.1829	54.07	3.80281	7.1269	5.91166	2286.66	-2.20582	0.321604	-6.85883	6.94259e-12	9.94305e-11	protein_coding
ENSMUSG00000004945	Tmem242	47.0961	36.1374	36.8471	54.7388	58.9218	66.6803	6294.02	1.16061	0.23564	4.92532	8.42203e-07	4.7551e-06	protein_coding
ENSMUSG00000004952	Rasa4	4.67558	6.90391	6.01802	1.71614	1.92798	1.77689	1665.99	-1.0973	0.163181	-6.72447	1.76232e-11	2.36882e-10	protein_coding
ENSMUSG00000005043	Sgsh	2.55212	4.21944	4.21246	1.06461	1.29676	1.11948	616.775	-1.04965	0.217703	-4.82146	1.42515e-06	7.69806e-06	protein_coding
ENSMUSG00000005057	Sh2b2	0.616806	1.1735	1.93792	0.140896	0.140054	0.172127	203.619	-2.4172	0.395124	-6.11756	9.50176e-10	9.76503e-09	protein_coding
ENSMUSG00000005087	Cd44	6.12462	12.3306	9.78653	2.06337	1.33191	1.14596	2032.13	-2.0354	0.272185	-7.47798	7.54712e-14	1.45209e-12	protein_coding
ENSMUSG00000005124	Wisp1	2.05784	6.73913	4.65222	0.409429	0.159165	0.319822	689.58	-3.29016	0.419566	-7.84181	4.44087e-15	1.00349e-13	protein_coding
ENSMUSG00000005131	4930550C14Rik	0.309823	0.424909	0.225695	0.0656621	0.0470666	0.0544	37.2135	-1.9345	0.469817	-4.11755	3.82919e-05	0.000151654	protein_coding
ENSMUSG00000005142	Man2b1	16.1092	36.9392	27.032	7.53747	6.11666	5.72895	7493.65	-1.43331	0.253501	-5.65406	1.56702e-08	1.25913e-07	protein_coding
ENSMUSG00000005161	Prdx2	98.6251	69.3431	69.3251	117.958	113.584	125.092	20652	1.15263	0.248017	4.64739	3.36166e-06	1.67769e-05	protein_coding
ENSMUSG00000005220	Corin	14.5444	9.17509	16.1776	28.899	22.9523	25.827	7374.01	1.53012	0.268121	5.70683	1.15101e-08	9.49615e-08	protein_coding
ENSMUSG00000005299	Letm1	7.19251	5.928	5.88247	10.5246	10.6783	11.804	5788.21	1.37198	0.211683	6.48129	9.09429e-11	1.10484e-09	protein_coding
ENSMUSG00000005338	Cadm3	1.19986	2.8268	1.30447	0.452416	0.367701	0.529027	457.578	-1.36001	0.338294	-4.0202	5.81481e-05	0.00022191	protein_coding
ENSMUSG00000005339	Fcer1a	0.90301	1.27133	0.335024	0.129358	0.0455189	0.0482268	24.6713	-2.90113	0.750722	-3.86446	0.000111336	0.000402389	protein_coding
ENSMUSG00000005354	Txn2	36.5293	25.4951	27.7878	47.5838	48.7961	56.0835	11760.1	1.33262	0.249369	5.34396	9.09393e-08	6.25231e-07	protein_coding
ENSMUSG00000005357	Slc1a6	0.0934709	0.36742	0.560191	0.0247198	0.00724874	0.0460798	20.0727	-3.06703	0.882407	-3.47575	0.000509424	0.00158679	protein_coding
ENSMUSG00000005360	Slc1a3	2.51771	3.34309	4.39956	0.288836	0.282028	0.244307	845.051	-3.05459	0.222224	-13.7456	5.41448e-43	1.00104e-40	protein_coding
ENSMUSG00000005364	Il5ra	0.541983	0.36367	0.0519586	0.00361116	0	0	31.0706	-7.23307	1.46196	-4.9475	7.51718e-07	4.27987e-06	protein_coding
ENSMUSG00000005413	Hmox1	14.9343	34.4771	21.2379	7.51295	5.88927	5.4425	1482.37	-1.29515	0.271318	-4.77354	1.81015e-06	9.54695e-06	protein_coding
ENSMUSG00000005447	Pafah1b3	4.2558	4.74309	2.73295	1.27445	1.12114	0.860423	305.281	-1.27731	0.288749	-4.42359	9.70723e-06	4.38702e-05	protein_coding
ENSMUSG00000005469	Prkaca	48.8816	50.4172	45.9901	96.7775	89.2063	91.4825	12176.1	1.51558	0.149624	10.1292	4.09857e-24	2.39519e-22	protein_coding
ENSMUSG00000005510	Ndufs3	93.6926	49.4591	49.3463	157.539	162.745	185.42	18207.5	1.94356	0.331363	5.86535	4.48199e-09	4.02251e-08	protein_coding
ENSMUSG00000005540	Fcer2a	0.990974	1.90988	0.600751	0.154484	0.0783576	0.108963	106.778	-2.7547	0.479562	-5.74421	9.23532e-09	7.75149e-08	protein_coding
ENSMUSG00000005575	Ube2m	29.8744	30.1718	29.9237	45.3845	47.7856	55.5361	6452.29	1.31425	0.18329	7.17034	7.48123e-13	1.24608e-11	protein_coding
ENSMUSG00000005628	Tmod4	4.15523	1.57827	1.69849	11.0076	13.1142	12.1377	931.069	2.81642	0.41283	6.82222	8.96457e-12	1.2582e-10	protein_coding
ENSMUSG00000005640	Insrr	0.0998884	0.781285	0.113779	0.0293715	0.0265009	0.011231	51.9485	-3.24182	0.805414	-4.02504	5.69658e-05	0.000217929	protein_coding
ENSMUSG00000005667	Mthfd2	3.74317	5.45345	8.07572	1.23286	0.655731	1.02601	649.143	-1.96068	0.319428	-6.13808	8.35228e-10	8.68851e-09	protein_coding
ENSMUSG00000005674	Tomm40l	4.53088	3.27009	3.92847	5.77488	5.85062	6.16119	1727.11	1.17137	0.22897	5.11582	3.12378e-07	1.91178e-06	protein_coding
ENSMUSG00000005683	Cs	244.373	136.263	144.628	450.431	363.134	385.729	57514.2	1.73788	0.303062	5.73442	9.78473e-09	8.17216e-08	protein_coding
ENSMUSG00000005800	Mmp8	0.563639	0.21962	0.66641	0.0532367	0.0124888	0	33.1494	-3.88335	0.859477	-4.51827	6.23459e-06	2.96037e-05	protein_coding
ENSMUSG00000005824	Tnfsf14	0.702929	0.910017	1.04916	0.0555563	0.0407278	0.0258905	45.6494	-3.831	0.511753	-7.48604	7.09825e-14	1.37091e-12	protein_coding
ENSMUSG00000005873	Reep5	83.1189	71.1974	73.6076	110.47	105.449	111.855	18201	1.10006	0.186862	5.88699	3.93283e-09	3.57861e-08	protein_coding
ENSMUSG00000005882	Uqcc1	18.5688	8.3737	9.35215	25.8924	26.2841	29.6528	8460.53	1.71552	0.358494	4.78536	1.7068e-06	9.063e-06	protein_coding
ENSMUSG00000005947	Itgae	0.472143	0.389807	0.360881	0.0309995	0.0594995	0.021013	55.9509	-2.8929	0.473768	-6.10615	1.02065e-09	1.0394e-08	protein_coding
ENSMUSG00000005968	Tuft1	5.14161	7.73405	6.17982	0.604698	0.563536	0.638238	585.694	-2.79879	0.197809	-14.149	1.89539e-45	4.01526e-43	protein_coding
ENSMUSG00000005973	Rcn1	36.1778	45.9042	42.5324	14.7276	13.9676	12.384	5160.25	-1.01051	0.12039	-8.39363	4.7137e-17	1.36362e-15	protein_coding
ENSMUSG00000005981	Trap1	50.2031	35.1818	39.1141	65.1666	63.2659	61.025	9199.52	1.16928	0.23112	5.0592	4.21029e-07	2.50805e-06	protein_coding
ENSMUSG00000005986	Ankrd13d	1.47148	2.19679	1.68385	0.603511	0.387799	0.469565	160.371	-1.276	0.265036	-4.81443	1.47618e-06	7.96949e-06	protein_coding
ENSMUSG00000005994	Tyrp1	0	0	0	0.0547803	0.0428362	0.00567307	3.7176	5.57494	1.91809	2.90651	0.00365485	0.00931321	protein_coding
ENSMUSG00000006014	Prg4	17.8907	36.1372	59.8747	0.898866	2.62519	3.26117	4527.89	-3.4216	0.487479	-7.01896	2.23523e-12	3.44638e-11	protein_coding
ENSMUSG00000006057	Atp5g1	148.938	60.6409	69.2222	271.92	277.185	322.927	68588.2	2.18327	0.383721	5.68972	1.27245e-08	1.03719e-07	protein_coding
ENSMUSG00000006179	Prss16	0.116768	0.141002	0.0532023	0	0	0	6.64818	-5.97983	1.55937	-3.83479	0.000125674	0.000448996	protein_coding
ENSMUSG00000006219	Fblim1	36.2813	35.9497	48.799	62.099	55.4606	58.8068	14963.3	1.13125	0.180168	6.2789	3.40985e-10	3.78945e-09	protein_coding
ENSMUSG00000006221	Hspb7	365.428	250.857	270.176	488.408	525.469	526.676	77586.8	1.36235	0.245258	5.55477	2.77973e-08	2.12524e-07	protein_coding
ENSMUSG00000006315	Tmem147	71.6424	52.3451	53.1866	84.251	77.4561	97.1841	5518.24	1.1174	0.249547	4.47772	7.54439e-06	3.50938e-05	protein_coding
ENSMUSG00000006342	Susd2	3.56698	7.39653	8.53718	0.932051	0.539645	0.547104	625.31	-2.6623	0.327984	-8.11715	4.77248e-16	1.19825e-14	protein_coding
ENSMUSG00000006356	Crip2	360.796	289.356	388.522	523.733	420.321	512.137	59093.4	1.0652	0.213332	4.99314	5.94053e-07	3.43999e-06	protein_coding
ENSMUSG00000006360	Crip1	116.801	143.773	121.505	30.1627	31.919	33.6631	10419.9	-1.40206	0.154483	-9.07585	1.12789e-19	4.41114e-18	protein_coding
ENSMUSG00000006369	Fbln1	142.656	345.578	493.804	17.76	21.8056	30.412	40360.7	-3.1692	0.385948	-8.21147	2.185e-16	5.75601e-15	protein_coding
ENSMUSG00000006378	Gcat	2.76141	2.87575	2.6915	2.51091	4.03436	4.48683	840.527	1.00233	0.276198	3.62903	0.000284492	0.000938936	protein_coding
ENSMUSG00000006389	Mpl	0.309447	0.0198594	0.553429	0.0163675	0.0143987	0.00508509	26.1019	-4.05858	1.08519	-3.73997	0.000184042	0.000633953	protein_coding
ENSMUSG00000006403	Adamts4	0.740074	1.53384	1.71463	0.203982	0.0912964	0.0867214	186.966	-2.77422	0.405925	-6.83433	8.2388e-12	1.16275e-10	protein_coding
ENSMUSG00000006457	Actn3	0.74218	0.89308	1.10399	0.0713747	0.0104648	0.0776117	74.6133	-3.49932	0.514978	-6.79509	1.08245e-11	1.50471e-10	protein_coding
ENSMUSG00000006494	Pdk1	16.9837	11.1535	14.2532	17.2746	23.8673	21.7955	9339.58	1.13961	0.267766	4.25599	2.08123e-05	8.7306e-05	protein_coding
ENSMUSG00000006522	Itih3	0.677286	0.981966	1.09296	0.0461448	0.0499619	0.189681	100.107	-2.64209	0.54894	-4.81308	1.48622e-06	8.01307e-06	protein_coding
ENSMUSG00000006576	Slc4a3	19.179	14.5729	19.4717	31.1405	35.5083	38.6767	15910.7	1.56451	0.229638	6.81293	9.5629e-12	1.33848e-10	protein_coding
ENSMUSG00000006587	Snai3	0.590469	0.144325	0.114098	1.37187	1.46961	2.47353	127.343	3.16106	0.627758	5.03547	4.76676e-07	2.81153e-06	protein_coding
ENSMUSG00000006651	Aplp1	5.16268	10.6902	9.96794	1.1853	0.968685	1.021	788.862	-2.4089	0.256734	-9.38285	6.42145e-21	2.85138e-19	protein_coding
ENSMUSG00000006715	Gmnn	21.0076	9.36637	11.1324	31.3891	40.7765	49.7073	2901.15	2.10541	0.38087	5.52789	3.241e-08	2.44391e-07	protein_coding
ENSMUSG00000006717	Acot13	234.675	99.3941	120.881	341.244	391.986	444.166	14111.4	1.91592	0.372154	5.14818	2.63026e-07	1.63934e-06	protein_coding
ENSMUSG00000006731	B4galnt1	5.92546	11.8525	10.9845	2.28558	1.57302	1.5369	780.421	-1.80638	0.264253	-6.8358	8.15502e-12	1.15494e-10	protein_coding
ENSMUSG00000006777	Krt23	0.124767	0.20018	0.0474766	0	0	0	5.05082	-5.58479	1.69003	-3.30456	0.000951263	0.00278718	protein_coding
ENSMUSG00000006800	Sulf2	19.3547	44.9918	37.1281	10.0031	7.50624	7.42058	6905.59	-1.41088	0.265057	-5.32292	1.02117e-07	6.96663e-07	protein_coding
ENSMUSG00000006818	Sod2	87.7558	40.8601	44.699	153.825	144.33	161.253	28963.7	1.94826	0.348845	5.58489	2.33848e-08	1.81934e-07	protein_coding
ENSMUSG00000007097	Atp1a2	65.3686	44.7443	50.0987	121.391	118.079	132.569	44284.7	1.78215	0.24533	7.26432	3.7491e-13	6.53346e-12	protein_coding
ENSMUSG00000007122	Casq1	2.97938	2.06339	2.38974	9.41608	4.03596	3.52775	553.891	1.7335	0.382148	4.5362	5.72776e-06	2.74444e-05	protein_coding
ENSMUSG00000007207	Stx1a	3.26205	3.79557	5.54609	1.73843	1.06782	0.752225	412.516	-1.24314	0.321192	-3.87038	0.000108665	0.000393434	protein_coding
ENSMUSG00000007279	Scube2	3.04524	2.20647	2.10665	3.4101	3.35814	4.03308	859.101	1.12227	0.266069	4.21797	2.46515e-05	0.000101712	protein_coding
ENSMUSG00000007591	Tssk4	0.462703	0.640297	0.693269	0.145313	0.0269122	0.104549	32.2146	-2.09126	0.579699	-3.60749	0.000309173	0.00101169	protein_coding
ENSMUSG00000007613	Tgfbr1	8.68929	15.1606	15.7068	3.79749	3.28623	2.66163	3039.59	-1.41819	0.222145	-6.38407	1.72439e-10	2.00968e-09	protein_coding
ENSMUSG00000007617	Homer1	1.95796	1.5676	1.75635	2.91216	2.88664	3.19128	1724.73	1.3432	0.210705	6.3748	1.83202e-10	2.1278e-09	protein_coding
ENSMUSG00000007655	Cav1	83.5044	68.9647	58.1635	173.167	113.139	82.0527	22771.5	1.35658	0.293881	4.61609	3.9103e-06	1.92879e-05	protein_coding
ENSMUSG00000007682	Dio2	10.5138	8.46663	12.7403	0.335351	0.406373	0.455388	1704.38	-4.14362	0.254833	-16.2601	1.89365e-59	9.62781e-57	protein_coding
ENSMUSG00000007783	Cpt1c	3.55604	6.11472	6.34308	0.90519	0.786173	0.638303	938.239	-2.17742	0.228666	-9.52228	1.69422e-21	7.93901e-20	protein_coding
ENSMUSG00000007805	Twist2	0.331255	0.547799	0.58523	0.142359	0.0954166	0.116257	54.4835	-1.43895	0.37934	-3.79331	0.000148654	0.000522769	protein_coding
ENSMUSG00000007872	Id3	102.759	123.354	158.569	50.0394	37.996	39.083	8919.78	-1.00572	0.191857	-5.24205	1.58803e-07	1.04146e-06	protein_coding
ENSMUSG00000007877	Tcap	775.006	323.708	364.294	2085.27	1952.45	1510.47	80910.6	2.44899	0.375548	6.52111	6.97885e-11	8.60175e-10	protein_coding
ENSMUSG00000007888	Crlf1	11.9868	24.7157	45.568	0.204171	0.267114	0.302523	1164.33	-6.10699	0.429679	-14.2129	7.61774e-46	1.65719e-43	protein_coding
ENSMUSG00000007908	Hmgcll1	0.0468602	0.175355	0.115903	0.00947689	0.0194528	0.00294429	17.724	-2.78113	0.815266	-3.41132	0.0006465	0.00196237	protein_coding
ENSMUSG00000008035	Mid1ip1	17.8575	23.2311	20.3821	37.304	41.5497	47.5498	4666	1.64163	0.182399	9.0002	2.25298e-19	8.48498e-18	protein_coding
ENSMUSG00000008090	Fgfrl1	8.06613	14.0256	15.3903	3.35045	4.22926	4.44626	1331.72	-1.02182	0.253388	-4.03262	5.51595e-05	0.000211696	protein_coding
ENSMUSG00000008136	Fhl2	553.976	216.746	284.915	1111.86	944.182	1085.53	96025.2	2.10806	0.375634	5.61202	1.99973e-08	1.57752e-07	protein_coding
ENSMUSG00000008153	Clstn3	0.136051	0.132426	0.198165	0.0493736	0.0121921	0.0161468	25.0857	-1.99065	0.634095	-3.13935	0.00169321	0.00466029	protein_coding
ENSMUSG00000008167	Fbxw9	2.38865	3.35229	3.29445	1.20971	0.922075	0.697129	387.53	-1.08446	0.23026	-4.70972	2.48056e-06	1.27167e-05	protein_coding
ENSMUSG00000008193	Spib	2.93802	3.02577	0.777205	0.103531	0.0211194	0.0503456	177.2	-4.70144	0.618862	-7.59692	3.03268e-14	6.16139e-13	protein_coding
ENSMUSG00000008226	Scrn3	5.85205	4.56422	4.20498	7.41883	7.23323	7.52027	2018.13	1.16859	0.230863	5.06184	4.15226e-07	2.47638e-06	protein_coding
ENSMUSG00000008435	Rdh13	3.99928	2.96418	3.36297	5.03476	4.94115	5.6292	1949.52	1.16802	0.230933	5.05783	4.24061e-07	2.52315e-06	protein_coding
ENSMUSG00000008461	Fut1	0.199477	0.387947	0.10001	0	0	0	16.464	-7.2887	1.41395	-5.15486	2.53817e-07	1.58681e-06	protein_coding
ENSMUSG00000008496	Pou2f2	1.43404	2.88084	1.55714	0.332027	0.328828	0.276376	514.91	-2.0406	0.274625	-7.43048	1.08208e-13	2.04139e-12	protein_coding
ENSMUSG00000008658	Rbfox1	2.30131	1.3132	1.46328	6.68043	6.93109	6.4197	1274.43	2.53214	0.292911	8.64476	5.39195e-18	1.72959e-16	protein_coding
ENSMUSG00000008734	Gprc5b	8.54813	16.8516	16.3245	5.80527	4.25171	2.76862	2414.96	-1.1036	0.295595	-3.73348	0.000188852	0.000648764	protein_coding
ENSMUSG00000008874	Clec3a	1.14366	2.19986	2.51441	0.0218442	0.409952	0.0271463	33.045	-3.07518	0.89139	-3.44987	0.000560852	0.0017295	protein_coding
ENSMUSG00000008892	Vdac3	43.2256	30.9669	32.8014	58.4852	59.7854	68.4096	18399.1	1.37286	0.244359	5.61822	1.92934e-08	1.52614e-07	protein_coding
ENSMUSG00000009013	Dynll1	34.1253	45.8728	45.8793	16.743	10.8295	10.5788	6153.29	-1.13445	0.205413	-5.5228	3.33638e-08	2.50561e-07	protein_coding
ENSMUSG00000009092	Derl3	4.37336	10.9039	2.64168	0.0869678	0.170014	0.180129	211.686	-4.7426	0.54123	-8.76264	1.90738e-18	6.4329e-17	protein_coding
ENSMUSG00000009097	Tbx1	2.66253	2.49462	3.12549	0.37778	0.570937	0.622959	165.201	-1.81096	0.302956	-5.97764	2.26399e-09	2.15807e-08	protein_coding
ENSMUSG00000009112	Bcl2l13	6.37059	5.17368	5.52821	8.09904	7.84037	8.46037	4267.58	1.08958	0.202372	5.38403	7.28362e-08	5.12196e-07	protein_coding
ENSMUSG00000009114	2610028H24Rik	0.0352377	0.0275614	0	0.0378589	0.177626	0.225832	11.0221	3.35716	1.11445	3.01239	0.00259196	0.00683162	protein_coding
ENSMUSG00000009145	Dqx1	1.18614	1.9288	2.70017	0.551285	0.482757	0.539631	240.431	-1.27315	0.301474	-4.22309	2.40975e-05	9.97701e-05	protein_coding
ENSMUSG00000009185	Ccl8	73.0721	193.701	27.8083	1.56637	3.4671	5.7769	1354.78	-4.11918	0.885057	-4.65414	3.25334e-06	1.63164e-05	protein_coding
ENSMUSG00000009210	Prr29	1.16745	0.272577	0.387881	2.89799	2.2222	2.86623	209.175	2.63746	0.532118	4.95653	7.17625e-07	4.09788e-06	protein_coding
ENSMUSG00000009214	Tmem8c	0.139167	0.0829336	0.14752	0	0	0	4.92683	-5.54203	1.62684	-3.40662	0.000657733	0.00199141	protein_coding
ENSMUSG00000009248	Ascl2	0.222108	0.44396	0.11445	0	0.0466501	0.00988506	12.0814	-3.21139	1.09704	-2.92733	0.00341889	0.00877681	protein_coding
ENSMUSG00000009281	Rarres2	43.2109	50.9083	40.6543	8.04438	8.03881	10.3715	4036.93	-1.75346	0.20552	-8.53182	1.44057e-17	4.43221e-16	protein_coding
ENSMUSG00000009292	Trpm2	0.374191	0.683866	0.568275	0.0827624	0.0307202	0.0820204	203.153	-2.44223	0.387539	-6.30191	2.94008e-10	3.31076e-09	protein_coding
ENSMUSG00000009376	Met	1.61174	1.87667	1.70537	0.151308	0.173532	0.192212	398.667	-2.74049	0.208568	-13.1396	1.9536e-39	3.10394e-37	protein_coding
ENSMUSG00000009418	Nav1	5.61635	10.8534	10.1448	2.81506	2.77508	2.1437	5673.66	-1.17512	0.226887	-5.17933	2.22685e-07	1.40951e-06	protein_coding
ENSMUSG00000009545	Kcnq1	2.68622	2.36894	2.46429	7.79388	7.22909	6.85169	1438.11	2.11489	0.178665	11.8372	2.5068e-32	2.81662e-30	protein_coding
ENSMUSG00000009585	Apobec3	5.8816	8.64447	6.09809	3.00304	1.91181	1.66421	1601.41	-1.06378	0.246201	-4.32076	1.55495e-05	6.71543e-05	protein_coding
ENSMUSG00000009614	Sardh	3.80479	6.12491	6.38779	2.20077	1.04538	1.10757	1065.97	-1.31411	0.304891	-4.31009	1.6319e-05	7.01055e-05	protein_coding
ENSMUSG00000009633	G0s2	58.6489	45.1579	59.8203	84.0403	75.4523	96.4449	4176.23	1.22484	0.22999	5.32562	1.00612e-07	6.87085e-07	protein_coding
ENSMUSG00000009654	Oit3	0.12391	0.028092	0.299815	0.00926104	0	0	11.3237	-4.93344	1.49122	-3.30834	0.000938524	0.00275383	protein_coding
ENSMUSG00000009681	Bcr	5.55124	9.17033	9.09864	1.9591	2.15198	1.86278	1845.51	-1.38868	0.194407	-7.14316	9.12071e-13	1.49708e-11	protein_coding
ENSMUSG00000009687	Fxyd5	19.9252	27.7597	30.7342	4.66567	4.17578	4.44716	3559.99	-1.95962	0.170752	-11.4765	1.73239e-30	1.74414e-28	protein_coding
ENSMUSG00000009731	Kcnd1	0.610802	1.48434	1.03996	0.114765	0.0486901	0.130484	161.261	-2.78864	0.424664	-6.56669	5.14471e-11	6.47451e-10	protein_coding
ENSMUSG00000009863	Sdhb	249.082	108.452	118.744	407.645	448.638	469.989	48551.5	2.01726	0.368672	5.47169	4.45755e-08	3.26326e-07	protein_coding
ENSMUSG00000009876	Cox4i2	6.97632	4.572	4.83238	16.0063	17.7561	15.6159	622.994	2.15137	0.269504	7.98269	1.43174e-15	3.40952e-14	protein_coding
ENSMUSG00000010048	Ifrd2	17.8794	14.1137	16.0393	23.6804	25.4674	27.3962	3760.69	1.24876	0.214886	5.81128	6.19962e-09	5.38121e-08	protein_coding
ENSMUSG00000010064	Slc38a3	10.8075	3.49674	4.569	22.9941	19.3465	23.41	5448.29	2.32537	0.427653	5.43752	5.40277e-08	3.88529e-07	protein_coding
ENSMUSG00000010080	Epn3	1.85766	2.41875	2.05529	5.81215	4.33018	5.87773	1076.07	1.93522	0.199046	9.72248	2.41822e-22	1.21731e-20	protein_coding
ENSMUSG00000010086	Rnf112	0.520706	0.427238	0.430881	0.00658164	0.0154398	0.00817918	49.1285	-4.96315	0.639394	-7.76227	8.3423e-15	1.81841e-13	protein_coding
ENSMUSG00000010095	Slc3a2	24.4305	38.1371	37.4715	10.9491	9.52152	10.7881	4476.41	-1.07207	0.180726	-5.93205	2.99175e-09	2.78969e-08	protein_coding
ENSMUSG00000010122	Slc47a1	13.6393	7.44079	7.62665	23.1332	17.9849	17.1532	3433.46	1.56223	0.318426	4.90609	9.2909e-07	5.19519e-06	protein_coding
ENSMUSG00000010142	Tnfrsf13b	3.23069	4.79422	1.7095	0.600884	0.475209	0.59965	301.711	-1.94652	0.373059	-5.21773	1.81126e-07	1.17087e-06	protein_coding
ENSMUSG00000010154	Spire2	0.682186	1.14204	1.05087	0.00514338	0.00603291	0.0319591	63.3706	-5.51579	0.662052	-8.33136	7.99172e-17	2.25107e-15	protein_coding
ENSMUSG00000010175	Prox1	4.73338	3.75266	3.8036	4.82698	7.23922	6.52638	2956.77	1.17354	0.256642	4.57268	4.81519e-06	2.33603e-05	protein_coding
ENSMUSG00000010277	2610507B11Rik	27.6739	26.0813	25.7473	35.0803	36.8066	35.6227	18493	1.01545	0.164691	6.16576	7.01467e-10	7.40692e-09	protein_coding
ENSMUSG00000010311	Optc	0.0933285	0.395404	0.21641	0.0200542	0.0352838	0.0124609	17.4862	-2.74862	0.795573	-3.45489	0.000550508	0.00170199	protein_coding
ENSMUSG00000010362	Rdm1	19.5595	15.2663	16.5231	20.0165	26.8433	25.7816	2214.04	1.07671	0.241522	4.45804	8.27128e-06	3.80401e-05	protein_coding
ENSMUSG00000010461	Eya4	0.498041	0.997688	1.16095	0.0954692	0.0650208	0.0344444	105.363	-3.15239	0.434996	-7.24693	4.26326e-13	7.37889e-12	protein_coding
ENSMUSG00000010517	Faf1	8.80029	7.92585	7.85243	9.8681	11.6788	13.7628	3463.35	1.10847	0.226994	4.88323	1.04359e-06	5.77425e-06	protein_coding
ENSMUSG00000010601	Apol7a	0.282836	0.84349	0.454102	0	0.00500251	0.0106002	41.0916	-6.12423	0.980855	-6.24377	4.27158e-10	4.67049e-09	protein_coding
ENSMUSG00000010651	Acaa1b	0.972246	0.758454	0.700594	0.0592197	0.0308718	0.0654167	46.1059	-3.39945	0.514584	-6.60621	3.94279e-11	5.02095e-10	protein_coding
ENSMUSG00000010663	Fads1	14.0292	25.3	21.2465	5.20355	5.53827	4.73505	2490.99	-1.36074	0.197747	-6.88124	5.93346e-12	8.58305e-11	protein_coding
ENSMUSG00000010797	Wnt2	1.42541	3.28564	1.57333	0.166025	0.147733	0.270355	138.208	-2.80669	0.417969	-6.71506	1.87987e-11	2.51354e-10	protein_coding
ENSMUSG00000010830	Kdelr3	18.8229	26.7309	25.7084	7.91576	6.47898	5.38942	1232.11	-1.25605	0.181054	-6.93746	3.9921e-12	5.94779e-11	protein_coding
ENSMUSG00000010911	Apip	36.679	23.8721	24.6493	47.8828	51.9089	68.9227	2978.61	1.55491	0.298934	5.20151	1.97675e-07	1.26499e-06	protein_coding
ENSMUSG00000010914	Pdhx	26.4208	11.9015	13.0499	38.5983	35.2287	39.3738	7640.74	1.67912	0.357729	4.69385	2.68114e-06	1.36589e-05	protein_coding
ENSMUSG00000011008	Mcoln2	0.817698	1.11478	0.480199	0.102086	0.0736867	0.0536734	78.7331	-2.8093	0.449745	-6.24643	4.19951e-10	4.59911e-09	protein_coding
ENSMUSG00000011034	Slc5a1	0.025619	0.0343511	0.00452612	0.0975163	0.162348	0.19937	27.2547	3.39893	0.69273	4.90657	9.26825e-07	5.18538e-06	protein_coding
ENSMUSG00000011148	Adssl1	64.8421	40.6795	50.5054	70.9871	80.6765	87.5967	8418.56	1.18349	0.269821	4.38618	1.15358e-05	5.13466e-05	protein_coding
ENSMUSG00000011257	Pabpc4	51.7067	45.8837	52.2108	75.1768	82.1544	87.3247	18200.1	1.29089	0.188648	6.84282	7.76497e-12	1.10123e-10	protein_coding
ENSMUSG00000011263	Exoc3l2	2.79008	3.25295	4.31078	0.552914	1.1274	0.870885	494.286	-1.41886	0.307643	-4.61202	3.98783e-06	1.96274e-05	protein_coding
ENSMUSG00000011305	Plin5	30.1193	8.35368	10.4135	81.2884	62.914	77.8111	6994.08	2.69632	0.471681	5.71641	1.08798e-08	9.0164e-08	protein_coding
ENSMUSG00000011589	Fsd1	0.257781	0.681047	0.595087	0.0812407	0.0173256	0.0917818	27.0886	-2.3795	0.669954	-3.55174	0.000382691	0.00122409	protein_coding
ENSMUSG00000012017	Scarf2	15.8115	31.5938	33.7189	4.96925	5.22333	4.06188	2896.27	-1.89649	0.254036	-7.46543	8.30283e-14	1.58997e-12	protein_coding
ENSMUSG00000012126	Ubxn11	0.595481	0.696989	0.701173	0.136123	0.121345	0.260512	114.613	-1.34175	0.371834	-3.60847	0.000308006	0.00100836	protein_coding
ENSMUSG00000012705	Retn	12.5754	6.35888	10.3169	0.032704	0.06713	0.335297	420.241	-5.47158	0.985785	-5.55048	2.84887e-08	2.17483e-07	protein_coding
ENSMUSG00000012819	Cdh23	0.280202	0.204366	0.143654	0.542644	0.685659	0.386429	449.922	1.91052	0.340968	5.60321	2.10417e-08	1.65159e-07	protein_coding
ENSMUSG00000012889	Podnl1	0.567114	0.697358	0.298334	0.0254633	0.0384005	0.00452056	51.5456	-3.93501	0.625147	-6.29454	3.08321e-10	3.45473e-09	protein_coding
ENSMUSG00000013089	Etv5	8.65035	13.2627	12.6083	3.98026	3.86777	3.10859	1803.4	-1.05715	0.173849	-6.08082	1.19569e-09	1.2032e-08	protein_coding
ENSMUSG00000013539	Tango2	15.4894	7.74304	9.65172	22.2879	26.2608	31.0637	9445.44	1.83216	0.335418	5.4623	4.70009e-08	3.41744e-07	protein_coding
ENSMUSG00000013584	Aldh1a2	24.2417	38.925	20.9299	3.19326	2.93622	4.28723	1952.81	-2.40462	0.280941	-8.55915	1.13701e-17	3.54653e-16	protein_coding
ENSMUSG00000013593	Ndufs2	300.31	150.912	170.783	467.826	478.737	508.688	56983.2	1.77424	0.324715	5.46399	4.65557e-08	3.39184e-07	protein_coding
ENSMUSG00000013701	Timm23	80.5499	42.6772	46.9268	119.398	121.2	144.319	11743.3	1.73131	0.321958	5.37743	7.55547e-08	5.29752e-07	protein_coding
ENSMUSG00000013707	Tnfaip8l2	13.1191	19.8105	13.7741	4.76354	3.42801	2.35933	605.086	-1.56098	0.268597	-5.8116	6.18784e-09	5.37327e-08	protein_coding
ENSMUSG00000013921	Clip3	4.19875	12.6945	11.1829	1.41402	1.44692	1.06413	1133.56	-2.21432	0.337352	-6.56381	5.2451e-11	6.58455e-10	protein_coding
ENSMUSG00000013936	Myl2	2525.99	1040.87	1064.15	4033.61	3678.54	3842.17	376206	1.84923	0.386779	4.7811	1.74343e-06	9.23575e-06	protein_coding
ENSMUSG00000013974	Mcemp1	1.39745	2.13887	2.72287	0.00864116	0.0709493	0.0429544	82.6245	-5.10886	0.570856	-8.94946	3.57237e-19	1.32118e-17	protein_coding
ENSMUSG00000014030	Pax5	0.899201	0.608657	0.148971	0.0627048	0.0171045	0.0199343	143.339	-3.53172	0.67539	-5.22916	1.70278e-07	1.10708e-06	protein_coding
ENSMUSG00000014164	Klhl3	0.636175	0.475239	0.440806	0.946234	0.782376	0.703618	151.027	1.20747	0.29493	4.09409	4.23821e-05	0.000166749	protein_coding
ENSMUSG00000014198	Zfp385c	0.421395	0.555643	0.467226	0.137384	0.107429	0.0827782	51.9338	-1.54667	0.361987	-4.27274	1.93088e-05	8.1673e-05	protein_coding
ENSMUSG00000014243	Zswim7	15.9434	10.8279	9.89663	16.8605	20.1695	19.1338	776.965	1.17649	0.285049	4.12734	3.66983e-05	0.000146053	protein_coding
ENSMUSG00000014294	Ndufa2	429.332	258.978	244.498	612.814	651.768	697.554	19471.8	1.62858	0.300266	5.42379	5.83495e-08	4.16808e-07	protein_coding
ENSMUSG00000014301	Pam16	34.9825	26.3749	27.4185	42.3149	44.35	47.8121	2181.9	1.17036	0.2321	5.04248	4.59529e-07	2.71828e-06	protein_coding
ENSMUSG00000014303	Glis2	10.2183	17.5124	17.2797	3.97659	3.14764	3.02305	2263.79	-1.54519	0.208502	-7.41091	1.25431e-13	2.34242e-12	protein_coding
ENSMUSG00000014313	Cox6c	195.644	112.029	104.723	375.14	397.546	379.299	66893.5	2.03107	0.310324	6.545	5.94952e-11	7.42303e-10	protein_coding
ENSMUSG00000014329	Bicc1	13.6656	25.5518	22.2648	3.80478	4.00289	3.15005	4974.82	-1.88058	0.210572	-8.93085	4.22741e-19	1.54627e-17	protein_coding
ENSMUSG00000014453	Blk	5.12199	4.1138	3.04709	0.938901	0.985035	0.926955	361.023	-1.54372	0.287981	-5.36048	8.30027e-08	5.76314e-07	protein_coding
ENSMUSG00000014503	Pkd2l2	3.57755	3.17864	3.56036	5.00222	5.15735	5.80116	798.897	1.21267	0.202539	5.98733	2.13319e-09	2.04732e-08	protein_coding
ENSMUSG00000014542	Clec4f	0.0182356	0.00633917	0.0676556	0.0626947	0.208356	0.435011	25.4484	3.59919	0.952906	3.77707	0.000158683	0.000554682	protein_coding
ENSMUSG00000014602	Kif1a	0.668095	1.04427	1.25427	0.0996262	0.0697891	0.0584649	264.919	-3.09702	0.296845	-10.4331	1.75074e-25	1.15977e-23	protein_coding
ENSMUSG00000014606	Slc25a11	165.518	72.8232	82.8612	263.879	242.082	263.302	27468.9	1.79814	0.358116	5.0211	5.13775e-07	3.00594e-06	protein_coding
ENSMUSG00000014633	Cmc2	15.0127	8.29591	9.59219	22.9888	21.2575	29.2049	2572.47	1.71818	0.319291	5.38124	7.39763e-08	5.19495e-07	protein_coding
ENSMUSG00000014704	Hoxa2	0.609264	1.07663	0.439526	0.13819	0.187683	0.0994242	42.2919	-1.72819	0.500172	-3.45519	0.000549902	0.00170037	protein_coding
ENSMUSG00000014956	Ppp1cb	26.8539	24.0495	23.6118	32.5758	33.7916	34.5935	21555.7	1.01654	0.182974	5.55566	2.76563e-08	2.11525e-07	protein_coding
ENSMUSG00000015016	Acsf3	4.09674	4.50651	3.80229	5.57465	6.93885	6.87638	1358.43	1.23405	0.196481	6.28075	3.36937e-10	3.75263e-09	protein_coding
ENSMUSG00000015027	Galns	5.07281	7.25276	5.98612	2.09968	1.48569	1.57407	596.839	-1.23355	0.196898	-6.26491	3.73031e-10	4.12076e-09	protein_coding
ENSMUSG00000015085	Entpd2	22.3183	30.4817	29.2856	9.01509	6.19794	6.86823	2119.81	-1.30096	0.183325	-7.09645	1.28004e-12	2.05463e-11	protein_coding
ENSMUSG00000015094	Npdc1	21.1573	37.4117	47.08	7.08953	7.80779	7.24543	4656.09	-1.63965	0.253897	-6.45795	1.06132e-10	1.27415e-09	protein_coding
ENSMUSG00000015112	Slc25a13	25.8916	10.9335	13.3616	38.7841	36.3494	33.5316	7101.41	1.64799	0.360068	4.57687	4.71976e-06	2.29466e-05	protein_coding
ENSMUSG00000015133	Lrrk1	6.0462	11.5927	14.4284	2.50633	2.62979	1.76669	3741.59	-1.6073	0.284125	-5.65702	1.54027e-08	1.2391e-07	protein_coding
ENSMUSG00000015134	Aldh1a3	2.92463	7.19252	3.06569	0.679468	0.406689	0.330112	602.395	-2.61398	0.3756	-6.95947	3.41563e-12	5.14926e-11	protein_coding
ENSMUSG00000015143	Actn1	27.6795	57.3622	60.7246	9.5747	7.07584	6.74626	5879.99	-2.02874	0.26809	-7.56737	3.80846e-14	7.6308e-13	protein_coding
ENSMUSG00000015217	Hmgb3	17.8439	9.57795	8.57253	28.8017	24.8694	25.3004	3023.75	1.67462	0.336342	4.9789	6.39455e-07	3.67985e-06	protein_coding
ENSMUSG00000015312	Gadd45b	16.3251	29.7444	39.7768	6.02666	6.85365	6.55171	1249.21	-1.52541	0.28375	-5.37588	7.62078e-08	5.33691e-07	protein_coding
ENSMUSG00000015337	Endog	19.471	11.2728	14.6959	39.1062	45.1714	59.4045	2442.53	2.2302	0.314158	7.09898	1.25682e-12	2.02535e-11	protein_coding
ENSMUSG00000015340	Cybb	8.16173	17.1097	11.7438	2.86961	2.47945	1.70158	2365.44	-1.7893	0.265057	-6.75062	1.47214e-11	2.00663e-10	protein_coding
ENSMUSG00000015342	Xk	1.02678	1.02761	0.951449	1.62518	1.21415	1.69411	434.803	1.17696	0.227808	5.16645	2.38582e-07	1.49801e-06	protein_coding
ENSMUSG00000015354	Pcolce2	20.7553	27.474	40.492	7.22954	5.93263	6.08784	4690.53	-1.6038	0.235644	-6.80601	1.00345e-11	1.40062e-10	protein_coding
ENSMUSG00000015355	Cd48	12.2409	21.7901	11.7482	3.32248	3.55323	3.29235	625.828	-1.56654	0.257696	-6.07904	1.20905e-09	1.21424e-08	protein_coding
ENSMUSG00000015357	Clpx	21.0083	15.6372	16.0819	31.702	31.6851	26.1223	5701.76	1.32528	0.225928	5.86594	4.46601e-09	4.01172e-08	protein_coding
ENSMUSG00000015365	Mov10l1	7.19225	3.86828	4.42288	12.1754	15.2657	15.0002	2907.93	2.00951	0.317423	6.3307	2.44049e-10	2.78676e-09	protein_coding
ENSMUSG00000015405	Ace2	0.495079	0.553781	0.474009	0.706921	1.07069	0.835863	178.677	1.36571	0.266447	5.12563	2.96549e-07	1.82313e-06	protein_coding
ENSMUSG00000015452	Ager	0.827822	1.01696	0.876271	0.271343	0.0919449	0.104908	63.4294	-1.95095	0.451304	-4.32291	1.53984e-05	6.65442e-05	protein_coding
ENSMUSG00000015468	Notch4	3.58313	3.46471	5.26079	8.52972	5.64302	3.50086	2696.98	1.09045	0.310091	3.51654	0.000437211	0.00137854	protein_coding
ENSMUSG00000015533	Itga2	0.342175	0.814056	0.564221	0.0520807	0.0107802	0.0190359	66.0664	-3.75817	0.558618	-6.72763	1.72453e-11	2.32263e-10	protein_coding
ENSMUSG00000015568	Lpl	244.418	105.059	98.1838	414.516	460.04	478.518	228322	2.13088	0.391743	5.43948	5.34375e-08	3.84693e-07	protein_coding
ENSMUSG00000015579	Nkx2-5	16.6452	23.0904	22.9236	33.8282	45.0406	53.38	3482.76	1.68931	0.236842	7.13263	9.84693e-13	1.6072e-11	protein_coding
ENSMUSG00000015605	Srf	15.9522	18.1134	17.7084	22.1704	27.6881	29.8919	6131.96	1.22033	0.192891	6.32655	2.50709e-10	2.85161e-09	protein_coding
ENSMUSG00000015627	Gata5	1.98465	4.12993	2.49408	0.0590932	0.0646923	0.166456	253.701	-4.27127	0.438592	-9.73861	2.06366e-22	1.05185e-20	protein_coding
ENSMUSG00000015647	Lama5	7.1737	7.93383	10.7377	12.9088	14.1467	10.852	8175.39	1.1422	0.191969	5.94995	2.68219e-09	2.52185e-08	protein_coding
ENSMUSG00000015652	Steap1	0.501759	1.14893	0.377709	0.0562523	0.0659809	0.11651	28.209	-2.47854	0.652121	-3.80074	0.000144266	0.000508834	protein_coding
ENSMUSG00000015653	Steap2	1.06244	1.97607	1.41027	0.0637841	0.0710745	0.0713395	495.55	-3.82382	0.258178	-14.8108	1.24723e-49	3.29416e-47	protein_coding
ENSMUSG00000015672	Mrpl32	31.8003	26.27	21.6953	41.2848	40.4197	44.5791	1810.69	1.23364	0.239261	5.15603	2.52243e-07	1.57745e-06	protein_coding
ENSMUSG00000015702	Anxa9	2.12295	2.72025	2.51791	0.298927	0.306797	0.356005	158.252	-2.34498	0.247416	-9.4779	2.59452e-21	1.18572e-19	protein_coding
ENSMUSG00000015709	Arnt2	0.464921	0.841366	0.642607	0.0386172	0.0236326	0.022952	136.893	-3.89963	0.357944	-10.8945	1.22394e-27	9.39292e-26	protein_coding
ENSMUSG00000015766	Eps8	3.21798	5.1119	3.70452	1.37406	1.10184	1.03494	1844.69	-1.18094	0.191414	-6.16956	6.84794e-10	7.26104e-09	protein_coding
ENSMUSG00000015843	Rxrg	13.8823	5.43503	6.67155	29.3999	27.1539	34.4197	3282.22	2.34551	0.390513	6.00622	1.89894e-09	1.83898e-08	protein_coding
ENSMUSG00000015852	Fcrls	29.0941	41.9387	36.8082	10.6089	6.52028	7.70553	2924.92	-1.52501	0.210038	-7.26065	3.85226e-13	6.70175e-12	protein_coding
ENSMUSG00000015854	Cd5l	8.61661	58.948	18.0643	0.0126816	0	0.0472793	1448.73	-9.80762	1.25655	-7.8052	5.94068e-15	1.32183e-13	protein_coding
ENSMUSG00000015947	Fcgr1	6.37584	16.1663	8.32979	2.37355	1.84823	3.48259	942.333	-1.36824	0.361208	-3.78796	0.000151886	0.000533031	protein_coding
ENSMUSG00000015950	Ncf1	7.17994	15.6684	9.61469	2.87591	1.59983	1.69939	1307.3	-1.78994	0.304269	-5.88275	4.03515e-09	3.66025e-08	protein_coding
ENSMUSG00000015970	Chdh	0.446503	0.468192	0.64271	0.00419425	0.0196785	0.0130307	86.178	-4.84401	0.508601	-9.5242	1.66326e-21	7.81193e-20	protein_coding
ENSMUSG00000015980	Lrrc27	2.10206	1.78304	2.30849	2.89647	2.31074	3.12311	594.285	1.01095	0.233835	4.32336	1.53671e-05	6.64511e-05	protein_coding
ENSMUSG00000016024	Lbp	12.3369	19.7755	16.299	2.65894	2.24741	3.20138	2525.45	-1.96724	0.220696	-8.9138	4.93127e-19	1.79726e-17	protein_coding
ENSMUSG00000016179	Camk1g	0.332085	0.55639	0.673259	0.0889047	0.0603729	0.0872243	45.4137	-2.11085	0.443389	-4.76072	1.92905e-06	1.01242e-05	protein_coding
ENSMUSG00000016239	Lonrf3	0.441303	0.562954	0.67245	0.128693	0.194645	0.0925908	75.7755	-1.41862	0.363581	-3.9018	9.54811e-05	0.000349811	protein_coding
ENSMUSG00000016252	Atp5e	259.404	148.72	159.666	365.844	431.952	512.312	39164.1	1.76738	0.315696	5.59836	2.16389e-08	1.69649e-07	protein_coding
ENSMUSG00000016256	Ctsz	119.942	204.807	174.421	36.3914	28.4568	33.4563	8021	-1.73712	0.196207	-8.8535	8.48152e-19	3.02082e-17	protein_coding
ENSMUSG00000016257	Slmo2	31.0172	22.7466	24.8069	39.1878	31.5227	40.2553	3992.53	1.06732	0.2415	4.41954	9.89091e-06	4.45626e-05	protein_coding
ENSMUSG00000016262	Sertad4	10.4438	16.3354	18.2616	2.40426	1.96264	1.65435	1789.3	-2.30361	0.217418	-10.5953	3.13444e-26	2.1682e-24	protein_coding
ENSMUSG00000016349	Eef1a2	137.336	125.997	122.682	318.962	467.546	538.21	43467.7	2.36946	0.261328	9.06699	1.22345e-19	4.77567e-18	protein_coding
ENSMUSG00000016356	Col20a1	1.3863	2.06588	2.57386	0.649651	0.653664	0.298447	303.634	-1.31943	0.329473	-4.00467	6.21052e-05	0.000235685	protein_coding
ENSMUSG00000016427	Ndufa1	489.568	282.589	279.249	743.813	694.392	726.129	15790.7	1.59202	0.300456	5.29867	1.16647e-07	7.84214e-07	protein_coding
ENSMUSG00000016458	Wt1	6.20684	10.5717	6.46159	1.15241	0.765075	0.69923	1448.32	-2.55702	0.257874	-9.91579	3.55449e-23	1.92255e-21	protein_coding
ENSMUSG00000016487	Ppfibp1	15.7377	21.4388	22.699	5.90133	6.17264	6.05286	8391.22	-1.12283	0.154022	-7.29008	3.09772e-13	5.46385e-12	protein_coding
ENSMUSG00000016526	Dyrk3	0.179598	0.364739	0.362386	0.0121868	0.0142945	0.0201931	26.5191	-3.6795	0.664655	-5.53595	3.0954e-08	2.34711e-07	protein_coding
ENSMUSG00000016528	Mapkapk2	54.01	48.4345	45.1156	80.4693	86.8671	104.38	14797.8	1.46376	0.220031	6.65252	2.8812e-11	3.75127e-10	protein_coding
ENSMUSG00000016529	Il10	0.309574	0.789183	0.212693	0.0591293	0.0231185	0	15.9778	-3.35831	0.964201	-3.483	0.000495831	0.00154987	protein_coding
ENSMUSG00000016552	Foxred2	0.460288	0.693661	0.566108	0.206506	0.0917889	0.0243124	112.338	-1.84412	0.565813	-3.25923	0.00111715	0.00321806	protein_coding
ENSMUSG00000016756	Cmah	2.62384	3.85633	1.79754	0.701681	0.543628	0.654802	962.839	-1.53037	0.289009	-5.29522	1.18874e-07	7.97603e-07	protein_coding
ENSMUSG00000016758	Bik	6.88088	5.04971	4.64873	7.48856	9.44205	8.67674	454.791	1.19342	0.27537	4.33387	1.4651e-05	6.36795e-05	protein_coding
ENSMUSG00000016918	Sulf1	19.4234	26.8733	29.246	3.69556	3.05427	2.91066	8773.81	-2.37109	0.167	-14.1981	9.40714e-46	2.01382e-43	protein_coding
ENSMUSG00000016995	Matn4	1.17571	2.96691	3.1916	0.114777	0.0614602	0.0837212	338.968	-4.19308	0.389018	-10.7786	4.34355e-27	3.18898e-25	protein_coding
ENSMUSG00000017002	Slpi	28.6399	86.9356	48.3585	0.0547029	0.0769963	0.435077	1643.85	-7.50463	0.9658	-7.77037	7.82551e-15	1.71495e-13	protein_coding
ENSMUSG00000017004	Svs5	0.511519	0.266726	0.575084	0	0	0	7.7216	-6.1899	1.50761	-4.10577	4.02968e-05	0.000159068	protein_coding
ENSMUSG00000017007	Rbpjl	0.0209631	0.101111	0.0712936	0.0045045	0.00264177	0	9.78709	-4.07357	1.20836	-3.37115	0.000748542	0.00223738	protein_coding
ENSMUSG00000017009	Sdc4	29.5271	46.9676	41.8325	5.4184	6.736	7.19341	3237.83	-2.00084	0.211366	-9.46624	2.90099e-21	1.31985e-19	protein_coding
ENSMUSG00000017132	Cyth1	12.6315	12.3949	15.4072	20.8641	17.3801	17.1979	4197.28	1.03767	0.167205	6.20597	5.43592e-10	5.84304e-09	protein_coding
ENSMUSG00000017309	Cd300lg	21.567	11.9498	15.4601	46.0219	50.0752	41.7353	6116.79	2.04485	0.285999	7.14984	8.68798e-13	1.43067e-11	protein_coding
ENSMUSG00000017344	Vtn	15.3012	6.54342	7.18302	28.5862	21.1624	19.5841	2360.42	1.7819	0.379633	4.69374	2.68252e-06	1.36625e-05	protein_coding
ENSMUSG00000017390	Aldoc	0.529362	0.600064	0.210629	0.0474774	0.0417663	0.00983356	42.5084	-3.18611	0.646925	-4.925	8.43583e-07	4.76157e-06	protein_coding
ENSMUSG00000017400	Stac2	1.26324	4.06198	1.37879	0.0699166	0.0241201	0.0664431	184.323	-4.75118	0.537756	-8.8352	9.99208e-19	3.50965e-17	protein_coding
ENSMUSG00000017417	Plxdc1	1.24857	1.39603	0.964098	1.78592	1.96015	1.24406	465.824	1.04116	0.249655	4.17038	3.04094e-05	0.000123293	protein_coding
ENSMUSG00000017466	Timp2	155.197	337.976	283.649	36.8045	32.2014	31.1563	30860.1	-2.34027	0.238832	-9.79884	1.13882e-22	5.87823e-21	protein_coding
ENSMUSG00000017493	Igfbp4	112.749	209.78	141.695	24.5978	28.5124	31.066	22446.4	-1.84739	0.231879	-7.96704	1.62525e-15	3.83443e-14	protein_coding
ENSMUSG00000017607	Tns4	0.337203	0.463829	0.452966	0.0624632	0.0849885	0.0962545	72.5034	-1.76794	0.33965	-5.20518	1.93812e-07	1.24418e-06	protein_coding
ENSMUSG00000017639	Rab11fip4	0.141109	0.216535	0.25927	0.00693056	0.00812917	0.00645958	41.5374	-4.23912	0.587808	-7.21175	5.52363e-13	9.36117e-12	protein_coding
ENSMUSG00000017692	Rhbdl3	2.19241	2.2831	2.22871	3.26702	3.15071	3.40932	885.707	1.13794	0.163799	6.94714	3.72772e-12	5.57022e-11	protein_coding
ENSMUSG00000017697	Ada	3.15106	4.38939	3.47937	0.689989	0.461388	0.649111	237.83	-2.017	0.246178	-8.19325	2.54272e-16	6.62966e-15	protein_coding
ENSMUSG00000017723	Wfdc2	1.33072	0.714502	0.635468	0.113245	0	0.112586	30.797	-3.01708	0.804779	-3.74896	0.000177572	0.000614162	protein_coding
ENSMUSG00000017724	Etv4	1.58717	1.64009	1.93292	0.436707	0.375638	0.108541	175.949	-1.91878	0.422426	-4.54229	5.56457e-06	2.67091e-05	protein_coding
ENSMUSG00000017737	Mmp9	4.74921	8.5026	3.76333	0.262648	0.346581	0.403466	565.209	-3.46147	0.339273	-10.2026	1.93028e-24	1.17886e-22	protein_coding
ENSMUSG00000017754	Pltp	30.1046	84.8196	49.4469	12.6176	11.2358	10.6894	4719.66	-1.6274	0.299975	-5.42511	5.79204e-08	4.14326e-07	protein_coding
ENSMUSG00000017778	Cox7c	615.105	344.333	331.299	1201.91	1183.81	1128.96	64984.7	1.9918	0.310783	6.40896	1.46516e-10	1.73137e-09	protein_coding
ENSMUSG00000017817	Jph2	45.5332	35.4991	43.3538	108.255	148.376	144.071	27046.3	2.26753	0.238835	9.49412	2.22078e-21	1.02645e-19	protein_coding
ENSMUSG00000017830	Dhx58	2.37787	6.82192	3.04856	1.56244	1.06443	0.916909	489.628	-1.17508	0.367738	-3.19542	0.00139626	0.00392369	protein_coding
ENSMUSG00000017897	Eya2	2.26087	4.46714	4.65791	0.566414	0.751253	0.47107	356.705	-2.05892	0.298318	-6.90177	5.13598e-12	7.50362e-11	protein_coding
ENSMUSG00000017929	B4galt5	7.0777	16.7622	13.1768	3.18252	3.54312	3.34797	1923.08	-1.255	0.265148	-4.73321	2.20991e-06	1.14499e-05	protein_coding
ENSMUSG00000017969	Ptgis	83.7542	149.099	157.495	11.1396	10.5355	9.94357	9628.74	-3.01597	0.21425	-14.0769	5.26779e-45	1.09412e-42	protein_coding
ENSMUSG00000018008	Cyth4	21.2143	40.2406	30.7746	6.42951	6.26104	7.1796	2929.34	-1.5995	0.21979	-7.27741	3.40285e-13	5.9813e-12	protein_coding
ENSMUSG00000018042	Cyb5r3	66.3252	90.0193	92.5649	27.7452	24.9899	22.266	13430.6	-1.13627	0.144334	-7.87256	3.4746e-15	7.95754e-14	protein_coding
ENSMUSG00000018166	Erbb3	1.45307	1.15606	1.25976	1.74249	1.95575	2.13077	665.021	1.16843	0.234095	4.99128	5.998e-07	3.47228e-06	protein_coding
ENSMUSG00000018168	Ikzf3	0.808139	0.637013	0.314043	0.0575149	0.0224873	0.0146616	147.495	-3.66961	0.53686	-6.83532	8.18202e-12	1.15715e-10	protein_coding
ENSMUSG00000018217	Pmp22	95.4673	123.356	144.759	40.7972	28.5034	26.5051	10314.1	-1.33517	0.205637	-6.49282	8.42435e-11	1.02652e-09	protein_coding
ENSMUSG00000018287	Spag7	45.7198	32.0267	31.7034	56.7163	55.7514	57.6047	4727.72	1.19896	0.248115	4.83227	1.34985e-06	7.31078e-06	protein_coding
ENSMUSG00000018339	Gpx3	448.564	748.584	845.853	75.6222	115.253	171.292	40432.2	-1.86432	0.338116	-5.51386	3.51055e-08	2.63058e-07	protein_coding
ENSMUSG00000018362	Kpna2	15.1926	12.5618	11.3081	24.265	19.3012	18.9863	3328.98	1.24373	0.221493	5.61522	1.96309e-08	1.55163e-07	protein_coding
ENSMUSG00000018387	Shroom1	0.437541	0.844498	0.90857	0.089808	0.0757131	0.177873	106.943	-2.04672	0.433664	-4.71961	2.36299e-06	1.21754e-05	protein_coding
ENSMUSG00000018405	Mrm1	6.44166	6.35193	7.48708	9.48886	8.32632	10.6453	1577.35	1.07877	0.194442	5.54801	2.88939e-08	2.19916e-07	protein_coding
ENSMUSG00000018411	Mapt	6.82494	4.96275	5.18458	10.294	10.6165	9.98908	4170.65	1.42946	0.229266	6.23496	4.51886e-10	4.91444e-09	protein_coding
ENSMUSG00000018417	Myo1b	2.79886	2.73889	2.67303	5.14506	4.28517	3.20661	2543.02	1.19202	0.200757	5.93764	2.89157e-09	2.70372e-08	protein_coding
ENSMUSG00000018428	Akap1	17.764	13.2163	15.0167	26.1874	29.5816	32.5803	6872.33	1.51652	0.236322	6.41719	1.38816e-10	1.64901e-09	protein_coding
ENSMUSG00000018446	C1qbp	22.5354	21.2513	21.0992	30.9865	36.7366	43.2083	5728.99	1.36221	0.218363	6.23826	4.42475e-10	4.82759e-09	protein_coding
ENSMUSG00000018486	Wnt9b	0.129655	0.0346704	0.160344	0.45719	0.392139	0.63563	101.445	2.76935	0.528265	5.24235	1.58544e-07	1.0401e-06	protein_coding
ENSMUSG00000018509	Cenpv	3.85661	2.49103	1.93855	6.6795	7.9852	8.38937	681.963	2.03393	0.329427	6.17414	6.6526e-10	7.07605e-09	protein_coding
ENSMUSG00000018537	Pcgf2	3.97013	7.66767	9.12956	2.11992	2.07857	1.42416	881.628	-1.27708	0.286188	-4.4624	8.10468e-06	3.73753e-05	protein_coding
ENSMUSG00000018554	Ybx2	6.13551	2.40986	3.07452	17.3273	18.3559	21.6778	1618.06	2.84405	0.38834	7.32362	2.41363e-13	4.32911e-12	protein_coding
ENSMUSG00000018559	Ctdnep1	17.8836	22.0388	20.6949	25.7488	25.8021	29.1679	3455.63	1.01011	0.155427	6.49896	8.0877e-11	9.88459e-10	protein_coding
ENSMUSG00000018566	Slc2a4	47.7334	22.1855	26.7786	103.877	119.896	131.129	19229.4	2.42443	0.347125	6.9843	2.86277e-12	4.35129e-11	protein_coding
ENSMUSG00000018574	Acadvl	118.31	45.6276	53.9068	254.473	242.891	235.903	31021.5	2.28003	0.38656	5.89827	3.6733e-09	3.36155e-08	protein_coding
ENSMUSG00000018593	Sparc	593.728	1131.12	1200.15	340.899	125.686	91.8602	121608	-1.80607	0.424249	-4.25711	2.0709e-05	8.69086e-05	protein_coding
ENSMUSG00000018599	Mief2	9.24652	7.57251	7.57097	13.1618	14.0164	14.8089	2077.41	1.35866	0.214535	6.33306	2.4034e-10	2.75059e-09	protein_coding
ENSMUSG00000018604	Tbx3	0.596358	1.21784	1.01233	2.38163	2.57635	1.91824	752.923	1.89211	0.241986	7.81908	5.32088e-15	1.19306e-13	protein_coding
ENSMUSG00000018648	Dusp14	0.803129	2.27109	1.56624	0.285412	0.10121	0.0577399	87.3802	-2.77128	0.560626	-4.9432	7.68519e-07	4.37307e-06	protein_coding
ENSMUSG00000018654	Ikzf1	1.89018	3.57641	2.00639	0.545268	0.513753	0.330478	474.176	-1.82892	0.28867	-6.33565	2.36339e-10	2.70632e-09	protein_coding
ENSMUSG00000018752	Tnfsfm13	0.443545	1.05829	0.856039	0.207945	0.0948531	0.20817	59.7355	-1.5825	0.461897	-3.42608	0.000612364	0.00186795	protein_coding
ENSMUSG00000018765	Fxr2	22.5341	25.4884	28.4054	29.762	39.2035	38.2129	7796.35	1.08533	0.192037	5.65169	1.58883e-08	1.27413e-07	protein_coding
ENSMUSG00000018770	Atp5g3	361.824	177.907	173.709	630.85	578.731	633.345	66577.3	1.91037	0.34686	5.50761	3.63733e-08	2.71958e-07	protein_coding
ENSMUSG00000018774	Cd68	30.3388	71.2049	56.6418	10.7018	10.0469	13.4397	2254.86	-1.58174	0.283897	-5.57151	2.52539e-08	1.94247e-07	protein_coding
ENSMUSG00000018796	Acsl1	37.4019	15.5714	18.2935	69.643	62.9553	65.9828	33947.7	2.01266	0.368017	5.46894	4.52737e-08	3.30955e-07	protein_coding
ENSMUSG00000018819	Lsp1	28.4667	35.4909	40.3743	11.1408	7.63569	8.62948	6513.15	-1.33704	0.189378	-7.06018	1.66286e-12	2.62337e-11	protein_coding
ENSMUSG00000018822	Sfrp5	0.0474318	0.0412213	0.0586586	1.00561	0.677433	0.979495	68.647	4.77361	0.489009	9.76181	1.64203e-22	8.39044e-21	protein_coding
ENSMUSG00000018830	Myh11	10.3682	18.8267	28.6919	3.91852	3.9295	2.09494	4124.77	-1.93893	0.344324	-5.63112	1.79047e-08	1.42405e-07	protein_coding
ENSMUSG00000018845	Unc45b	24.571	13.9035	18.7488	40.9278	40.5409	53.5294	10261.7	1.80365	0.30078	5.99657	2.01532e-09	1.93877e-08	protein_coding
ENSMUSG00000018849	Wwc1	1.2113	1.08006	1.34446	0.0832896	0.0335824	0.152025	175.347	-3.16302	0.461125	-6.85935	6.91723e-12	9.91373e-11	protein_coding
ENSMUSG00000018858	Mrpl58	10.3905	8.01068	7.46465	12.2628	12.9839	15.4753	2543.45	1.22805	0.252642	4.86082	1.16901e-06	6.41332e-06	protein_coding
ENSMUSG00000018882	Mrpl45	20.8869	12.2549	14.9475	28.1969	25.4263	36.1225	4173.71	1.46499	0.30312	4.83304	1.34465e-06	7.28453e-06	protein_coding
ENSMUSG00000018893	Mb	7005.56	2669.17	3019.81	10660.5	11855.6	12647.1	721567	2.00324	0.40069	4.99949	5.74823e-07	3.33148e-06	protein_coding
ENSMUSG00000018907	Alox12e	0.159449	0.0775998	0.0460108	0.00456826	0	0.00567709	7.62914	-4.25507	1.39006	-3.06108	0.00220541	0.00590305	protein_coding
ENSMUSG00000018919	Tm4sf5	1.94927	2.72903	2.44367	0.0918037	0.255742	0.442086	81.0587	-2.56516	0.509815	-5.03154	4.86545e-07	2.86393e-06	protein_coding
ENSMUSG00000018920	Cxcl16	16.0095	20.2114	20.7764	3.89305	3.80946	4.04671	1954.15	-1.68157	0.146847	-11.4512	2.31863e-30	2.32286e-28	protein_coding
ENSMUSG00000018924	Alox15	6.90409	11.7513	26.0462	0.042086	0	0.156904	939.975	-7.14755	1.43423	-4.98356	6.24242e-07	3.6025e-06	protein_coding
ENSMUSG00000018983	E2f2	0.716852	0.991438	0.623993	0.309393	0.16129	0.0591524	131.631	-1.57119	0.490836	-3.20104	0.0013693	0.0038554	protein_coding
ENSMUSG00000018995	Nars2	1.39701	1.02524	1.05314	1.33787	1.75182	1.72708	654.52	1.04233	0.267453	3.89725	9.72918e-05	0.000355995	protein_coding
ENSMUSG00000018999	Slc35b4	2.60891	3.64249	3.74662	1.19153	0.953735	0.982502	1165.15	-1.07914	0.170413	-6.33252	2.4119e-10	2.75876e-09	protein_coding
ENSMUSG00000019027	Dnah1	0.106186	0.167934	0.0678243	0.0220648	0.0152932	0.0149566	46.8092	-2.11614	0.487677	-4.33923	1.42986e-05	6.23998e-05	protein_coding
ENSMUSG00000019066	Rab3d	11.3545	16.295	16.9328	4.09203	5.1534	5.16174	2404.51	-1.02217	0.200723	-5.09246	3.53441e-07	2.13482e-06	protein_coding
ENSMUSG00000019082	Slc25a22	4.09592	5.58647	5.5645	8.88525	7.20993	8.01905	2675.51	1.25905	0.157285	8.00487	1.19589e-15	2.8748e-14	protein_coding
ENSMUSG00000019102	Aldh3a1	2.96225	2.9844	4.46685	0.285852	0.436656	0.363497	203.14	-2.67194	0.301826	-8.85257	8.55231e-19	3.04071e-17	protein_coding
ENSMUSG00000019122	Ccl9	17.8169	48.4686	29.9582	6.16029	4.47565	9.75779	3304.53	-1.59669	0.375587	-4.25119	2.1264e-05	8.89442e-05	protein_coding
ENSMUSG00000019179	Mdh2	245.276	113.795	136.524	329.695	267.359	312.685	58216.1	1.41804	0.341422	4.15335	3.27649e-05	0.000131766	protein_coding
ENSMUSG00000019189	Rnf145	7.07212	11.3648	9.29476	3.06249	2.90755	2.48915	2714.6	-1.1132	0.170276	-6.53762	6.25056e-11	7.76527e-10	protein_coding
ENSMUSG00000019235	Rps6kl1	2.05088	0.98905	1.86925	4.39161	1.97201	2.22861	391.834	1.34982	0.40041	3.3711	0.000748693	0.0022375	protein_coding
ENSMUSG00000019326	Aoc3	5.91896	13.5862	9.08059	4.10122	3.02787	1.97549	1667.73	-1.04877	0.310769	-3.37476	0.000738798	0.00221215	protein_coding
ENSMUSG00000019359	Gdpd2	0.557264	1.34584	0.229722	0	0.00657089	0.0243663	85.86	-5.51426	0.86016	-6.41074	1.44815e-10	1.71327e-09	protein_coding
ENSMUSG00000019494	Cops6	39.9385	31.1048	29.6247	47.8356	49.3559	57.9661	7385.6	1.19753	0.240363	4.98217	6.28736e-07	3.62432e-06	protein_coding
ENSMUSG00000019539	Rcn3	96.8737	170.261	179.77	20.4363	17.4797	18.5756	7831.6	-2.3736	0.21542	-11.0185	3.11153e-28	2.58282e-26	protein_coding
ENSMUSG00000019577	Pdk4	58.6343	21.5844	34.2459	146.145	70.5419	53.8194	15828.9	1.75198	0.446105	3.92729	8.59079e-05	0.000317598	protein_coding
ENSMUSG00000019689	Fmc1	93.5647	49.7886	50.1989	147.368	154.943	168.142	5444.1	1.83118	0.326608	5.60665	2.06282e-08	1.62352e-07	protein_coding
ENSMUSG00000019726	Lyst	1.5763	2.29269	2.40254	0.64626	0.651571	0.373704	892.897	-1.31647	0.242782	-5.42246	5.87839e-08	4.19469e-07	protein_coding
ENSMUSG00000019732	Calr3	5.48133	3.32123	3.787	5.98119	7.6099	8.32428	785.061	1.36482	0.30711	4.44406	8.8278e-06	4.03622e-05	protein_coding
ENSMUSG00000019734	Tmc4	0.891377	1.16749	1.42786	0.310682	0.222894	0.382344	180.233	-1.32291	0.300165	-4.40727	1.04683e-05	4.69549e-05	protein_coding
ENSMUSG00000019763	Rmnd1	5.33882	3.8828	4.23568	6.08697	7.92585	8.98531	2484.9	1.34957	0.271027	4.97945	6.37658e-07	3.67055e-06	protein_coding
ENSMUSG00000019768	Esr1	0.435396	0.819839	0.734252	0.0727664	0.0764834	0.0458015	266.888	-2.74387	0.289307	-9.48427	2.44087e-21	1.11802e-19	protein_coding
ENSMUSG00000019779	Frk	1.39741	2.29776	1.78825	0.702479	0.507059	0.479228	363.026	-1.10079	0.230548	-4.77466	1.8001e-06	9.49639e-06	protein_coding
ENSMUSG00000019787	Trdn	28.3564	16.9688	17.3572	54.8513	57.9371	52.797	12287.8	1.95394	0.285537	6.84303	7.75346e-12	1.10036e-10	protein_coding
ENSMUSG00000019791	Hint3	5.06202	2.97728	3.29837	7.43623	9.48505	8.93887	2428.76	1.74816	0.297698	5.87226	4.29906e-09	3.87201e-08	protein_coding
ENSMUSG00000019797	1700021F05Rik	10.9177	6.33599	7.3924	16.7944	15.2779	17.9419	3621.64	1.57857	0.2883	5.47543	4.36446e-08	3.20433e-07	protein_coding
ENSMUSG00000019810	Fuca2	42.3419	22.4245	21.1681	49.5316	43.1003	51.8463	16405.5	1.29599	0.33618	3.85504	0.00011571	0.000416791	protein_coding
ENSMUSG00000019817	Plagl1	3.41548	2.92287	2.39941	0.825546	0.491907	0.535534	789.708	-1.67598	0.276526	-6.06085	1.35407e-09	1.34593e-08	protein_coding
ENSMUSG00000019823	Mical1	5.21119	7.39297	8.30616	2.22246	1.92569	1.56269	1537.25	-1.27716	0.195319	-6.53886	6.19888e-11	7.71049e-10	protein_coding
ENSMUSG00000019828	Grm1	1.92857	0.684075	0.84764	2.09988	3.65102	3.34588	1155.94	1.93104	0.443155	4.35748	1.31568e-05	5.77817e-05	protein_coding
ENSMUSG00000019831	Wasf1	0.668377	0.922062	0.696408	0.135703	0.0371403	0.0674567	65.3145	-2.65055	0.460903	-5.75077	8.88403e-09	7.48135e-08	protein_coding
ENSMUSG00000019832	Rab32	6.54099	17.44	10.8297	1.24934	1.32175	1.17205	725.185	-2.59448	0.303499	-8.54853	1.24663e-17	3.85298e-16	protein_coding
ENSMUSG00000019838	Slc16a10	1.9357	2.16563	1.74237	2.62375	2.84284	4.09592	1302.7	1.30835	0.255236	5.12605	2.95878e-07	1.82011e-06	protein_coding
ENSMUSG00000019842	Traf3ip2	2.39131	3.67067	3.62234	0.973407	1.18693	1.01387	460.041	-1.00528	0.206653	-4.86459	1.14694e-06	6.30245e-06	protein_coding
ENSMUSG00000019850	Tnfaip3	1.69407	2.77471	1.84313	0.452007	0.959773	0.603905	583.43	-1.04171	0.317277	-3.28329	0.00102605	0.00298396	protein_coding
ENSMUSG00000019851	Perp	55.2172	35.1479	36.7032	69.9859	63.7122	71.612	7448.98	1.25132	0.270547	4.62517	3.74285e-06	1.85158e-05	protein_coding
ENSMUSG00000019852	Arfgef3	0.0679967	0.142899	0.0573348	0.00885513	0.0051933	0.0088036	37.8254	-2.94388	0.571877	-5.14775	2.63625e-07	1.64257e-06	protein_coding
ENSMUSG00000019853	Hebp2	1.24594	1.93708	1.75354	0.325211	0.285128	0.249021	210.806	-1.92098	0.23162	-8.29369	1.0979e-16	3.0173e-15	protein_coding
ENSMUSG00000019857	Asf1a	7.72362	6.95543	6.66322	10.02	9.56485	10.2958	1260.55	1.06303	0.191523	5.55041	2.85e-08	2.17487e-07	protein_coding
ENSMUSG00000019863	Qrsl1	5.75071	3.47552	3.44571	9.28273	8.31359	9.43319	1808.79	1.64761	0.294738	5.5901	2.26939e-08	1.77033e-07	protein_coding
ENSMUSG00000019864	Rtn4ip1	9.67695	5.87833	6.22845	14.5314	14.594	19.6474	3805.66	1.72722	0.306558	5.63422	1.75849e-08	1.4019e-07	protein_coding
ENSMUSG00000019874	Fabp7	0.937252	2.68169	2.15472	0.351149	0.302852	0.166852	74.2707	-2.19326	0.457088	-4.79832	1.60001e-06	8.56075e-06	protein_coding
ENSMUSG00000019876	Pkib	0.288945	0.377	0.272331	0.0765841	0.0551807	0.114208	134.351	-1.33196	0.347222	-3.83604	0.000125034	0.000447127	protein_coding
ENSMUSG00000019880	Rspo3	0.699964	1.71342	0.384729	0.0334237	0.0294031	0.0103841	76.6317	-4.63764	0.667114	-6.9518	3.60649e-12	5.40097e-11	protein_coding
ENSMUSG00000019891	Dcbld1	1.66338	1.08742	1.14215	2.18508	1.88719	2.28586	356.386	1.26978	0.289616	4.38437	1.16323e-05	5.17423e-05	protein_coding
ENSMUSG00000019906	Lin7a	0.29273	0.231593	0.252788	0.858924	0.66656	0.358498	185.203	1.83186	0.349827	5.23648	1.63666e-07	1.06887e-06	protein_coding
ENSMUSG00000019916	P4ha1	34.6038	42.4613	58.1999	13.4779	10.3319	17.7203	7051.85	-1.09411	0.273273	-4.00373	6.23518e-05	0.000236532	protein_coding
ENSMUSG00000019929	Dcn	1663.51	2276.81	2068.49	325.002	392.938	377.583	138087	-1.85371	0.164849	-11.2449	2.45409e-29	2.2625e-27	protein_coding
ENSMUSG00000019936	Epyc	1.61872	1.9389	0.921145	0.171393	0.153732	0.112761	114.747	-2.7773	0.393029	-7.06639	1.59012e-12	2.52249e-11	protein_coding
ENSMUSG00000019944	Rhobtb1	8.6387	10.0766	13.2335	26.5933	17.4682	17.4801	6532.67	1.53207	0.222859	6.87463	6.21526e-12	8.95817e-11	protein_coding
ENSMUSG00000019945	1700040L02Rik	4.27274	2.11006	1.10392	12.5928	11.375	10.8058	658.07	2.74027	0.450155	6.08739	1.14765e-09	1.1583e-08	protein_coding
ENSMUSG00000019966	Kitl	8.45188	6.90958	5.24875	19.1599	18.749	13.6808	4915.16	1.88124	0.260166	7.23093	4.79701e-13	8.24657e-12	protein_coding
ENSMUSG00000019986	Ahi1	1.09237	1.46183	1.7467	0.331916	0.380716	0.284862	352.51	-1.51064	0.222661	-6.78448	1.16508e-11	1.61076e-10	protein_coding
ENSMUSG00000019987	Arg1	2.03524	42.8003	3.75028	0.0349862	0.13337	0.0108695	588.551	-7.4199	1.46376	-5.06907	3.99773e-07	2.39264e-06	protein_coding
ENSMUSG00000019989	Enpp3	7.5287	14.9017	8.96097	3.11855	2.2055	2.10873	1027.92	-1.47549	0.262915	-5.61206	1.99933e-08	1.57752e-07	protein_coding
ENSMUSG00000019996	Map7	1.47267	1.25747	1.32496	2.40627	2.14306	2.11486	972.487	1.28958	0.191395	6.73781	1.60792e-11	2.17566e-10	protein_coding
ENSMUSG00000019997	Ctgf	179.605	289.011	488.214	12.964	13.3537	9.20774	24702	-4.14567	0.314737	-13.1719	1.27426e-39	2.04052e-37	protein_coding
ENSMUSG00000020003	Pex7	2.77744	1.96125	1.89255	3.04811	3.54897	3.5717	2322.43	1.18288	0.261349	4.52605	6.00967e-06	2.86495e-05	protein_coding
ENSMUSG00000020010	Vnn3	0.431277	0.761148	0.717982	0.0784146	0.0167229	0.0177178	32.2247	-3.44258	0.64584	-5.33038	9.80069e-08	6.71326e-07	protein_coding
ENSMUSG00000020014	Cfap54	0.0155401	0.00648258	0.0051249	0.0284947	0.0376006	0.0254517	20.883	2.27883	0.654625	3.48112	0.000499318	0.00155913	protein_coding
ENSMUSG00000020017	Hal	0.365419	1.45378	0.328054	0.00232653	0.00272889	0.0173474	101.754	-5.97375	0.815991	-7.32085	2.46399e-13	4.4111e-12	protein_coding
ENSMUSG00000020022	Ndufa12	172.697	89.7103	91.6786	305.212	324.715	372.908	21796.6	2.05254	0.334763	6.13132	8.71548e-10	9.0432e-09	protein_coding
ENSMUSG00000020029	Nudt4	44.4419	45.4069	49.6144	65.7522	65.4165	72.5009	12548.8	1.13548	0.159705	7.10985	1.16166e-12	1.87945e-11	protein_coding
ENSMUSG00000020044	Timp3	40.0787	66.5454	74.7342	21.0895	17.134	10.7442	17806	-1.29517	0.270539	-4.78738	1.68977e-06	8.98661e-06	protein_coding
ENSMUSG00000020053	Igf1	9.16763	19.093	8.29358	2.68522	2.08394	1.74139	3934.62	-1.88796	0.307479	-6.14014	8.24504e-10	8.59454e-09	protein_coding
ENSMUSG00000020057	Dram1	10.6497	20.7363	17.3918	2.5947	2.18809	2.51321	1559.47	-2.12725	0.227221	-9.362	7.82425e-21	3.41463e-19	protein_coding
ENSMUSG00000020067	Mypn	8.33175	7.32444	8.46259	15.0287	16.8889	21.0498	4764.93	1.72323	0.22764	7.56998	3.73293e-14	7.49423e-13	protein_coding
ENSMUSG00000020072	Pbld2	0.245777	0.182625	0.345744	0.411934	0.532733	0.593959	132.066	1.58393	0.347254	4.5613	5.08377e-06	2.45754e-05	protein_coding
ENSMUSG00000020079	Supv3l1	8.70647	6.52098	5.9248	10.3966	9.87406	11.9853	1811.68	1.17775	0.258089	4.56335	5.03447e-06	2.4366e-05	protein_coding
ENSMUSG00000020098	Pcbd1	2.48787	4.68567	2.27311	0.765976	0.636401	0.555274	86.1812	-1.66941	0.375616	-4.44446	8.81111e-06	4.0313e-05	protein_coding
ENSMUSG00000020099	Unc5b	11.4165	23.0625	24.3681	6.11962	6.5078	3.89572	4188.74	-1.226	0.281656	-4.35281	1.34401e-05	5.8885e-05	protein_coding
ENSMUSG00000020100	Slc29a3	2.90669	5.10143	4.81414	1.55344	1.18618	1.00925	924.457	-1.17292	0.231108	-5.07521	3.87078e-07	2.32281e-06	protein_coding
ENSMUSG00000020105	Lrig3	2.17698	5.15174	5.2561	0.554647	0.65431	0.526859	524.378	-2.23681	0.308576	-7.24883	4.20392e-13	7.28237e-12	protein_coding
ENSMUSG00000020120	Plek	9.30802	15.7269	11.9998	2.18426	1.90717	2.09573	1789.7	-1.97576	0.192006	-10.2901	7.81049e-25	4.91771e-23	protein_coding
ENSMUSG00000020122	Egfr	2.8698	5.49612	5.07924	0.734061	0.60164	0.555274	1579.52	-2.2217	0.229406	-9.68454	3.5077e-22	1.73567e-20	protein_coding
ENSMUSG00000020125	Elane	0.21224	0.238366	0.0605713	0	0	0	4.13713	-5.29592	1.77259	-2.98767	0.0028111	0.00735014	protein_coding
ENSMUSG00000020135	Apc2	0.378131	0.495708	0.385303	0.548164	0.777198	0.567444	402.185	1.17965	0.226591	5.20608	1.92872e-07	1.23854e-06	protein_coding
ENSMUSG00000020140	Lgr5	0.273651	0.94772	0.249745	0.00377335	0.00295063	0.00312616	128.607	-6.58851	0.754971	-8.72684	2.61885e-18	8.6601e-17	protein_coding
ENSMUSG00000020142	Slc1a4	3.79136	7.20165	10.2433	1.21667	0.890969	0.588451	846.782	-2.37471	0.349747	-6.78982	1.12277e-11	1.55756e-10	protein_coding
ENSMUSG00000020143	Dock2	2.79629	5.64867	3.16063	0.586454	0.55534	0.481655	1375.98	-2.23038	0.254737	-8.75562	2.02985e-18	6.83083e-17	protein_coding
ENSMUSG00000020151	Ptprr	0.67893	0.356662	0.269433	0.759918	0.748319	0.6846	239.35	1.28521	0.395825	3.2469	0.00116668	0.00334839	protein_coding
ENSMUSG00000020153	Ndufs7	220.248	98.1604	120.696	325.693	329.832	414.655	30946	1.83284	0.358741	5.1091	3.23693e-07	1.9739e-06	protein_coding
ENSMUSG00000020163	Uqcr11	720.775	326.795	357.218	1253.15	1186.2	1329.58	39747.8	1.96436	0.356251	5.51399	3.50789e-08	2.62956e-07	protein_coding
ENSMUSG00000020175	Rab36	1.0362	1.42308	1.30553	0.261334	0.208441	0.155888	250.825	-1.99556	0.233337	-8.55226	1.20703e-17	3.74196e-16	protein_coding
ENSMUSG00000020178	Adora2a	3.29564	2.91152	3.13008	6.62307	6.33432	5.35626	811.874	1.54505	0.186588	8.28056	1.22594e-16	3.34393e-15	protein_coding
ENSMUSG00000020182	Ddc	0.582486	0.200146	0.141573	1.9621	1.04888	0.863131	260.566	2.56043	0.548123	4.67126	2.99358e-06	1.51181e-05	protein_coding
ENSMUSG00000020183	Cpm	1.03508	0.646104	0.576193	2.12567	1.80015	1.31543	525.346	1.75698	0.324673	5.41153	6.24882e-08	4.44189e-07	protein_coding
ENSMUSG00000020186	Csrp2	142.112	174.398	166.222	27.9294	17.228	15.186	4830.45	-2.42102	0.228101	-10.6138	2.57057e-26	1.79033e-24	protein_coding
ENSMUSG00000020190	Mknk2	38.4416	41.571	45.1017	50.2033	61.7182	58.2626	12914.6	1.03613	0.16814	6.16227	7.17097e-10	7.54845e-09	protein_coding
ENSMUSG00000020193	Zpbp	0.144968	0.136434	0.0524723	0.285671	0.167538	0.313467	55.289	1.76401	0.507928	3.47295	0.00051477	0.00160222	protein_coding
ENSMUSG00000020218	Wif1	0.922121	1.08429	0.6429	1.39897	1.36015	1.08411	177.512	1.1124	0.276872	4.01772	5.87639e-05	0.00022405	protein_coding
ENSMUSG00000020227	Irak3	4.02878	7.03946	6.89243	1.66466	1.93608	1.8505	827.783	-1.10787	0.222347	-4.98262	6.27303e-07	3.61914e-06	protein_coding
ENSMUSG00000020241	Col6a2	36.1106	80.4087	79.1488	24.8414	12.5473	10.3302	18967.3	-1.43682	0.350958	-4.09398	4.24031e-05	0.000166799	protein_coding
ENSMUSG00000020251	Glt8d2	2.17769	2.99009	2.69635	0.402526	0.498371	0.26401	479.39	-2.16544	0.243727	-8.88472	6.40806e-19	2.31066e-17	protein_coding
ENSMUSG00000020253	Ppm1m	12.0105	17.2825	16.937	4.5399	5.20772	5.1564	1608.74	-1.02898	0.1762	-5.83985	5.2248e-09	4.61986e-08	protein_coding
ENSMUSG00000020262	Adarb1	4.82635	10.3237	17.4695	3.02132	2.70289	2.31002	4297.67	-1.40375	0.361798	-3.87993	0.000104486	0.00037952	protein_coding
ENSMUSG00000020264	Slc36a2	4.61907	3.80654	4.54822	9.34827	6.01052	6.64411	1301.72	1.33072	0.233296	5.704	1.17028e-08	9.62005e-08	protein_coding
ENSMUSG00000020268	Lyrm7	4.69351	2.55625	2.94353	6.11937	5.51903	7.00702	1207.2	1.42679	0.317057	4.50012	6.79154e-06	3.19647e-05	protein_coding
ENSMUSG00000020279	Il9r	0.810664	0.44646	0.150194	0.0260964	0.0183658	0.00648613	66.3191	-4.25962	0.734522	-5.79917	6.66438e-09	5.7527e-08	protein_coding
ENSMUSG00000020307	Cdc34	61.3894	39.7312	42.4492	101.673	118.945	142.738	7642.41	1.90809	0.288797	6.60703	3.92111e-11	4.99961e-10	protein_coding
ENSMUSG00000020309	Chac2	8.17822	6.82549	5.52312	13.1651	11.7226	14.3964	915.111	1.50816	0.252345	5.97657	2.27887e-09	2.16769e-08	protein_coding
ENSMUSG00000020312	Shc2	2.38715	6.02008	5.2334	0.941954	0.916159	0.9272	842.107	-1.66762	0.290788	-5.73483	9.7609e-09	8.15561e-08	protein_coding
ENSMUSG00000020321	Mdh1	551.588	267.681	303.267	936.93	1000.71	1054.01	126506	1.96082	0.335161	5.85037	4.90478e-09	4.35583e-08	protein_coding
ENSMUSG00000020325	Fstl3	4.79168	7.54695	13.7358	0.86594	0.854675	0.853026	626.704	-2.72643	0.340881	-7.99819	1.26262e-15	3.02806e-14	protein_coding
ENSMUSG00000020326	Ccng1	141.801	81.9777	96.1235	214.083	197.471	240.254	40018.7	1.58562	0.290263	5.46271	4.68922e-08	3.41165e-07	protein_coding
ENSMUSG00000020331	Hcn2	1.82403	1.92676	1.79648	6.82871	6.36037	6.29687	967.644	2.39576	0.154217	15.535	2.01131e-54	7.71772e-52	protein_coding
ENSMUSG00000020333	Acsl6	0.380274	0.15642	0.2061	0.44014	0.843123	0.964484	361.299	2.15251	0.450808	4.77477	1.79912e-06	9.49591e-06	protein_coding
ENSMUSG00000020340	Cyfip2	9.35925	7.31711	7.66492	19.4784	19.0546	19.2982	6894.73	1.81864	0.20863	8.71705	2.85553e-18	9.3969e-17	protein_coding
ENSMUSG00000020363	Gfpt2	12.5458	25.4951	23.0238	4.02698	2.20192	3.61272	3630.87	-2.01747	0.293996	-6.86223	6.77961e-12	9.72334e-11	protein_coding
ENSMUSG00000020377	Ltc4s	6.20394	24.9008	10.1457	2.99945	2.6335	2.4414	332.305	-1.71888	0.421629	-4.07677	4.56658e-05	0.000178289	protein_coding
ENSMUSG00000020386	Sar1b	89.7852	61.6703	63.4665	108.155	124.821	148.993	8695.59	1.40032	0.276136	5.07111	3.95509e-07	2.36991e-06	protein_coding
ENSMUSG00000020390	Ube2b	96.3587	70.061	76.6861	133.963	149.532	156.616	16833.2	1.4272	0.236192	6.04253	1.51713e-09	1.49269e-08	protein_coding
ENSMUSG00000020395	Itk	0.311398	0.298419	0.253267	0.0626928	0.0254545	0.00599307	46.8707	-2.62696	0.618296	-4.24872	2.15e-05	8.98756e-05	protein_coding
ENSMUSG00000020399	Havcr2	1.00465	1.76156	2.05481	0.308395	0.178083	0.218158	137.077	-2.16309	0.342216	-6.32085	2.6013e-10	2.9538e-09	protein_coding
ENSMUSG00000020402	Vdac1	251.947	147.673	163.27	349.139	341.183	361.014	49186.2	1.45677	0.283872	5.13179	2.87007e-07	1.7725e-06	protein_coding
ENSMUSG00000020415	Pttg1	27.9298	22.8696	20.1262	34.3855	37.3038	42.9965	4262.69	1.26861	0.242614	5.22891	1.70511e-07	1.10755e-06	protein_coding
ENSMUSG00000020422	Tns3	12.7191	18.264	16.7911	2.53534	2.39963	2.19231	5645.53	-2.14742	0.139564	-15.3866	2.01238e-53	7.17996e-51	protein_coding
ENSMUSG00000020427	Igfbp3	37.6605	47.9431	70.4671	9.56075	9.98542	9.56456	5398.54	-1.82003	0.225751	-8.06212	7.4981e-16	1.83721e-14	protein_coding
ENSMUSG00000020431	Adcy1	0.115151	0.105078	0.0964214	0.1897	0.199531	0.183215	128.447	1.42925	0.257908	5.54169	2.99573e-08	2.27329e-07	protein_coding
ENSMUSG00000020434	4921536K21Rik	0.191375	0.120958	0.172126	0.319009	0.356641	0.433607	48.8817	1.77076	0.418138	4.23487	2.28689e-05	9.50705e-05	protein_coding
ENSMUSG00000020435	Osbp2	1.60094	0.773231	0.928615	2.99966	3.63508	3.54868	1037.73	2.17332	0.341567	6.3628	1.98106e-10	2.29044e-09	protein_coding
ENSMUSG00000020437	Myo1g	3.26223	4.90389	3.98364	0.768247	0.605095	0.687214	915.663	-1.96033	0.183999	-10.654	1.67021e-26	1.17941e-24	protein_coding
ENSMUSG00000020439	Smtn	27.7425	30.8704	35.4074	45.8331	42.9663	39.5446	10906.3	1.03697	0.1362	7.61357	2.66619e-14	5.48041e-13	protein_coding
ENSMUSG00000020444	Guk1	43.3904	27.4527	29.3964	42.8313	50.4781	57.8176	5280.2	1.15822	0.289392	4.00226	6.27396e-05	0.000237915	protein_coding
ENSMUSG00000020456	Ogdh	199.861	138.433	156.388	270.549	275.85	285.553	83288.2	1.31636	0.237213	5.54926	2.86884e-08	2.18598e-07	protein_coding
ENSMUSG00000020459	Mtif2	10.7563	8.45974	8.88421	14.9292	13.146	15.2222	3149.21	1.1956	0.217695	5.49208	3.9722e-08	2.94505e-07	protein_coding
ENSMUSG00000020467	Efemp1	55.1252	64.5403	52.6252	3.54911	5.02524	7.19081	3477.68	-2.84454	0.29351	-9.69144	3.27867e-22	1.63427e-20	protein_coding
ENSMUSG00000020469	Myl7	4.02232	4.75232	5.85591	17.133	4.18347	50.7136	646.73	2.93718	0.935948	3.13819	0.00169996	0.00467633	protein_coding
ENSMUSG00000020473	Aebp1	81.7886	240.087	161.803	5.16968	5.31372	5.88682	17464.4	-4.25198	0.309992	-13.7164	8.09422e-43	1.48299e-40	protein_coding
ENSMUSG00000020474	Polm	3.29308	6.10634	5.38773	1.28111	1.11355	1.12278	630.569	-1.46223	0.221729	-6.59465	4.26274e-11	5.40133e-10	protein_coding
ENSMUSG00000020475	Pgam2	396.637	167.885	215.981	595.838	508.9	705.53	25870.6	1.7583	0.369655	4.7566	1.96885e-06	1.03144e-05	protein_coding
ENSMUSG00000020477	Mrps24	47.9699	33.2942	34.6923	63.8626	67.2225	82.8438	5627.36	1.45398	0.267463	5.43619	5.44324e-08	3.91025e-07	protein_coding
ENSMUSG00000020483	Dynll2	169.508	130.185	142.6	206.94	287.095	293.403	38991.3	1.41032	0.25295	5.5755	2.46822e-08	1.9086e-07	protein_coding
ENSMUSG00000020514	Mrpl22	23.8392	16.3986	15.4509	29.5572	29.5906	35.4886	1703.22	1.33059	0.276987	4.80379	1.55692e-06	8.36099e-06	protein_coding
ENSMUSG00000020532	Acaca	2.05851	2.58622	2.67629	0.514914	0.717487	0.745136	1525.61	-1.28498	0.218597	-5.87828	4.14541e-09	3.75023e-08	protein_coding
ENSMUSG00000020534	Shmt1	2.1739	1.23037	1.09069	1.90507	2.12535	2.24765	475.98	1.03305	0.345266	2.99203	0.0027713	0.00725539	protein_coding
ENSMUSG00000020544	Cox11	9.03526	4.76637	6.4093	10.9956	10.4711	12.0974	882.322	1.28824	0.309623	4.16069	3.17284e-05	0.000127901	protein_coding
ENSMUSG00000020547	Bzw2	48.5326	26.9068	27.4534	71.9275	80.15	93.3022	7708.65	1.80988	0.323294	5.59825	2.16522e-08	1.69674e-07	protein_coding
ENSMUSG00000020572	Nampt	24.9828	22.3162	21.9373	39.6467	54.6326	54.365	11643.5	1.68594	0.228301	7.3847	1.52797e-13	2.79698e-12	protein_coding
ENSMUSG00000020573	Pik3cg	1.64233	3.11158	2.18709	0.563119	0.586871	0.482297	547.657	-1.48159	0.231379	-6.40329	1.52059e-10	1.7896e-09	protein_coding
ENSMUSG00000020577	Tspan13	22.5544	15.2842	12.6212	51.6657	43.3468	31.9313	5182.55	1.87533	0.301974	6.21025	5.29012e-10	5.69837e-09	protein_coding
ENSMUSG00000020583	Matn3	0.249172	0.732792	0.363616	0	0	0	34.3124	-8.34711	1.30737	-6.38467	1.71771e-10	2.00419e-09	protein_coding
ENSMUSG00000020592	Sdc1	13.4901	21.7299	20.1406	2.58266	2.25807	2.03018	2151.79	-2.40899	0.181066	-13.3045	2.17977e-40	3.5464e-38	protein_coding
ENSMUSG00000020593	Lpin1	17.6778	11.5709	13.5104	27.0803	19.9486	24.6971	7533.32	1.30723	0.26274	4.97538	6.51198e-07	3.74319e-06	protein_coding
ENSMUSG00000020598	Nrcam	0.168409	0.175629	0.115161	0.0136234	0.0279642	0.00846509	35.4075	-2.62985	0.554512	-4.74264	2.10952e-06	1.09934e-05	protein_coding
ENSMUSG00000020604	Arsg	1.57661	3.67741	1.5836	0.627977	0.480718	0.332698	300.481	-1.6423	0.366992	-4.47502	7.64058e-06	3.55088e-05	protein_coding
ENSMUSG00000020607	Fam84a	3.12047	3.26818	1.97351	0.340036	0.264402	0.394083	291.938	-2.48644	0.313639	-7.9277	2.23238e-15	5.1945e-14	protein_coding
ENSMUSG00000020614	Fam20a	4.22	9.28896	8.42376	1.10128	1.29591	1.47455	863.158	-1.87605	0.285036	-6.58179	4.6481e-11	5.88229e-10	protein_coding
ENSMUSG00000020621	Rdh14	26.8565	18.782	17.1114	34.2042	39.1836	43.0841	3070.54	1.45872	0.277124	5.26379	1.41119e-07	9.32404e-07	protein_coding
ENSMUSG00000020623	Map2k6	1.02925	1.22802	0.75509	1.86676	1.06842	1.2764	278.909	1.05962	0.296389	3.5751	0.000350099	0.00113033	protein_coding
ENSMUSG00000020627	Klhl29	1.21807	2.62514	2.61177	0.15585	0.154846	0.113929	425.614	-3.31165	0.301344	-10.9896	4.2879e-28	3.51625e-26	protein_coding
ENSMUSG00000020635	Fkbp1b	3.37529	5.69603	5.6921	1.30549	1.48487	1.06519	173.028	-1.33224	0.267281	-4.98443	6.21452e-07	3.58843e-06	protein_coding
ENSMUSG00000020639	Pfn4	0.667047	0.503745	0.270237	1.26529	0.915977	1.16702	73.8977	1.76877	0.428696	4.12594	3.69218e-05	0.000146857	protein_coding
ENSMUSG00000020641	Rsad2	4.42828	5.61706	3.64809	10.7801	6.81208	6.1275	1844.34	1.36795	0.257234	5.31793	1.04957e-07	7.14165e-07	protein_coding
ENSMUSG00000020644	Id2	58.4008	68.4039	76.3485	7.36982	8.1317	8.35018	2632.69	-2.49466	0.164614	-15.1546	7.06016e-52	2.20896e-49	protein_coding
ENSMUSG00000020650	Bcap29	16.7405	14.0337	11.2765	17.5068	22.6611	21.5164	2369.28	1.12595	0.25455	4.42328	9.72115e-06	4.39038e-05	protein_coding
ENSMUSG00000020654	Adcy3	1.90456	2.49783	2.69141	0.60767	0.669126	0.508582	527.904	-1.39578	0.185439	-7.52687	5.19706e-14	1.02814e-12	protein_coding
ENSMUSG00000020656	Grhl1	0.71238	0.899566	0.843845	0.121722	0.0605704	0.165018	90.4717	-2.22329	0.390276	-5.69671	1.22142e-08	9.99198e-08	protein_coding
ENSMUSG00000020658	Efr3b	2.69797	1.94515	2.14209	2.79218	4.0314	2.68085	1204.52	1.05021	0.268227	3.91536	9.02684e-05	0.00033227	protein_coding
ENSMUSG00000020664	Dld	143.552	77.0063	82.8632	258.169	254.796	256.738	28639.2	1.89127	0.309547	6.1098	9.97546e-10	1.01843e-08	protein_coding
ENSMUSG00000020672	Sntg2	2.01701	2.6711	3.31458	0.0825541	0.0461103	0.0195414	232.714	-5.13214	0.390707	-13.1355	2.06091e-39	3.22406e-37	protein_coding
ENSMUSG00000020681	Ace	25.2332	55.6168	88.523	11.6231	11.508	8.00807	9732.39	-1.82813	0.359946	-5.07892	3.79595e-07	2.28397e-06	protein_coding
ENSMUSG00000020682	Mmp28	1.98898	3.01232	4.53112	1.16969	0.895111	0.865535	463.992	-1.09713	0.290695	-3.77414	0.000160559	0.000560661	protein_coding
ENSMUSG00000020684	Rasl10b	7.04557	4.07032	5.50308	13.2705	18.5337	24.3332	3567.44	2.33025	0.337131	6.91201	4.77821e-12	7.03652e-11	protein_coding
ENSMUSG00000020689	Itgb3	2.86605	3.5862	5.1026	0.560063	0.384916	0.377909	689.169	-2.53205	0.256148	-9.88511	4.83068e-23	2.5853e-21	protein_coding
ENSMUSG00000020695	Mrc2	13.9916	33.1096	36.7385	6.60002	5.45669	4.20197	6154.63	-1.75335	0.30868	-5.68014	1.34587e-08	1.09397e-07	protein_coding
ENSMUSG00000020733	Slc9a3r1	29.7982	51.37	36.3688	6.04921	4.56245	5.15057	2338.83	-2.29502	0.20982	-10.9381	7.5784e-28	6.0678e-26	protein_coding
ENSMUSG00000020741	Cluh	22.5509	19.7379	22.7662	41.8946	39.6871	44.481	14438.6	1.5353	0.183718	8.35683	6.44244e-17	1.83501e-15	protein_coding
ENSMUSG00000020747	Tmem94	8.31685	9.42491	9.73002	14.5738	17.1378	15.0136	5030.15	1.35706	0.147095	9.22575	2.81586e-20	1.14532e-18	protein_coding
ENSMUSG00000020758	Itgb4	1.59515	2.39371	2.79886	0.491367	0.524541	0.555746	553.491	-1.50244	0.226485	-6.63374	3.27291e-11	4.21274e-10	protein_coding
ENSMUSG00000020773	Trim47	27.2997	42.5422	56.4591	14.0239	12.6954	12.0018	4341.13	-1.09945	0.23488	-4.68089	2.8563e-06	1.44808e-05	protein_coding
ENSMUSG00000020777	Acox1	53.2677	32.6998	35.6482	50.8851	56.2797	59.6531	16613.6	1.01681	0.280258	3.62811	0.000285503	0.000941813	protein_coding
ENSMUSG00000020785	Camkk1	2.79612	5.14293	5.69015	0.827646	0.783939	0.710078	546.836	-1.94231	0.253528	-7.66114	1.84288e-14	3.85852e-13	protein_coding
ENSMUSG00000020787	P2rx1	1.00706	1.74244	2.39886	0.0196722	0.0576861	0.0977887	121.575	-4.27186	0.5223	-8.17894	2.86358e-16	7.38107e-15	protein_coding
ENSMUSG00000020793	Galr2	1.48611	2.481	5.13541	0.0420518	0.0493245	0.0718559	195.709	-5.18932	0.515755	-10.0616	8.16479e-24	4.59965e-22	protein_coding
ENSMUSG00000020798	Spns3	0.256334	0.213291	0.111289	0.0375015	0.0247428	0.00873826	33.3619	-2.4756	0.630225	-3.92813	8.56104e-05	0.000316614	protein_coding
ENSMUSG00000020810	Cygb	81.3377	167.305	179.903	34.9359	47.1233	37.3108	12146.7	-1.22477	0.27203	-4.50232	6.72156e-06	3.16647e-05	protein_coding
ENSMUSG00000020811	Wscd1	1.46452	1.07789	1.26521	2.61691	2.31713	2.18179	541.572	1.46816	0.230736	6.36292	1.97955e-10	2.28999e-09	protein_coding
ENSMUSG00000020814	Mxra7	36.0017	57.4415	64.753	15.7662	12.261	11.5612	4475.02	-1.39722	0.214807	-6.50457	7.79181e-11	9.54721e-10	protein_coding
ENSMUSG00000020821	Kif1c	45.8116	48.1914	56.3741	72.1755	104.494	92.7416	35235.3	1.43522	0.20791	6.9031	5.08794e-12	7.43877e-11	protein_coding
ENSMUSG00000020826	Nos2	1.52516	1.40593	0.858872	3.60201	3.77192	2.11998	690.017	1.88114	0.316364	5.94613	2.74563e-09	2.5735e-08	protein_coding
ENSMUSG00000020836	Coro6	66.7846	43.3975	49.3529	85.1598	115.212	112.858	16645.6	1.5408	0.277933	5.54378	2.96019e-08	2.248e-07	protein_coding
ENSMUSG00000020838	Slc6a4	1.37902	1.69743	1.55374	0.0199447	0.060156	0.0318674	188.541	-4.79996	0.365323	-13.139	1.96923e-39	3.10452e-37	protein_coding
ENSMUSG00000020839	Tmigd1	0.19089	0.167642	0.0993991	0.405863	0.638117	0.300479	32.1688	2.10835	0.533566	3.95144	7.7683e-05	0.000289083	protein_coding
ENSMUSG00000020857	Nme2	1.91118	1.27078	1.77662	2.57977	2.94835	2.54832	174.844	1.27282	0.286874	4.43688	9.12738e-06	4.16196e-05	protein_coding
ENSMUSG00000020864	Ankrd40	23.5273	26.524	26.468	38.757	46.0933	53.13	10550.9	1.44852	0.19581	7.39757	1.38704e-13	2.56205e-12	protein_coding
ENSMUSG00000020865	Abcc3	1.21784	2.16075	2.73836	0.836039	0.592629	0.563126	445.075	-1.01207	0.291497	-3.47196	0.000516679	0.00160717	protein_coding
ENSMUSG00000020867	Spata20	0.0104524	0.0163508	0.00646319	0.139251	0.0843012	0.128392	14.0521	3.97274	0.851229	4.66706	3.0554e-06	1.54099e-05	protein_coding
ENSMUSG00000020871	Dlx4	0.0275682	0.234793	0.238654	0	0.00463218	0	13.8037	-6.0492	1.50737	-4.01309	5.9928e-05	0.000227975	protein_coding
ENSMUSG00000020877	Scrn2	6.0007	4.5082	4.81143	6.90207	6.4707	7.85738	847.837	1.04308	0.24355	4.28281	1.84547e-05	7.84189e-05	protein_coding
ENSMUSG00000020886	Dlg4	3.50327	6.98941	7.27423	1.42263	1.12764	1.02405	986.13	-1.70345	0.261693	-6.50933	7.54888e-11	9.27063e-10	protein_coding
ENSMUSG00000020895	Tmem107	9.44651	12.0484	13.4735	3.62118	3.37363	4.18372	614.363	-1.04411	0.199715	-5.22799	1.71361e-07	1.11234e-06	protein_coding
ENSMUSG00000020901	Pik3r5	2.02162	3.91461	3.63472	0.318677	0.35742	0.309306	525.038	-2.66743	0.250715	-10.6393	1.95658e-26	1.3721e-24	protein_coding
ENSMUSG00000020905	Usp43	0.189927	0.184866	0.176161	0.742761	0.4755	0.41926	123.457	2.14199	0.312637	6.85138	7.31432e-12	1.04314e-10	protein_coding
ENSMUSG00000020908	Myh3	0.168625	0.100858	0.199338	0.0021314	0	0.00264875	25.3766	-6.03997	1.16217	-5.19715	2.0237e-07	1.29421e-06	protein_coding
ENSMUSG00000020911	Krt19	26.2264	33.9037	26.9566	0.494125	0.228568	0.97731	1442.12	-5.06596	0.426221	-11.8857	1.40373e-32	1.59484e-30	protein_coding
ENSMUSG00000020926	Adam11	1.05715	1.21577	0.8552	2.18163	2.45209	2.00083	645.511	1.66597	0.207651	8.02294	1.03245e-15	2.5056e-14	protein_coding
ENSMUSG00000020928	Higd1b	11.6507	7.95225	7.87308	23.7774	18.754	13.7326	823.572	1.58181	0.292224	5.41299	6.19796e-08	4.40727e-07	protein_coding
ENSMUSG00000020932	Gfap	0.178047	0.21539	0.264228	0.0153033	0.01077	0.026625	26.9292	-3.05455	0.588938	-5.18654	2.14234e-07	1.36195e-06	protein_coding
ENSMUSG00000020941	Map3k14	1.89643	3.69959	3.11667	0.750942	0.901621	0.835239	700.937	-1.19308	0.239111	-4.98967	6.04836e-07	3.49942e-06	protein_coding
ENSMUSG00000020949	Fkbp3	118.749	72.3657	71.3782	172.246	173.412	180.188	8732.96	1.55767	0.287658	5.415	6.12894e-08	4.35972e-07	protein_coding
ENSMUSG00000020955	Ap4s1	43.6432	33.5096	31.5929	49.053	58.6793	62.0837	3550.34	1.21562	0.249967	4.86311	1.15556e-06	6.34637e-06	protein_coding
ENSMUSG00000020963	Tshr	0.579473	0.462883	0.160098	0	0	0	52.2283	-8.95159	1.32911	-6.735	1.63929e-11	2.21369e-10	protein_coding
ENSMUSG00000020988	L2hgdh	7.73951	4.69265	4.83022	13.6641	15.2469	14.5775	2413.32	1.88909	0.287355	6.57408	4.89552e-11	6.18003e-10	protein_coding
ENSMUSG00000020990	Cdkl1	3.90397	1.53951	1.67166	3.89055	6.5358	5.30032	457.523	1.6797	0.434844	3.86276	0.000112111	0.000404759	protein_coding
ENSMUSG00000021010	Npas3	0.0792009	0.127892	0.0947876	0.0197634	0.0103028	0.0163737	18.8316	-2.09536	0.601958	-3.48092	0.000499703	0.00156009	protein_coding
ENSMUSG00000021013	Ttc8	2.945	4.02856	3.16907	1.07074	0.930921	1.00381	349.142	-1.16075	0.191043	-6.07584	1.23342e-09	1.23689e-08	protein_coding
ENSMUSG00000021032	Ngb	0.261522	0.3091	0.29108	0.0149854	0.0790966	0.0372454	15.8623	-2.13997	0.725249	-2.95067	0.00317086	0.00820429	protein_coding
ENSMUSG00000021044	Adck1	11.4874	7.10598	7.86058	14.0679	12.634	15.5683	1838.94	1.23736	0.283022	4.37194	1.23146e-05	5.44438e-05	protein_coding
ENSMUSG00000021057	Akap5	0.380784	0.323657	0.168767	1.54752	1.96827	0.573652	412.27	2.7679	0.458608	6.03543	1.5854e-09	1.55459e-08	protein_coding
ENSMUSG00000021061	Sptb	4.52939	3.86863	5.00049	9.62689	11.8229	9.22826	6290.59	1.7732	0.201291	8.80916	1.26089e-18	4.35361e-17	protein_coding
ENSMUSG00000021062	Rab15	0.543639	1.30364	0.958149	0.243425	0.239578	0.177333	149.611	-1.47198	0.330248	-4.45719	8.30417e-06	3.81826e-05	protein_coding
ENSMUSG00000021069	Pygl	6.67035	11.3102	7.72026	1.47715	1.38056	1.25313	1050.75	-2.04284	0.204279	-10.0003	1.52012e-23	8.42359e-22	protein_coding
ENSMUSG00000021087	Rtn1	1.65097	3.81135	2.33408	0.803039	0.923007	0.525029	382.658	-1.18364	0.316048	-3.74513	0.000180302	0.000622335	protein_coding
ENSMUSG00000021091	Serpina3n	158.416	174.225	408.313	2.20169	8.87721	32.1413	14361.3	-3.43884	1.03605	-3.31917	0.000902844	0.00265795	protein_coding
ENSMUSG00000021095	Gsc	0.544892	2.69304	0.981498	0.0101813	0	0	44.8609	-7.76667	1.34223	-5.78639	7.19146e-09	6.15801e-08	protein_coding
ENSMUSG00000021102	Glrx5	100.796	63.549	71.2449	147.395	129.982	169.44	7397.46	1.48728	0.279084	5.32914	9.86768e-08	6.75005e-07	protein_coding
ENSMUSG00000021123	Rdh12	0.739106	0.575458	0.6198	0.0826721	0.148007	0.0486657	61.2772	-2.22993	0.457607	-4.87302	1.09904e-06	6.06051e-06	protein_coding
ENSMUSG00000021136	Smoc1	23.1488	25.1226	35.939	1.58789	1.59829	1.64289	2770.56	-3.52929	0.206698	-17.0746	2.29337e-65	1.66573e-62	protein_coding
ENSMUSG00000021185	9030617O03Rik	5.85017	4.0379	4.35265	11.7191	13.1414	13.9847	2818.4	2.01581	0.255142	7.90074	2.77261e-15	6.40029e-14	protein_coding
ENSMUSG00000021186	Fbln5	34.2867	66.3513	70.2537	4.44726	4.62409	4.21935	9510.23	-3.06989	0.237326	-12.9353	2.84488e-38	4.19249e-36	protein_coding
ENSMUSG00000021187	Tc2n	0.391763	0.344322	0.204157	0.036002	0.0347763	0.0315816	58.7574	-2.63655	0.455977	-5.78219	7.37323e-09	6.29775e-08	protein_coding
ENSMUSG00000021194	Chga	0.327217	2.21395	0.0690895	0	0	0	40.6901	-8.59121	2.27558	-3.7754	0.000159753	0.000558038	protein_coding
ENSMUSG00000021200	Asb2	67.4673	44.4096	54.8603	120.625	123.18	144.844	23293.6	1.79017	0.25734	6.95646	3.48941e-12	5.24108e-11	protein_coding
ENSMUSG00000021208	Ifi27l2b	1.07188	0.573251	1.22362	0.24804	0.0554167	0.234854	35.3834	-1.84016	0.630094	-2.92046	0.00349515	0.00894916	protein_coding
ENSMUSG00000021211	Akr1c12	0.439322	0.854404	0.425835	0.0510272	0.0837931	0.0634129	21.9305	-2.52112	0.625952	-4.02766	5.63346e-05	0.000215718	protein_coding
ENSMUSG00000021213	Akr1c13	3.58336	4.71041	3.01184	0.774594	0.692234	0.962607	182.083	-1.62581	0.28733	-5.65832	1.52865e-08	1.23073e-07	protein_coding
ENSMUSG00000021217	Tshz3	2.08948	3.69783	3.55094	1.08135	0.946413	0.876274	642.587	-1.07838	0.217251	-4.96378	6.9135e-07	3.9561e-06	protein_coding
ENSMUSG00000021221	Dpf3	0.856765	0.404115	0.505597	1.75086	1.5053	1.60624	335.271	2.00483	0.350566	5.71884	1.07254e-08	8.89572e-08	protein_coding
ENSMUSG00000021223	Papln	2.10574	1.86801	1.69105	5.37244	2.8861	1.14169	956.5	1.27097	0.438112	2.90101	0.00371964	0.00945934	protein_coding
ENSMUSG00000021226	Acot2	17.6739	8.56674	8.10339	39.5292	35.1259	30.7134	3691.42	2.14998	0.356429	6.032	1.61942e-09	1.58566e-08	protein_coding
ENSMUSG00000021228	Acot3	0	0	0.00714157	0.392111	0.267805	0.419437	36.9685	7.91061	1.26322	6.26225	3.79454e-10	4.18718e-09	protein_coding
ENSMUSG00000021234	Fam161b	1.63879	0.945362	1.57586	1.82447	1.55784	2.36379	523.304	1.0393	0.32335	3.21417	0.00130823	0.00370602	protein_coding
ENSMUSG00000021235	Coq6	14.4607	8.30565	9.25805	19.5456	16.6993	19.8731	3204.75	1.36394	0.295763	4.6116	3.99583e-06	1.9662e-05	protein_coding
ENSMUSG00000021236	Entpd5	13.9456	8.30801	9.28607	24.5607	25.6765	25.4506	7676.13	1.81938	0.278695	6.52822	6.65547e-11	8.2281e-10	protein_coding
ENSMUSG00000021238	Aldh6a1	37.6671	26.0427	26.9507	56.6025	65.9293	62.6559	10782.4	1.59529	0.251781	6.33601	2.35786e-10	2.70151e-09	protein_coding
ENSMUSG00000021241	Isca2	55.1485	35.8938	38.2204	59.567	58.3025	69.8667	3133.78	1.10294	0.27292	4.04125	5.31669e-05	0.000204588	protein_coding
ENSMUSG00000021242	Npc2	83.4878	130.851	109.68	25.7248	24.8987	24.9876	12314	-1.49593	0.158542	-9.43556	3.88897e-21	1.75366e-19	protein_coding
ENSMUSG00000021253	Tgfb3	39.6318	80.7043	89.5936	6.25275	5.84405	4.71253	6790.15	-3.03092	0.263525	-11.5014	1.29735e-30	1.32584e-28	protein_coding
ENSMUSG00000021255	Esrrb	3.2067	1.63194	2.22706	3.56106	4.41232	4.78624	1395.49	1.4114	0.327156	4.31417	1.60207e-05	6.8926e-05	protein_coding
ENSMUSG00000021256	Vash1	2.93004	3.50167	3.45203	8.92616	6.5954	3.55561	861.234	1.52	0.296483	5.12677	2.94758e-07	1.81486e-06	protein_coding
ENSMUSG00000021259	Cyp46a1	1.1483	2.09939	1.37627	0.164496	0.364452	0.257422	105.91	-1.95045	0.385741	-5.05638	4.27296e-07	2.54165e-06	protein_coding
ENSMUSG00000021260	Hhipl1	1.38957	3.36131	4.44949	0.996118	0.767303	0.369523	274.518	-1.50227	0.433433	-3.46597	0.000528313	0.00163935	protein_coding
ENSMUSG00000021265	Slc25a29	1.585	2.23601	2.67295	3.69562	3.66653	4.9928	569.32	1.54058	0.25217	6.10929	1.00077e-09	1.02088e-08	protein_coding
ENSMUSG00000021273	Fdft1	7.84614	7.26791	4.15669	10.856	14.5231	13.8108	1956.92	1.59809	0.303266	5.26962	1.3671e-07	9.05037e-07	protein_coding
ENSMUSG00000021278	Amn	0.106968	0.0743695	0.253549	0.00766166	0	0	6.50766	-4.94342	1.55125	-3.18674	0.00143886	0.00403505	protein_coding
ENSMUSG00000021280	Exoc3l4	1.00237	1.49565	1.54476	0.50809	0.321301	0.280019	143.557	-1.2678	0.296673	-4.27341	1.9251e-05	8.14793e-05	protein_coding
ENSMUSG00000021290	2010107E04Rik	695.408	387.868	389.825	1130.73	1084.92	1094.38	20599.3	1.71635	0.306893	5.59266	2.23623e-08	1.74513e-07	protein_coding
ENSMUSG00000021294	Kif26a	1.75212	1.41968	2.05138	5.06468	4.81114	3.16556	1486.27	1.8886	0.244406	7.72729	1.09861e-14	2.36928e-13	protein_coding
ENSMUSG00000021298	Gpr132	2.12461	2.9029	1.92683	0.169379	0.198673	0.210492	165.479	-2.99923	0.295422	-10.1524	3.23393e-24	1.90633e-22	protein_coding
ENSMUSG00000021303	Gng4	0.46051	0.625787	0.770851	0.035983	0.0422061	0.0149057	55.5182	-3.7105	0.48271	-7.68681	1.50844e-14	3.19553e-13	protein_coding
ENSMUSG00000021306	Gpr137b	6.06249	7.90568	9.71175	2.27159	2.20173	1.9556	857.82	-1.28363	0.190191	-6.74915	1.48718e-11	2.02307e-10	protein_coding
ENSMUSG00000021311	Mtr	7.18831	5.51493	5.6654	12.1207	10.2032	10.3305	2635	1.39514	0.219669	6.35109	2.13797e-10	2.45927e-09	protein_coding
ENSMUSG00000021313	Ryr2	28.5104	16.3297	26.7907	62.0899	60.5147	55.2261	49782.4	1.87226	0.271045	6.90755	4.93104e-12	7.24585e-11	protein_coding
ENSMUSG00000021318	Gli3	1.01188	1.68092	1.40442	0.383702	0.304779	0.32793	464.522	-1.40744	0.208375	-6.75436	1.43468e-11	1.96115e-10	protein_coding
ENSMUSG00000021319	Sfrp4	5.19201	21.8013	9.24529	0.110278	0.0862336	0.0365455	538.878	-6.63811	0.528014	-12.5719	3.01574e-36	4.144e-34	protein_coding
ENSMUSG00000021322	Aoah	2.64848	5.66379	2.95037	1.04962	0.618172	0.924631	379.136	-1.50663	0.327742	-4.59698	4.28656e-06	2.09596e-05	protein_coding
ENSMUSG00000021338	Carmil1	1.03235	1.60183	2.31544	0.348022	0.357607	0.350286	504.432	-1.61799	0.278139	-5.81721	5.98394e-09	5.21402e-08	protein_coding
ENSMUSG00000021339	Mrs2	6.64278	6.03471	5.4037	8.55796	8.24472	9.05844	1012.03	1.09364	0.204032	5.36015	8.31551e-08	5.77176e-07	protein_coding
ENSMUSG00000021356	Irf4	1.89861	3.26903	1.15036	0.391541	0.472103	0.336861	330.731	-1.80082	0.367836	-4.89571	9.79489e-07	5.45153e-06	protein_coding
ENSMUSG00000021361	Tmem14c	87.1958	68.06	64.8068	109.522	89.0129	112.27	5680.3	1.06792	0.238049	4.48613	7.25269e-06	3.38531e-05	protein_coding
ENSMUSG00000021365	Nedd9	15.7118	20.2815	30.1295	6.25494	4.49908	4.78035	3634.79	-1.49231	0.245914	-6.06843	1.29164e-09	1.29018e-08	protein_coding
ENSMUSG00000021367	Edn1	11.0408	11.6612	11.9661	1.88912	1.96389	2.00543	887.365	-1.97848	0.162202	-12.1977	3.19771e-34	3.98968e-32	protein_coding
ENSMUSG00000021371	Mcur1	12.9069	11.8759	12.0034	16.7265	16.2914	19.0862	4373.55	1.08507	0.190206	5.70475	1.16517e-08	9.58212e-08	protein_coding
ENSMUSG00000021373	Cap2	29.7055	20.2615	25.8946	39.6429	33.4487	37.013	7004.52	1.10326	0.23662	4.66257	3.12288e-06	1.57125e-05	protein_coding
ENSMUSG00000021379	Id4	2.26206	7.2753	2.66319	0.202203	0.364882	0.280277	189.487	-3.21855	0.464438	-6.92999	4.20874e-12	6.24768e-11	protein_coding
ENSMUSG00000021384	Susd3	1.98538	2.67786	1.87258	0.386796	0.459029	0.36758	205.606	-1.84001	0.245682	-7.48943	6.91751e-14	1.33728e-12	protein_coding
ENSMUSG00000021388	Aspn	119.912	179.032	163.705	28.8306	19.6455	13.1537	11249.7	-2.3246	0.26281	-8.84517	9.13922e-19	3.22681e-17	protein_coding
ENSMUSG00000021390	Ogn	198.259	330.728	248.623	56.1072	51.2643	43.1215	21947.8	-1.77022	0.182731	-9.68758	3.40491e-22	1.69305e-20	protein_coding
ENSMUSG00000021396	Nxnl2	1.821	3.24595	1.38955	0.0777036	0.117183	0.0137949	67.7261	-4.34888	0.588774	-7.38633	1.50937e-13	2.76541e-12	protein_coding
ENSMUSG00000021411	Pxdc1	15.6057	21.526	31.9656	8.24441	7.02047	6.14122	1833.88	-1.09118	0.250335	-4.35886	1.30739e-05	5.74636e-05	protein_coding
ENSMUSG00000021417	Eci2	30.9878	20.6478	20.486	53.1206	48.2884	51.0446	6885.08	1.63876	0.260803	6.28353	3.30976e-10	3.6923e-09	protein_coding
ENSMUSG00000021420	Fars2	19.36	11.2044	12.9109	27.1503	27.2923	32.4191	3245.3	1.55836	0.295811	5.26808	1.37858e-07	9.12338e-07	protein_coding
ENSMUSG00000021423	Ly86	35.2376	61.6194	29.5862	11.356	7.45739	7.11254	1420.13	-1.69337	0.295762	-5.72544	1.03167e-08	8.57419e-08	protein_coding
ENSMUSG00000021456	Fbp2	5.98535	1.08762	0.560761	40.2107	30.7652	24.9672	1743.72	4.11616	1.04952	3.92194	8.7838e-05	0.000324321	protein_coding
ENSMUSG00000021460	Auh	6.37333	4.76463	5.04904	8.67847	9.68463	10.5924	5009.03	1.41205	0.238297	5.92557	3.11208e-09	2.89261e-08	protein_coding
ENSMUSG00000021464	Ror2	0.771894	2.11218	1.44941	0.584323	0.439071	0.257179	225.74	-1.14889	0.382593	-3.0029	0.00267424	0.00702842	protein_coding
ENSMUSG00000021469	Msx2	0.0366455	0.0191084	0.0169947	0.133863	0.138542	0.0489279	15.7065	2.67278	0.760122	3.51626	0.000437675	0.00137957	protein_coding
ENSMUSG00000021474	Sfxn1	10.724	15.1403	13.8174	3.27914	4.16947	3.56141	1367.45	-1.24943	0.178024	-7.01834	2.24514e-12	3.45643e-11	protein_coding
ENSMUSG00000021478	Drd1	0.174652	0.128831	0.237063	0.0292907	0.0257673	0	19.1283	-2.71129	0.792127	-3.4228	0.000619799	0.00188744	protein_coding
ENSMUSG00000021520	Uqcrb	308.837	185.215	162.766	552.09	537.01	526.485	23632.4	1.84774	0.305381	6.0506	1.4431e-09	1.42606e-08	protein_coding
ENSMUSG00000021536	Adcy2	0.42089	1.11222	1.47772	0.0858411	0.0934951	0.0190495	117.9	-3.30929	0.55733	-5.93775	2.88955e-09	2.70307e-08	protein_coding
ENSMUSG00000021557	Agtpbp1	4.27205	3.36278	4.14117	8.35074	7.25566	7.00596	5111.11	1.51142	0.1991	7.59128	3.1675e-14	6.40332e-13	protein_coding
ENSMUSG00000021567	Nkd2	6.55063	12.0131	15.554	0.477841	0.6982	0.502206	1479.86	-3.73071	0.300985	-12.395	2.78079e-35	3.60209e-33	protein_coding
ENSMUSG00000021575	Ahrr	0.310938	0.122651	0.0896583	0.319874	0.557108	0.454304	207.473	1.87431	0.505331	3.70907	0.00020802	0.000707915	protein_coding
ENSMUSG00000021577	Sdha	231.064	120.952	128.209	445.852	444.892	443.213	84435.3	2.02029	0.317783	6.35746	2.05117e-10	2.36881e-09	protein_coding
ENSMUSG00000021591	Glrx	16.6617	14.4762	10.7032	21.1358	16.5612	18.9778	1491.43	1.00522	0.251231	4.00119	6.30244e-05	0.000238905	protein_coding
ENSMUSG00000021592	Arsk	3.33397	4.59638	4.74435	1.17941	1.27144	1.01666	877.823	-1.27329	0.170283	-7.47746	7.577e-14	1.45646e-12	protein_coding
ENSMUSG00000021596	Mctp1	0.650814	0.776226	0.986234	0.173329	0.225485	0.176237	232.531	-1.47438	0.244412	-6.03236	1.61581e-09	1.58288e-08	protein_coding
ENSMUSG00000021597	Slf1	3.01882	2.4158	2.09725	4.66038	5.34536	4.47394	1503.23	1.5089	0.237875	6.34326	2.24953e-10	2.58176e-09	protein_coding
ENSMUSG00000021604	Irx4	5.30052	3.22054	2.89993	9.49796	13.3246	14.7388	1555.63	2.27967	0.339325	6.71825	1.83917e-11	2.46074e-10	protein_coding
ENSMUSG00000021606	Ndufs6	380.015	160.102	164.342	755.998	745.503	818.981	23127.2	2.25482	0.383348	5.88191	4.0555e-09	3.67699e-08	protein_coding
ENSMUSG00000021611	Tert	0.267432	0.704106	0.336154	0.0226093	0.00441991	0.00936571	39.6343	-4.51439	0.71558	-6.30872	2.81347e-10	3.17699e-09	protein_coding
ENSMUSG00000021614	Vcan	5.14516	6.72184	6.67254	1.97639	1.36537	1.38558	3206.18	-1.38223	0.182329	-7.58099	3.42924e-14	6.91184e-13	protein_coding
ENSMUSG00000021619	Atg10	10.1005	9.2972	8.32363	13.3592	12.4228	13.431	1216.63	1.07724	0.195489	5.51051	3.57794e-08	2.67812e-07	protein_coding
ENSMUSG00000021622	Ckmt2	672.365	208.904	285.141	1232.23	1309.37	1419.09	92960.5	2.28961	0.431923	5.30097	1.15188e-07	7.7543e-07	protein_coding
ENSMUSG00000021624	Cd180	1.31246	2.54989	1.36358	0.329261	0.513821	0.455436	278.803	-1.39647	0.321308	-4.34619	1.38524e-05	6.05842e-05	protein_coding
ENSMUSG00000021640	Naip1	0.131878	0.377483	0.281075	0.00241171	0.00282881	0	36.14	-6.57089	1.14692	-5.72917	1.00923e-08	8.4049e-08	protein_coding
ENSMUSG00000021646	Mccc2	18.3665	9.54749	10.3769	25.7833	28.4593	30.039	3074.27	1.68882	0.326107	5.17873	2.23397e-07	1.41269e-06	protein_coding
ENSMUSG00000021650	Ptcd2	25.4758	14.1772	17.1557	29.0646	30.7101	36.5216	2966.77	1.32128	0.305373	4.32678	1.51306e-05	6.55682e-05	protein_coding
ENSMUSG00000021665	Hexb	26.4508	43.792	39.1992	8.63824	6.76009	6.22695	2323.94	-1.73936	0.19577	-8.88472	6.40808e-19	2.31066e-17	protein_coding
ENSMUSG00000021675	F2rl2	0.342184	0.219122	0.386056	0.0206393	0.0242088	0	22.2821	-3.81108	0.783131	-4.86646	1.13613e-06	6.25151e-06	protein_coding
ENSMUSG00000021676	Iqgap2	2.18365	5.01869	2.49451	0.939552	0.784551	0.581023	649.475	-1.46649	0.313591	-4.67643	2.91907e-06	1.47785e-05	protein_coding
ENSMUSG00000021684	Pde8b	0.579955	0.511567	0.524491	1.14628	1.18225	0.95513	334.893	1.59593	0.2113	7.55291	4.25645e-14	8.4783e-13	protein_coding
ENSMUSG00000021699	Pde4d	0.830695	0.700617	0.883429	1.2054	1.36215	1.13451	834.286	1.19372	0.201229	5.93213	2.99037e-09	2.78969e-08	protein_coding
ENSMUSG00000021702	Thbs4	88.2845	99.028	154.334	0.871388	2.67493	1.80971	9941.44	-5.38822	0.38506	-13.9932	1.71547e-44	3.45421e-42	protein_coding
ENSMUSG00000021708	Rasgrf2	0.962637	0.668144	0.518827	0.814817	1.48033	1.18454	598.769	1.25757	0.351637	3.57633	0.000348454	0.0011252	protein_coding
ENSMUSG00000021719	Rgs7bp	0.729354	0.607427	0.458962	0.775302	0.961353	0.836858	288.666	1.0866	0.282081	3.85207	0.000117123	0.000421356	protein_coding
ENSMUSG00000021728	Emb	8.97337	11.8541	11.4683	0.561549	0.497361	0.405893	671.764	-3.86657	0.18968	-20.3847	2.2859e-92	5.16537e-89	protein_coding
ENSMUSG00000021730	Hcn1	0.0323279	0.0302562	0.0328039	0.165292	0.0409486	0.026562	68.6264	1.83074	0.631194	2.90044	0.00372638	0.00947291	protein_coding
ENSMUSG00000021731	Mrps30	5.99858	7.50694	7.03288	11.286	11.4093	12.6935	1020.5	1.38187	0.163557	8.44887	2.94134e-17	8.70713e-16	protein_coding
ENSMUSG00000021747	4930452B06Rik	0.515422	0.3564	0.381066	0.852313	0.7512	0.987382	120.887	1.61697	0.325226	4.97181	6.63291e-07	3.8084e-06	protein_coding
ENSMUSG00000021748	Pdhb	389.379	169.847	179.848	645.164	603.441	627.639	46331.7	1.87904	0.367431	5.11398	3.15438e-07	1.92876e-06	protein_coding
ENSMUSG00000021756	Il6st	38.3871	52.3298	54.9742	13.9486	16.1468	14.9955	20499.1	-1.09024	0.163058	-6.68621	2.29026e-11	3.02411e-10	protein_coding
ENSMUSG00000021764	Ndufs4	91.5009	51.6996	50.4582	169.613	183.478	193.484	13646.7	2.04946	0.313613	6.53498	6.36178e-11	7.88418e-10	protein_coding
ENSMUSG00000021765	Fst	5.95147	19.6186	17.2081	0.154676	0.194385	0.192219	858.918	-5.67187	0.397525	-14.268	3.46608e-46	7.83218e-44	protein_coding
ENSMUSG00000021771	Vdac2	77.4671	51.5724	55.925	87.9719	75.7976	92.3721	23262.2	1.0334	0.259614	3.98052	6.87633e-05	0.000258683	protein_coding
ENSMUSG00000021798	Ldb3	92.5946	60.1047	77.9443	136.856	117.295	142.503	43521.9	1.3486	0.253978	5.3099	1.09686e-07	7.42048e-07	protein_coding
ENSMUSG00000021799	Opn4	0.256529	0.196552	0.148912	0.980954	0.691419	0.961824	114.201	2.69207	0.354392	7.5963	3.04714e-14	6.18459e-13	protein_coding
ENSMUSG00000021803	Cdhr1	0.34906	0.5424	0.410096	0.00900062	0	0.0223706	50.0564	-4.79904	0.64417	-7.44997	9.33647e-14	1.77288e-12	protein_coding
ENSMUSG00000021822	Plau	8.3979	15.4234	8.67319	3.49884	3.66447	3.30045	973.631	-1.02943	0.243597	-4.22596	2.37929e-05	9.86295e-05	protein_coding
ENSMUSG00000021835	Bmp4	15.3577	20.7986	23.077	5.3114	4.59589	3.69346	1528.91	-1.52989	0.186709	-8.19397	2.52757e-16	6.59862e-15	protein_coding
ENSMUSG00000021843	Ktn1	17.9357	13.5144	14.8047	21.7186	24.182	23.3486	12594.5	1.15286	0.22009	5.23812	1.62222e-07	1.06084e-06	protein_coding
ENSMUSG00000021868	Ppif	19.7476	12.2439	12.3716	45.1687	48.443	46.6983	8121.62	2.21747	0.279285	7.93981	2.02486e-15	4.72242e-14	protein_coding
ENSMUSG00000021871	Pnp	23.5209	38.7819	35.7716	8.65821	6.73441	7.29626	3509.53	-1.50786	0.190418	-7.91868	2.40039e-15	5.57268e-14	protein_coding
ENSMUSG00000021876	Rnase4	138.318	190.276	168.331	34.9848	35.0116	40.5668	11462.8	-1.56566	0.16608	-9.42711	4.21528e-21	1.8966e-19	protein_coding
ENSMUSG00000021880	Rnase6	4.4836	5.26033	2.16595	0.987511	0.579148	0.239455	136.506	-2.16408	0.505426	-4.28169	1.85478e-05	7.87818e-05	protein_coding
ENSMUSG00000021898	Asb14	17.0824	8.00103	7.54231	37.0583	53.5605	44.1274	5250.39	2.5859	0.379442	6.81502	9.42485e-12	1.32006e-10	protein_coding
ENSMUSG00000021904	Sema3g	2.68097	2.32649	3.24595	4.94149	4.45469	3.52475	1089.3	1.22161	0.212276	5.75483	8.67273e-09	7.3216e-08	protein_coding
ENSMUSG00000021906	Oxnad1	9.12034	5.05845	5.55421	11.5225	10.3103	12.3336	3598.7	1.34542	0.30722	4.37932	1.1905e-05	5.28862e-05	protein_coding
ENSMUSG00000021913	Ogdhl	15.9607	4.73692	7.30298	37.1988	36.3967	44.6463	6232.83	2.60681	0.436846	5.96733	2.41168e-09	2.28654e-08	protein_coding
ENSMUSG00000021922	Itih4	5.83962	6.48657	6.15815	0.307378	0.200806	0.396493	573.067	-3.76127	0.270116	-13.9247	4.48724e-44	8.77471e-42	protein_coding
ENSMUSG00000021930	Spryd7	7.94164	6.36818	5.15669	13.0647	12.0097	11.333	2588.83	1.46609	0.241347	6.07463	1.24275e-09	1.24563e-08	protein_coding
ENSMUSG00000021943	Gdf10	4.81097	13.6147	3.32679	2.15766	1.18991	0.767936	595.194	-1.8018	0.494549	-3.64332	0.00026914	0.000894071	protein_coding
ENSMUSG00000021947	Cryl1	11.4834	17.1527	12.6074	4.06524	4.05951	3.59555	717.363	-1.21887	0.18183	-6.70335	2.03696e-11	2.71465e-10	protein_coding
ENSMUSG00000021948	Prkcd	14.161	22.5106	25.5721	3.93541	3.35793	3.1649	3338.94	-1.96968	0.207022	-9.51434	1.82867e-21	8.54937e-20	protein_coding
ENSMUSG00000021950	Anxa8	14.1173	19.3968	19.7213	0.240344	0.338292	0.443755	888.748	-5.1065	0.265939	-19.2018	3.57827e-82	5.19795e-79	protein_coding
ENSMUSG00000021951	Eef1akmt1	24.4705	19.4302	16.4422	32.4137	31.9516	37.4411	1561.86	1.32539	0.253005	5.2386	1.61798e-07	1.05872e-06	protein_coding
ENSMUSG00000021993	Mipep	23.6271	13.2522	15.6069	32.1377	38.3386	37.368	4521.25	1.59564	0.298301	5.34909	8.83977e-08	6.09611e-07	protein_coding
ENSMUSG00000021998	Lcp1	12.2212	20.0713	19.3453	4.09139	3.95295	4.5291	5776.96	-1.42696	0.1959	-7.28411	3.23801e-13	5.70143e-12	protein_coding
ENSMUSG00000022012	Enox1	0.507115	1.358	0.536794	0.180997	0.142977	0.0596752	88.4901	-2.03936	0.503939	-4.04684	5.19136e-05	0.000200259	protein_coding
ENSMUSG00000022013	Dnajc15	84.9746	47.3307	43.3995	130.235	142.873	161.425	4716.52	1.85887	0.332653	5.58803	2.29665e-08	1.78885e-07	protein_coding
ENSMUSG00000022014	Epsti1	5.03694	8.50471	4.19285	1.98914	1.15024	1.3433	488.936	-1.39048	0.312004	-4.45662	8.3262e-06	3.82753e-05	protein_coding
ENSMUSG00000022015	Tnfsf11	0.107478	0.406313	0.0581514	0.00577366	0.00677219	0.00717507	11.3361	-4.2383	1.22654	-3.45549	0.000549293	0.00169875	protein_coding
ENSMUSG00000022018	Rgcc	32.8216	17.7287	18.1705	65.8573	54.0218	53.216	2635.15	1.87525	0.317943	5.89805	3.67817e-09	3.36345e-08	protein_coding
ENSMUSG00000022022	Mtrf1	5.20297	4.29038	4.41934	6.61441	7.70956	8.38361	783.019	1.28541	0.233533	5.50418	3.70889e-08	2.77002e-07	protein_coding
ENSMUSG00000022037	Clu	457.675	545.819	616.705	104.62	121.145	219.788	68561.7	-1.24618	0.31433	-3.96455	7.35351e-05	0.000274759	protein_coding
ENSMUSG00000022040	Ephx2	67.4832	33.5219	45.3381	114.546	97.8652	116.144	11412.2	1.71766	0.315202	5.44939	5.0542e-08	3.65531e-07	protein_coding
ENSMUSG00000022041	Chrna2	0.269703	0.206814	0.524834	0.702255	0.519815	0.432118	114.153	1.3098	0.399956	3.27485	0.00105719	0.0030605	protein_coding
ENSMUSG00000022090	Pdlim2	17.5312	20.4862	24.161	2.82026	2.64304	3.18294	2924.21	-2.24838	0.181733	-12.3719	3.7099e-35	4.7752e-33	protein_coding
ENSMUSG00000022091	Sorbs3	36.8388	63.7045	69.6092	16.8706	12.799	11.2921	5792.9	-1.45245	0.234958	-6.18174	6.33996e-10	6.76473e-09	protein_coding
ENSMUSG00000022092	Ppp3cc	11.2419	9.15882	9.33528	14.3149	12.7173	15.4999	1595.36	1.09131	0.221057	4.93677	7.94256e-07	4.50787e-06	protein_coding
ENSMUSG00000022098	Bmp1	43.2491	96.2026	72.7335	17.645	14.0826	10.9789	8868.69	-1.70564	0.263456	-6.4741	9.53769e-11	1.15457e-09	protein_coding
ENSMUSG00000022110	Sucla2	89.9885	41.0691	42.7398	185.989	167.203	166.473	33298.6	2.11525	0.35675	5.92922	3.04381e-09	2.83175e-08	protein_coding
ENSMUSG00000022111	Uchl3	30.6383	21.5318	19.8149	29.5163	39.0546	41.6197	1939.18	1.1833	0.290447	4.07407	4.61978e-05	0.000180193	protein_coding
ENSMUSG00000022123	Scel	1.09711	1.84193	1.63058	0.00845719	0.0198396	0.0157649	121.471	-6.12434	0.559882	-10.9386	7.53347e-28	6.05566e-26	protein_coding
ENSMUSG00000022129	Dct	1.52127	0.297902	0.34505	1.82143	1.87525	2.41965	227.359	2.00076	0.602927	3.31842	0.000905284	0.00266437	protein_coding
ENSMUSG00000022132	Cldn10	2.93909	3.90544	1.38364	0.0348781	0.0233772	0.03096	188.834	-5.94103	0.545887	-10.8833	1.38522e-27	1.0551e-25	protein_coding
ENSMUSG00000022146	Osmr	5.85898	9.34957	10.9507	1.75962	1.70765	1.7801	3547.95	-1.70792	0.214063	-7.97857	1.48032e-15	3.50878e-14	protein_coding
ENSMUSG00000022148	Fyb	2.68774	5.59992	4.72081	0.702003	0.467184	0.538288	690.483	-2.31721	0.269125	-8.61014	7.29718e-18	2.32364e-16	protein_coding
ENSMUSG00000022150	Dab2	18.0887	33.1992	26.9419	6.99476	7.52387	7.4951	7033.41	-1.21653	0.202887	-5.99609	2.02121e-09	1.94352e-08	protein_coding
ENSMUSG00000022180	Slc7a8	1.91056	6.7154	3.1734	1.23561	0.938669	0.922906	563.285	-1.30179	0.377549	-3.44801	0.00056474	0.00173991	protein_coding
ENSMUSG00000022181	C6	1.43651	5.1308	1.04014	0.0383842	0.0300151	0.0874519	267.038	-4.96547	0.608748	-8.15685	3.43863e-16	8.78535e-15	protein_coding
ENSMUSG00000022186	Oxct1	227.505	123.802	131.567	328.426	356.819	379.095	67626.4	1.69285	0.313418	5.40126	6.6174e-08	4.68261e-07	protein_coding
ENSMUSG00000022199	Slc22a17	9.50703	15.6504	14.065	2.67877	2.64699	2.66458	1012.1	-1.68886	0.187544	-9.00518	2.1532e-19	8.1545e-18	protein_coding
ENSMUSG00000022203	Efs	4.6057	8.9133	7.49563	1.48946	1.44599	1.49607	848.246	-1.632	0.225807	-7.22742	4.92261e-13	8.41977e-12	protein_coding
ENSMUSG00000022210	Dhrs4	44.8008	31.993	30.3484	79.1497	71.8566	69.5409	5319.09	1.60112	0.245654	6.5178	7.13478e-11	8.78329e-10	protein_coding
ENSMUSG00000022214	Dcaf11	14.0131	10.0196	10.7584	18.1826	19.7361	19.4191	8538.98	1.28784	0.235053	5.47895	4.27853e-08	3.1492e-07	protein_coding
ENSMUSG00000022215	Fitm1	29.1876	8.55139	7.41858	109.887	87.1989	89.6049	4023.46	3.16942	0.498885	6.35301	2.1114e-10	2.43421e-09	protein_coding
ENSMUSG00000022217	Emc9	11.9734	9.22687	8.83924	15.8009	18.638	20.5343	2433.88	1.44586	0.251471	5.74962	8.94443e-09	7.52597e-08	protein_coding
ENSMUSG00000022218	Tgm1	0.6046	1.68834	0.865113	0.107368	0.136011	0.197474	97.9577	-2.21091	0.449066	-4.92335	8.50749e-07	4.79802e-06	protein_coding
ENSMUSG00000022223	Sdr39u1	52.754	38.3425	48.3016	66.5818	62.4108	78.804	4849.44	1.15158	0.240254	4.79316	1.64177e-06	8.75193e-06	protein_coding
ENSMUSG00000022225	Cma1	19.0478	31.2844	8.73415	2.28387	2.66476	1.62825	640.606	-2.5796	0.411222	-6.27302	3.54121e-10	3.93109e-09	protein_coding
ENSMUSG00000022231	Sema5a	2.39704	3.63162	2.03126	0.693926	0.609403	0.492777	1005.28	-1.57651	0.245183	-6.42994	1.27654e-10	1.51907e-09	protein_coding
ENSMUSG00000022235	Cmbl	18.0534	13.4956	11.4809	30.5506	30.0879	25.3978	1844.73	1.55789	0.254659	6.11755	9.50238e-10	9.76503e-09	protein_coding
ENSMUSG00000022237	Ankrd33b	2.21523	1.61571	2.0888	3.43582	4.17265	3.69114	1741.21	1.50508	0.231377	6.50491	7.7742e-11	9.53582e-10	protein_coding
ENSMUSG00000022240	Ctnnd2	0.215878	0.328432	0.310948	0.0218294	0.0128023	0.0271279	48.3203	-3.19143	0.461347	-6.91763	4.59273e-12	6.78304e-11	protein_coding
ENSMUSG00000022244	Amacr	11.0711	5.97364	7.1199	14.1883	13.5372	16.2428	2040.39	1.41913	0.310471	4.5709	4.85636e-06	2.35432e-05	protein_coding
ENSMUSG00000022246	Rai14	4.90971	8.53267	9.29502	2.02104	1.80816	1.52169	1322.95	-1.48179	0.228117	-6.49578	8.26053e-11	1.00803e-09	protein_coding
ENSMUSG00000022253	Nadk2	7.73645	6.67301	6.12191	14.0776	16.4216	15.0834	3376.57	1.72505	0.209187	8.24644	1.63187e-16	4.3496e-15	protein_coding
ENSMUSG00000022261	Sdc2	40.8101	57.6629	69.0448	18.8169	17.2121	15.2514	7007.32	-1.10896	0.187863	-5.90304	3.56859e-09	3.27798e-08	protein_coding
ENSMUSG00000022262	Dnah5	0.00672683	0.0240523	0.0285224	0	0	0	7.7928	-6.20611	1.5511	-4.0011	6.30474e-05	0.000238948	protein_coding
ENSMUSG00000022265	Ank	32.9833	32.1921	37.4181	56.8386	52.7431	48.4238	10661.7	1.20402	0.149138	8.07321	6.84718e-16	1.68789e-14	protein_coding
ENSMUSG00000022270	Fam134b	41.7967	27.3349	28.3624	50.3702	70.1149	54.6657	10562.6	1.40522	0.279541	5.0269	4.98472e-07	2.92739e-06	protein_coding
ENSMUSG00000022286	Grhl2	0.111846	0.0597431	0.0371099	0.328257	0.596794	0.50409	113.837	3.31845	0.479615	6.91898	4.54896e-12	6.72327e-11	protein_coding
ENSMUSG00000022321	Cdh10	0.0239102	0.02026	0.00739238	0	0	0	4.6053	-5.44933	1.71197	-3.18307	0.00145722	0.00407864	protein_coding
ENSMUSG00000022324	Matn2	24.9803	30.4713	36.7201	11.2236	7.5058	5.1314	3957.99	-1.37149	0.268331	-5.11119	3.20129e-07	1.95451e-06	protein_coding
ENSMUSG00000022330	Osr2	0.148196	0.418194	0.237176	0	0.00878852	0	11.9194	-5.83682	1.39679	-4.17873	2.93137e-05	0.00011923	protein_coding
ENSMUSG00000022332	Khdrbs3	16.1265	12.8666	12.6296	30.4378	26.8747	28.3375	2803.52	1.60977	0.213468	7.54104	4.66244e-14	9.26882e-13	protein_coding
ENSMUSG00000022337	Emc2	76.4394	56.0761	53.4429	95.5332	95.7208	103.129	6848.24	1.22937	0.243763	5.04328	4.57618e-07	2.70776e-06	protein_coding
ENSMUSG00000022340	Sybu	2.00323	1.5712	1.53804	2.89118	3.88768	2.92429	618.586	1.49238	0.252344	5.91407	3.33748e-09	3.0838e-08	protein_coding
ENSMUSG00000022346	Myc	3.59884	7.63891	7.10329	0.741238	1.12023	0.814868	519.514	-2.15913	0.295331	-7.31088	2.65403e-13	4.73465e-12	protein_coding
ENSMUSG00000022351	Sqle	1.34872	1.91776	1.10192	0.500474	0.237542	0.214067	277.863	-1.62017	0.358867	-4.51468	6.34136e-06	3.00196e-05	protein_coding
ENSMUSG00000022354	Ndufb9	513.474	266.506	261.679	903.613	1026.44	1111.36	32071.9	2.09525	0.339681	6.16829	6.90313e-10	7.30956e-09	protein_coding
ENSMUSG00000022357	Klhl38	1.83337	1.13303	1.25962	3.30918	3.39545	2.59654	350.907	1.69058	0.293653	5.75705	8.55954e-09	7.24409e-08	protein_coding
ENSMUSG00000022371	Col14a1	35.1803	76.3593	79.675	5.28693	2.65152	2.15956	12316.9	-3.64464	0.355237	-10.2597	1.0699e-24	6.6744e-23	protein_coding
ENSMUSG00000022372	Sla	1.63183	2.30204	1.46199	0.733612	0.245618	0.218314	569.884	-1.60484	0.422707	-3.79659	0.000146701	0.000516526	protein_coding
ENSMUSG00000022376	Adcy8	0.0298491	0.0466934	0.0147657	0.107753	0.150463	0.194485	34.083	2.89595	0.566956	5.1079	3.25763e-07	1.98533e-06	protein_coding
ENSMUSG00000022383	Ppara	2.08699	1.09845	2.20326	5.61022	4.61068	3.79338	881	1.93486	0.317191	6.1	1.06071e-09	1.07535e-08	protein_coding
ENSMUSG00000022407	Adsl	10.7606	7.13848	7.75643	11.7071	9.85681	13.5608	3879.27	1.01984	0.276021	3.6948	0.000220063	0.000744539	protein_coding
ENSMUSG00000022415	Syngr1	12.7083	7.7343	8.59606	13.1328	14.4781	17.228	4075.3	1.19088	0.293486	4.0577	4.95574e-05	0.000191642	protein_coding
ENSMUSG00000022416	Cacna1i	0.263483	0.154068	0.0602724	0.0117815	0.00153545	0.00813398	45.2917	-3.93466	0.774927	-5.07745	3.82524e-07	2.30033e-06	protein_coding
ENSMUSG00000022425	Enpp2	37.6821	57.6499	19.217	3.07786	4.98795	4.55019	4024.74	-2.58188	0.376712	-6.85371	7.19588e-12	1.02913e-10	protein_coding
ENSMUSG00000022427	Tomm22	67.9209	51.9743	47.3142	74.7683	69.6859	81.6443	4941.96	1.00419	0.244093	4.11395	3.88945e-05	0.00015395	protein_coding
ENSMUSG00000022436	Sh3bp1	3.40205	6.7488	6.26099	1.89664	1.5667	1.38383	944.129	-1.15083	0.242966	-4.73658	2.17357e-06	1.12908e-05	protein_coding
ENSMUSG00000022437	Samm50	128.079	73.976	82.839	165.012	162.125	184.265	15461.8	1.40115	0.291795	4.80183	1.57226e-06	8.43011e-06	protein_coding
ENSMUSG00000022438	Parvb	11.4929	11.7339	13.4098	19.7537	16.4902	17.8636	4528.93	1.14772	0.155129	7.39851	1.37726e-13	2.55094e-12	protein_coding
ENSMUSG00000022439	Parvg	2.83388	3.73099	3.0598	0.944219	0.681173	0.35306	336.156	-1.70532	0.318394	-5.35601	8.50813e-08	5.88937e-07	protein_coding
ENSMUSG00000022442	Ttll1	8.75055	5.77069	7.7089	20.5151	24.7585	29.9921	3465.2	2.33564	0.280126	8.3378	7.56832e-17	2.13774e-15	protein_coding
ENSMUSG00000022449	Adamts20	0.255426	0.254191	0.119747	0.0660059	0.0437599	0.0303144	66.1142	-1.6069	0.469473	-3.42277	0.000619866	0.00188744	protein_coding
ENSMUSG00000022450	Ndufa6	395.215	219.465	226.485	542.1	639.721	671.218	17830.3	1.69407	0.316888	5.34596	8.99388e-08	6.1898e-07	protein_coding
ENSMUSG00000022456	2019-09-03	0.404886	0.412793	0.594138	0.116867	0.0426467	0.054866	74.653	-2.12888	0.432411	-4.92329	8.51033e-07	4.7983e-06	protein_coding
ENSMUSG00000022468	Endou	1.586	1.19872	1.01145	2.32264	2.30092	2.08364	329.234	1.38203	0.27076	5.10427	3.32077e-07	2.02139e-06	protein_coding
ENSMUSG00000022477	Aco2	424.375	194.058	239.989	648.543	565.961	572.416	120776	1.59706	0.337507	4.73192	2.22401e-06	1.15147e-05	protein_coding
ENSMUSG00000022479	Vdr	0.515733	1.44165	1.11451	0.127956	0.0375215	0.0823469	165.031	-3.00701	0.465418	-6.46089	1.04086e-10	1.25254e-09	protein_coding
ENSMUSG00000022483	Col2a1	0.212749	1.34689	1.35576	0.0193616	0.00252335	0	147.46	-6.42501	1.34427	-4.77956	1.75682e-06	9.29459e-06	protein_coding
ENSMUSG00000022485	Hoxc5	0.243122	1.02433	0.402894	0	0	0	43.2641	-8.68134	1.33331	-6.51113	7.45883e-11	9.16557e-10	protein_coding
ENSMUSG00000022488	Nckap1l	10.0526	20.2135	14.6097	3.46216	2.90204	3.03047	2386.74	-1.64476	0.225521	-7.29314	3.02809e-13	5.35032e-12	protein_coding
ENSMUSG00000022489	Pde1b	3.7779	6.63364	6.42649	1.15376	0.963714	0.684318	533.095	-1.98609	0.254185	-7.81355	5.55983e-15	1.24117e-13	protein_coding
ENSMUSG00000022494	Shisa9	0.094262	0.261119	0.105644	0.0202548	0.0326669	0.0283175	25.3754	-1.88941	0.615165	-3.07138	0.0021307	0.0057219	protein_coding
ENSMUSG00000022500	Litaf	25.2135	34.9507	38.4511	9.36236	6.55683	6.9469	3031.1	-1.51336	0.196196	-7.7135	1.22417e-14	2.63171e-13	protein_coding
ENSMUSG00000022504	Ciita	2.04689	3.08571	1.79954	0.388231	0.513016	0.210696	390.337	-2.05563	0.335718	-6.12309	9.17795e-10	9.48917e-09	protein_coding
ENSMUSG00000022512	Cldn1	0.407073	0.308747	0.343244	0.0318076	0.0233179	0.00988202	33.008	-3.44025	0.585218	-5.87858	4.13805e-09	3.74691e-08	protein_coding
ENSMUSG00000022519	Srl	109.163	39.4705	49.5374	184.261	149.947	170.018	44648	1.8746	0.400349	4.68241	2.83516e-06	1.43823e-05	protein_coding
ENSMUSG00000022525	Hrasls	6.88838	3.58949	3.62347	8.80434	8.81553	9.59873	1587.13	1.49636	0.333784	4.483	7.36006e-06	3.4307e-05	protein_coding
ENSMUSG00000022534	Mefv	0.430322	0.515611	0.492546	0	0.00461524	0	41.1351	-7.63778	1.23838	-6.16756	6.93517e-10	7.3344e-09	protein_coding
ENSMUSG00000022546	Gpt	10.2796	5.28405	5.07659	24.1221	23.991	27.9499	2069.15	2.42917	0.346019	7.02034	2.21328e-12	3.42292e-11	protein_coding
ENSMUSG00000022551	Cyc1	398.22	200.393	232.501	728.847	742.812	822.57	44797.8	2.01469	0.323985	6.21846	5.02059e-10	5.42816e-09	protein_coding
ENSMUSG00000022575	Gsdmd	24.9827	35.1913	28.5322	10.8019	8.51772	8.59084	2006.67	-1.07508	0.164014	-6.55483	5.57063e-11	6.96739e-10	protein_coding
ENSMUSG00000022579	Gpihbp1	24.3356	10.6165	15.2515	69.6952	37.6312	32.1372	5745.36	1.99801	0.391196	5.10745	3.26539e-07	1.98946e-06	protein_coding
ENSMUSG00000022580	Rhpn1	0.0907718	0.21717	0.25753	0.0367149	0.0107662	0.03422	16.4956	-2.16072	0.737944	-2.92802	0.00341123	0.00875827	protein_coding
ENSMUSG00000022584	Ly6c2	4.23193	7.15746	1.31518	0.428759	0.198954	0.21079	330.953	-3.33965	0.535859	-6.23233	4.59544e-10	4.98867e-09	protein_coding
ENSMUSG00000022594	Lynx1	43.7135	27.2929	33.433	71.7936	62.3082	63.9536	16370.7	1.48131	0.256576	5.77339	7.7691e-09	6.60812e-08	protein_coding
ENSMUSG00000022595	Lypd2	0.818472	0.276832	0.136784	3.27025	2.09633	1.65396	69.3067	3.00168	0.625375	4.79981	1.58818e-06	8.5019e-06	protein_coding
ENSMUSG00000022596	Slurp1	0.404563	0.550085	0.39899	0	0.00516284	0.00546998	34.7947	-6.49221	1.10128	-5.89518	3.74278e-09	3.41638e-08	protein_coding
ENSMUSG00000022620	Arsa	13.5181	20.8656	22.1186	6.46547	4.8802	4.99614	2569.11	-1.18911	0.198651	-5.98593	2.15161e-09	2.06208e-08	protein_coding
ENSMUSG00000022622	Acr	0.449403	0.343693	0.432269	0.824036	0.583957	0.53336	54.0964	1.23442	0.373417	3.30572	0.000947312	0.00277641	protein_coding
ENSMUSG00000022623	Shank3	6.37542	5.92685	7.07219	11.2628	10.5331	7.7999	4925.42	1.1848	0.188606	6.28188	3.34504e-10	3.72756e-09	protein_coding
ENSMUSG00000022635	Zcrb1	19.9453	17.8348	18.4302	24.0475	28.0833	30.9126	4867.5	1.14706	0.209105	5.48557	4.12131e-08	3.04339e-07	protein_coding
ENSMUSG00000022636	Alcam	1.93208	3.7307	3.41715	0.320889	0.291327	0.263598	633.491	-2.7633	0.242026	-11.4174	3.4243e-30	3.33206e-28	protein_coding
ENSMUSG00000022651	Retnlg	2.14925	1.23664	9.53202	0.467134	0.174339	0.606907	77.3854	-2.75236	0.74917	-3.67388	0.000238895	0.000802114	protein_coding
ENSMUSG00000022657	Cd96	0.302602	0.494882	0.272164	0.0295556	0.0138669	0	21.3298	-3.97713	0.807185	-4.92715	8.34364e-07	4.71608e-06	protein_coding
ENSMUSG00000022659	Gcsam	0.482537	0.33396	0.309225	0.0377041	0.0530699	0.00468559	38.3674	-3.00628	0.637379	-4.71664	2.39774e-06	1.23388e-05	protein_coding
ENSMUSG00000022665	Ccdc80	121.887	191.079	223.333	34.6478	29.5683	29.072	24080.4	-1.91897	0.205368	-9.34408	9.26938e-21	4.01088e-19	protein_coding
ENSMUSG00000022667	Cd200r1	1.8092	3.47321	2.28309	0.634705	0.431795	0.481146	172.718	-1.68254	0.297437	-5.6568	1.54225e-08	1.2402e-07	protein_coding
ENSMUSG00000022677	Fopnl	33.1774	25.9286	24.0654	43.5323	42.3683	44.8669	3582.47	1.22151	0.228492	5.34597	8.99328e-08	6.1898e-07	protein_coding
ENSMUSG00000022686	B3gnt5	0.635831	0.575686	0.282363	0.0770073	0.0990665	0.108047	88.0292	-1.82841	0.436361	-4.19013	2.78795e-05	0.000113807	protein_coding
ENSMUSG00000022687	Boc	7.13377	15.7169	13.0874	1.89109	2.02423	1.31202	1663.93	-2.17113	0.270547	-8.02494	1.01578e-15	2.47089e-14	protein_coding
ENSMUSG00000022742	Cpox	9.14592	9.61674	8.97277	13.5096	13.9306	13.8228	2490.47	1.15836	0.150453	7.69919	1.36934e-14	2.92203e-13	protein_coding
ENSMUSG00000022748	Cmss1	25.4856	11.4533	13.4021	54.7907	63.2245	85.7721	2921.12	2.56944	0.381168	6.74096	1.57345e-11	2.13289e-10	protein_coding
ENSMUSG00000022751	Nit2	17.8481	17.3529	15.3971	23.49	24.6304	25.6946	1804.52	1.12645	0.185966	6.05727	1.38449e-09	1.37081e-08	protein_coding
ENSMUSG00000022754	Tmem45a	17.4726	24.5725	28.2457	2.01506	1.84823	1.3912	2057.78	-3.14625	0.203414	-15.4672	5.77418e-54	2.13508e-51	protein_coding
ENSMUSG00000022756	Slc7a4	0.985479	1.22856	0.854516	0.308306	0.281688	0.282313	151.401	-1.22864	0.254001	-4.83712	1.31732e-06	7.15556e-06	protein_coding
ENSMUSG00000022759	Lrrc74b	0.099092	0.0914169	0.0612732	0	0.00768465	0.00407091	9.34708	-3.90497	1.13504	-3.44038	0.000580898	0.00178159	protein_coding
ENSMUSG00000022763	Aifm3	0.0640787	0.0735089	0.0673589	0.00275382	0.00646016	0.00684448	9.34874	-3.11328	0.937325	-3.32145	0.000895515	0.00263714	protein_coding
ENSMUSG00000022766	Serpind1	0.445597	0.607689	0.5002	0.188552	0.0622015	0.0219673	37.0005	-1.92819	0.646146	-2.98414	0.00284375	0.00742309	protein_coding
ENSMUSG00000022769	Sdf2l1	17.3246	32.756	26.5216	6.96761	5.84931	10.657	1069.43	-1.08088	0.302554	-3.57253	0.000353546	0.00114019	protein_coding
ENSMUSG00000022773	Ypel1	0.670799	0.888814	1.04999	0.370446	0.21889	0.128071	147.009	-1.27836	0.372206	-3.43455	0.000593537	0.00181624	protein_coding
ENSMUSG00000022792	Yars2	5.52341	3.9098	4.67772	8.07637	7.69874	9.88387	1453.45	1.43644	0.255223	5.62816	1.82138e-08	1.44806e-07	protein_coding
ENSMUSG00000022797	Tfrc	14.8452	9.33513	8.89868	31.2718	12.332	11.3899	6189.67	1.26244	0.403188	3.13114	0.00174127	0.00478091	protein_coding
ENSMUSG00000022803	Popdc2	181.813	89.9689	133.616	194.163	166.594	199.041	25829.7	1.01914	0.311535	3.27134	0.00107039	0.00309474	protein_coding
ENSMUSG00000022816	Fstl1	197.156	302.836	313.114	50.0317	28.4486	24.963	40900.5	-2.38632	0.268626	-8.8834	6.48449e-19	2.33407e-17	protein_coding
ENSMUSG00000022817	Itgb5	110.913	186.059	278.855	33.9067	34.474	34.6686	21067.7	-1.86701	0.281412	-6.63444	3.25732e-11	4.20331e-10	protein_coding
ENSMUSG00000022818	Cyp2ab1	0.499038	1.13781	0.54455	0.210259	0.147973	0.0470329	73.0141	-1.831	0.529239	-3.45968	0.000540808	0.00167378	protein_coding
ENSMUSG00000022820	Ndufb4	175.85	90.1153	96.4165	280.078	323.017	365.407	18690.2	1.97057	0.337353	5.84125	5.18096e-09	4.58508e-08	protein_coding
ENSMUSG00000022842	Ece2	2.90903	3.66301	5.59498	0.869599	1.02462	1.09783	943.155	-1.41593	0.263311	-5.3774	7.55672e-08	5.29752e-07	protein_coding
ENSMUSG00000022847	Thpo	0.425173	1.00618	1.13251	0.105416	0.13189	0.218338	51.0529	-1.86373	0.50775	-3.67057	0.000242012	0.000811642	protein_coding
ENSMUSG00000022853	Ehhadh	3.42406	3.25946	2.20958	5.06044	4.76656	4.10389	783.627	1.21539	0.245124	4.95824	7.11334e-07	4.06588e-06	protein_coding
ENSMUSG00000022860	Chodl	0.192666	0.0943125	0.136153	0.00675911	0.0118921	0	15.3418	-3.94506	0.948859	-4.15769	3.21481e-05	0.000129464	protein_coding
ENSMUSG00000022876	Samsn1	1.1694	1.99342	0.913602	0.273346	0.123572	0.169847	192.578	-2.25153	0.385416	-5.84183	5.1632e-09	4.57334e-08	protein_coding
ENSMUSG00000022878	Adipoq	52.021	42.2737	47.615	0.719813	0.241229	0.615715	1750.07	-5.91644	0.347909	-17.0057	7.447e-65	5.2224e-62	protein_coding
ENSMUSG00000022883	Robo1	1.01286	2.08357	2.43642	0.483075	0.362398	0.237587	461.961	-1.74794	0.336568	-5.19343	2.06458e-07	1.31746e-06	protein_coding
ENSMUSG00000022887	Masp1	3.40571	4.12093	7.45843	1.6325	1.49115	1.71977	529.353	-1.02325	0.298842	-3.42405	0.000616947	0.00188024	protein_coding
ENSMUSG00000022889	Mrpl39	18.0739	13.8645	13.3759	28.0878	34.458	34.3354	4232.75	1.66818	0.243992	6.83702	8.08576e-12	1.14592e-10	protein_coding
ENSMUSG00000022890	Atp5j	168.992	96.9321	95.4279	304.179	300.903	307.306	47460.3	1.88689	0.302553	6.23657	4.47278e-10	4.86953e-09	protein_coding
ENSMUSG00000022892	App	185.129	342.436	353.273	82.5234	68.1563	66.7947	32405.6	-1.409	0.223658	-6.29982	2.97984e-10	3.34997e-09	protein_coding
ENSMUSG00000022895	Ets2	15.1221	16.5853	15.6923	24.2657	26.5333	21.5241	6387.04	1.19343	0.141824	8.4149	3.93227e-17	1.14571e-15	protein_coding
ENSMUSG00000022900	Ildr1	0.0629332	0.102094	0.0778291	0.0030051	0.00352482	0	9.32938	-4.58189	1.25408	-3.65358	0.000258613	0.000861633	protein_coding
ENSMUSG00000022905	Kpna1	9.25523	6.66914	6.97829	10.5306	11.34	11.4418	5419.95	1.10801	0.237267	4.66988	3.0138e-06	1.52126e-05	protein_coding
ENSMUSG00000022912	Pros1	20.0978	34.1828	29.6258	8.70976	7.97506	8.54369	4290.99	-1.1255	0.18439	-6.1039	1.03512e-09	1.05151e-08	protein_coding
ENSMUSG00000022941	Ripply3	2.80584	1.637	2.02617	4.81486	5.4102	5.22906	397.868	1.81595	0.296764	6.11916	9.40674e-10	9.6953e-09	protein_coding
ENSMUSG00000022947	Cbr3	11.4769	13.9772	15.908	3.29919	3.64976	4.62106	596.854	-1.2351	0.227043	-5.43991	5.33068e-08	3.83888e-07	protein_coding
ENSMUSG00000022951	Rcan1	112.884	92.1405	89.9853	20.1839	27.6023	30.9025	9104.65	-1.32514	0.261083	-5.07556	3.86358e-07	2.31986e-06	protein_coding
ENSMUSG00000022952	Runx1	1.50747	3.81172	3.1867	0.192115	0.293198	0.199407	958.955	-3.01206	0.318843	-9.44682	3.49269e-21	1.57846e-19	protein_coding
ENSMUSG00000022956	Atp5o	210.075	99.9755	107.989	373.724	353.844	390.242	41547.5	1.96168	0.343869	5.70474	1.1652e-08	9.58212e-08	protein_coding
ENSMUSG00000022965	Ifngr2	40.2273	32.3825	32.138	57.1651	52.7089	49.3168	9935.1	1.17093	0.203977	5.74049	9.44024e-09	7.90717e-08	protein_coding
ENSMUSG00000022972	1110004E09Rik	16.6325	11.8172	14.2182	17.4948	18.8949	23.2748	1579.06	1.05942	0.259415	4.0839	4.42856e-05	0.000173544	protein_coding
ENSMUSG00000022993	4930415O20Rik	0.451132	0.498151	0.295366	0.980787	1.25743	0.708633	27.8377	1.81063	0.50481	3.58676	0.000334817	0.00108703	protein_coding
ENSMUSG00000022994	Adcy6	19.5508	20.7301	26.0522	35.2067	33.2423	25.205	10790.7	1.07992	0.180355	5.98776	2.12754e-09	2.04286e-08	protein_coding
ENSMUSG00000022996	Wnt10b	0.489085	1.38923	0.851563	0.22678	0.0713662	0.130602	66.8876	-2.04791	0.513347	-3.98933	6.62595e-05	0.000250004	protein_coding
ENSMUSG00000023000	Dhh	1.20771	1.01422	1.50929	0.595505	0.281961	0.312314	113.363	-1.07418	0.367385	-2.92386	0.00345715	0.00885938	protein_coding
ENSMUSG00000023011	Faim2	1.20626	1.71196	1.8041	0.00285617	0.0234509	0.0212966	186.723	-6.08949	0.474077	-12.8449	9.18186e-38	1.34339e-35	protein_coding
ENSMUSG00000023013	Aqp2	2.2912	3.61734	6.1655	0.00911716	0.181797	0.192612	153.359	-4.35627	0.656648	-6.6341	3.26486e-11	4.20812e-10	protein_coding
ENSMUSG00000023018	Smarcd1	4.7685	6.72169	7.46425	7.68124	8.8464	8.52801	1549.44	1.00762	0.18848	5.346	8.99179e-08	6.1898e-07	protein_coding
ENSMUSG00000023019	Gpd1	13.3157	11.5166	12.9418	19.2973	14.8409	20.0313	3081.3	1.10008	0.214578	5.12671	2.94854e-07	1.8149e-06	protein_coding
ENSMUSG00000023020	Cox14	230.058	125.789	133.161	279.125	283.311	320.869	11535.6	1.40614	0.313887	4.47975	7.47302e-06	3.47937e-05	protein_coding
ENSMUSG00000023031	Cela1	6.87682	10.8924	6.07947	0.514991	0.617786	0.843627	255.744	-2.99108	0.326574	-9.15897	5.2397e-20	2.08941e-18	protein_coding
ENSMUSG00000023039	Krt7	1.83306	3.47474	2.5197	0.034768	0.0128782	0.111429	487.765	-4.9749	0.839264	-5.92769	3.07224e-09	2.85689e-08	protein_coding
ENSMUSG00000023043	Krt18	9.03349	14.2879	9.51316	0.497953	0.519175	0.527142	424.423	-3.81221	0.250609	-15.2118	2.9538e-52	9.38617e-50	protein_coding
ENSMUSG00000023045	Soat2	0.480804	1.1794	1.28134	0.128051	0.136543	0.115733	66.3147	-2.32923	0.442666	-5.26182	1.42637e-07	9.4182e-07	protein_coding
ENSMUSG00000023046	Igfbp6	288.218	369.374	391.783	19.0862	22.3326	30.4854	11140.6	-3.25747	0.239712	-13.5891	4.648e-42	8.07918e-40	protein_coding
ENSMUSG00000023047	Amhr2	0.412639	0.891961	0.575256	0.051588	0.030255	0.184315	39.2791	-2.18775	0.675601	-3.23823	0.00120274	0.00343977	protein_coding
ENSMUSG00000023048	Prr13	49.07	81.8503	75.6922	19.9847	16.6646	23.0586	3992.7	-1.17766	0.221622	-5.31383	1.07345e-07	7.2769e-07	protein_coding
ENSMUSG00000023067	Cdkn1a	24.7564	38.3182	54.1965	12.3233	5.97394	9.60586	3041.2	-1.46555	0.320612	-4.5711	4.8516e-06	2.35257e-05	protein_coding
ENSMUSG00000023074	Mospd1	14.0764	10.9836	10.3166	18.4701	20.408	20.2525	2265.6	1.311	0.232504	5.63864	1.71402e-08	1.36806e-07	protein_coding
ENSMUSG00000023078	Cxcl13	53.7587	208.373	26.183	0.011226	0.10534	0.0418525	2789.39	-10.1986	1.12977	-9.02711	1.76263e-19	6.75076e-18	protein_coding
ENSMUSG00000023087	Noct	1.18661	1.17282	1.48664	4.42483	1.9834	2.53944	1591.82	1.79203	0.294722	6.08038	1.19895e-09	1.20589e-08	protein_coding
ENSMUSG00000023089	Ndufa5	393.636	194.192	192.142	696.746	780.417	796.763	37994.8	2.08817	0.347754	6.00473	1.91654e-09	1.85427e-08	protein_coding
ENSMUSG00000023094	Msrb2	27.1277	15.7096	16.2415	47.1675	43.2175	48.9459	3237.54	1.79139	0.299342	5.98445	2.17129e-09	2.07702e-08	protein_coding
ENSMUSG00000023150	Ivns1abp	183.709	107.98	130.645	196.539	246.408	216.987	67369.7	1.20235	0.282726	4.25272	2.11193e-05	8.84114e-05	protein_coding
ENSMUSG00000023153	Tmem52	0.623131	0.46031	0.818786	1.77413	0.994675	1.70557	87.0163	1.8206	0.391707	4.64786	3.35394e-06	1.67425e-05	protein_coding
ENSMUSG00000023175	Bsg	500.017	314.879	381.253	581.301	624.478	719.116	65087.2	1.2531	0.270431	4.63372	3.59149e-06	1.78277e-05	protein_coding
ENSMUSG00000023176	Cpn2	0.163867	0.0239251	0.0202653	0.940848	0.928447	0.721133	163.478	4.10892	0.675573	6.08213	1.18598e-09	1.19521e-08	protein_coding
ENSMUSG00000023191	P3h3	20.9364	36.9202	47.3692	5.49574	5.2479	4.60076	4318.05	-2.16755	0.255208	-8.49329	2.00872e-17	6.07003e-16	protein_coding
ENSMUSG00000023224	Serping1	391.633	672.06	546.718	55.1822	64.641	80.1414	38246.3	-2.39154	0.236366	-10.1179	4.59958e-24	2.665e-22	protein_coding
ENSMUSG00000023232	Serinc2	1.31482	2.06693	2.21076	0.300618	0.169775	0.221384	132.202	-2.40758	0.318225	-7.56567	3.85867e-14	7.72379e-13	protein_coding
ENSMUSG00000023243	Kcnk5	1.37074	1.1641	1.73383	0.272474	0.333101	0.11446	156.622	-1.99752	0.384709	-5.19228	2.07731e-07	1.32516e-06	protein_coding
ENSMUSG00000023259	Slc26a6	1.97084	1.93666	1.88121	4.52598	3.31061	3.05688	1039.32	1.48489	0.199428	7.44578	9.63705e-14	1.82655e-12	protein_coding
ENSMUSG00000023262	Acy1	4.08165	3.80776	3.84531	4.61379	5.33514	5.98249	925.441	1.02689	0.213598	4.80759	1.5276e-06	8.21875e-06	protein_coding
ENSMUSG00000023267	Gabrr2	0.292552	0.0967378	0.308851	0.484504	0.467587	0.746916	60.2941	1.85575	0.527112	3.52061	0.000430563	0.00136095	protein_coding
ENSMUSG00000023274	Cd4	1.28147	1.00231	0.681828	0.381021	0.274159	0.0994758	144.927	-1.43593	0.472396	-3.03967	0.00236838	0.00629947	protein_coding
ENSMUSG00000023277	Twf2	92.9573	46.4316	51.7206	83.5552	92.9909	90.7607	12090.4	1.03082	0.328746	3.13562	0.00171492	0.00471237	protein_coding
ENSMUSG00000023279	Bmp15	0.0981703	0.10238	0.115336	0.0126568	0	0.00524296	9.11408	-3.50832	1.05161	-3.33616	0.000849457	0.00251023	protein_coding
ENSMUSG00000023349	Clec4n	12.3968	15.1567	12.1131	2.84563	1.81285	1.72863	606.766	-2.05277	0.230737	-8.89657	5.75993e-19	2.08805e-17	protein_coding
ENSMUSG00000023367	Tmem176a	31.9679	58.3024	41.5675	5.51297	4.7892	5.27623	5081.02	-2.47222	0.206231	-11.9876	4.12746e-33	4.79658e-31	protein_coding
ENSMUSG00000023393	Slc17a9	1.14059	2.05102	1.45119	0.367125	0.369101	0.230625	167.529	-1.6629	0.291745	-5.69982	1.19937e-08	9.83136e-08	protein_coding
ENSMUSG00000023411	Nfatc4	4.95935	9.2293	14.2445	2.05903	2.28326	2.10373	1311.99	-1.52211	0.31857	-4.77794	1.771e-06	9.36231e-06	protein_coding
ENSMUSG00000023456	Tpi1	233.818	135.799	172.926	272.149	275.735	316.463	44488.4	1.23361	0.282305	4.36978	1.24371e-05	5.49258e-05	protein_coding
ENSMUSG00000023460	Rab12	29.7169	28.1134	28.2717	48.8234	54.1094	58.1675	8660.1	1.48869	0.185662	8.01831	1.07213e-15	2.59571e-14	protein_coding
ENSMUSG00000023473	Celsr3	0.0759532	0.148032	0.0631339	0.299658	0.254825	0.231415	153.132	2.04849	0.336297	6.09132	1.11982e-09	1.13246e-08	protein_coding
ENSMUSG00000023484	Prph	0.515434	0.823099	0.756952	0.103833	0.0405968	0.0516143	38.2967	-2.80047	0.503024	-5.56727	2.58761e-08	1.98807e-07	protein_coding
ENSMUSG00000023723	Mrps23	86.9815	45.8074	49.772	100.267	96.1944	123.761	9111.01	1.36459	0.32935	4.14329	3.42363e-05	0.000137033	protein_coding
ENSMUSG00000023800	Tiam2	1.26263	1.83051	2.09677	0.478905	0.482172	0.567051	406.307	-1.1565	0.229386	-5.04171	4.6139e-07	2.72849e-06	protein_coding
ENSMUSG00000023806	Rsph3b	9.40848	7.29826	8.37841	12.494	12.9754	12.6141	1160.19	1.17457	0.211526	5.55281	2.81107e-08	2.14678e-07	protein_coding
ENSMUSG00000023826	Park2	0.539776	0.476079	0.353078	0.595586	0.6821	0.754444	391.361	1.14518	0.274416	4.17315	3.00416e-05	0.00012185	protein_coding
ENSMUSG00000023827	Agpat4	4.98259	7.75375	8.28698	2.42329	1.6931	1.81165	695.972	-1.22505	0.223784	-5.47425	4.39374e-08	3.2235e-07	protein_coding
ENSMUSG00000023828	Slc22a3	1.17552	0.751661	0.620765	2.02812	2.09773	2.04381	362.03	1.82898	0.318399	5.74432	9.22922e-09	7.74958e-08	protein_coding
ENSMUSG00000023829	Slc22a1	0.105457	0.0942673	0.0652089	1.3143	1.07077	1.08619	94.8914	4.27361	0.375461	11.3823	5.12314e-30	4.89152e-28	protein_coding
ENSMUSG00000023861	Mpc1	28.8065	15.2653	15.292	38.8165	45.246	45.5104	4644.56	1.67572	0.330613	5.06851	4.00945e-07	2.39824e-06	protein_coding
ENSMUSG00000023873	1700010I14Rik	0.183688	0.427336	0.297064	0.0667963	0.00712258	0.0226389	19.0525	-2.60141	0.775677	-3.35373	0.000797304	0.00236954	protein_coding
ENSMUSG00000023885	Thbs2	20.4706	41.5461	36.545	5.85545	7.48692	6.10908	6485.42	-1.72476	0.240978	-7.15734	8.22599e-13	1.36231e-11	protein_coding
ENSMUSG00000023903	Mmp25	0.182574	0.431888	0.231295	0.0535839	0.0583617	0.0142693	29.7489	-2.1347	0.60837	-3.50889	0.000449985	0.0014153	protein_coding
ENSMUSG00000023911	Flywch2	2.03585	2.48486	2.01418	0.479584	0.410492	0.370481	72.8676	-1.7858	0.313514	-5.69609	1.22585e-08	1.00242e-07	protein_coding
ENSMUSG00000023913	Pla2g7	5.522	8.77836	9.13734	2.6042	2.11632	2.07101	841.403	-1.18423	0.20353	-5.81846	5.93935e-09	5.17739e-08	protein_coding
ENSMUSG00000023915	Tnfrsf21	4.17132	6.23366	4.00602	8.65169	6.48969	4.82277	1388.41	1.054	0.24904	4.23225	2.31365e-05	9.60651e-05	protein_coding
ENSMUSG00000023921	Mut	21.6779	16.0008	14.9663	32.2449	36.5277	32.4536	6575.07	1.50725	0.242996	6.20277	5.54762e-10	5.95366e-09	protein_coding
ENSMUSG00000023931	Efhb	0.169335	0.241348	0.167533	0.00970304	0.0227623	0.0241164	15.2988	-2.78099	0.72755	-3.8224	0.000132161	0.000470175	protein_coding
ENSMUSG00000023938	Aars2	5.54504	4.95936	5.65911	8.07061	7.30898	8.78844	1533.95	1.16324	0.194862	5.96955	2.37905e-09	2.25666e-08	protein_coding
ENSMUSG00000023939	Mrpl14	46.1839	25.7657	27.3637	64.8079	80.5159	92.7782	3815.52	1.82099	0.327521	5.55991	2.69911e-08	2.06749e-07	protein_coding
ENSMUSG00000023947	Nfkbie	5.07904	9.02204	6.60333	0.879493	0.662724	0.715398	501.358	-2.59181	0.234566	-11.0494	2.20729e-28	1.85495e-26	protein_coding
ENSMUSG00000023966	Rsph9	1.82828	3.47113	2.7944	0.644689	0.548234	0.510747	146.444	-1.63966	0.28283	-5.79733	6.73783e-09	5.80624e-08	protein_coding
ENSMUSG00000023967	Mrps18a	11.955	8.12919	9.05604	13.9175	14.051	17.9174	3177.41	1.22584	0.268827	4.55995	5.11651e-06	2.4716e-05	protein_coding
ENSMUSG00000023972	Ptk7	4.39129	8.67691	7.58288	1.84774	1.51248	0.995411	989.954	-1.64403	0.274823	-5.98215	2.20215e-09	2.10358e-08	protein_coding
ENSMUSG00000023973	Cnpy3	19.0646	28.7361	30.0668	8.30234	7.98418	8.67638	2649.04	-1.03479	0.182287	-5.67671	1.37307e-08	1.11207e-07	protein_coding
ENSMUSG00000023982	Guca1a	2.01762	3.70471	1.7061	0.355726	0.29555	0.552587	69.4459	-2.01818	0.448307	-4.50179	6.73837e-06	3.17365e-05	protein_coding
ENSMUSG00000023992	Trem2	6.02199	13.121	11.0678	1.09366	1.044	1.13206	1483.99	-2.58814	0.252863	-10.2353	1.3771e-24	8.4867e-23	protein_coding
ENSMUSG00000023993	Treml1	1.92565	0.702875	4.2717	0.0827557	0.072801	0.179975	80.7372	-3.77157	0.686668	-5.49257	3.96123e-08	2.93799e-07	protein_coding
ENSMUSG00000023999	Kif6	0.23223	0.143229	0.123526	0.534425	0.28951	0.288062	113.302	1.69525	0.412636	4.10835	3.98494e-05	0.000157424	protein_coding
ENSMUSG00000024007	Ppil1	10.9647	9.32748	10.0906	17.0699	15.6677	17.7717	2007.05	1.31083	0.196074	6.6854	2.30297e-11	3.03732e-10	protein_coding
ENSMUSG00000024011	Pi16	122.911	136.694	172.213	38.2181	25.3554	42.3842	20467.4	-1.42846	0.246745	-5.7892	7.0722e-09	6.06866e-08	protein_coding
ENSMUSG00000024013	Fgd2	6.52904	7.85477	5.50876	1.94866	1.52012	1.44756	980.056	-1.43538	0.207193	-6.92773	4.2765e-12	6.34362e-11	protein_coding
ENSMUSG00000024038	Ndufv3	78.7136	42.2553	42.9692	141.138	97.1499	113.999	15088.3	1.64584	0.328514	5.00997	5.44382e-07	3.17132e-06	protein_coding
ENSMUSG00000024039	Cbs	0.431327	0.749702	0.750121	0.0154471	0.0362372	0.0431921	59.4857	-3.76002	0.496746	-7.56931	3.75224e-14	7.52557e-13	protein_coding
ENSMUSG00000024041	Cryaa	0.139309	1.46603	0.422876	0	0	0	19.8356	-7.55702	1.51114	-5.00089	5.70666e-07	3.30928e-06	protein_coding
ENSMUSG00000024043	Arhgap28	2.55316	4.13087	2.27656	1.34933	0.977215	0.632548	620.81	-1.01479	0.309283	-3.2811	0.00103404	0.00300288	protein_coding
ENSMUSG00000024049	Myom1	172.778	95.2327	118.296	208.432	199.206	200.702	64625	1.20793	0.287309	4.20428	2.61913e-05	0.000107455	protein_coding
ENSMUSG00000024059	Clip4	30.5402	24.8694	23.5912	41.1811	37.5783	37.7921	8993.64	1.12959	0.207971	5.43149	5.58857e-08	4.00757e-07	protein_coding
ENSMUSG00000024063	Lbh	137.696	117.893	113.305	167.197	195.669	148.463	31784.5	1.04096	0.205081	5.07583	3.85817e-07	2.31798e-06	protein_coding
ENSMUSG00000024065	Ehd3	2.67717	3.34007	4.49908	1.14347	1.34537	0.859627	491.164	-1.05755	0.247032	-4.28101	1.86051e-05	7.89919e-05	protein_coding
ENSMUSG00000024076	Vit	10.3097	16.1018	14.1568	1.66595	2.96728	2.8371	1216.84	-1.82741	0.276444	-6.6104	3.83294e-11	4.89331e-10	protein_coding
ENSMUSG00000024085	Man2a1	11.7511	22.942	22.2836	6.10552	4.84907	3.84705	4899.05	-1.34031	0.250262	-5.35565	8.52474e-08	5.89686e-07	protein_coding
ENSMUSG00000024087	Cyp1b1	22.1991	39.2152	35.6073	1.08506	1.23728	1.34843	4508.1	-4.10945	0.220884	-18.6045	2.9519e-77	3.53134e-74	protein_coding
ENSMUSG00000024099	Ndufv2	149.793	76.6359	80.6668	272.645	296.377	309.348	28389.8	2.06428	0.330105	6.2534	4.01614e-10	4.41971e-09	protein_coding
ENSMUSG00000024109	Nrxn1	0.0260803	0.0241765	0.0206063	0.107723	0.0708452	0.0425597	71.906	2.19983	0.421219	5.22254	1.76486e-07	1.14305e-06	protein_coding
ENSMUSG00000024120	Lrpprc	13.7307	7.63311	8.58645	21.8014	22.3578	22.9125	9739.17	1.71609	0.297228	5.77367	7.75639e-09	6.60007e-08	protein_coding
ENSMUSG00000024127	Prepl	13.1729	7.13268	8.54072	21.3232	17.2104	15.1387	3658.09	1.43884	0.304416	4.72657	2.28343e-06	1.17983e-05	protein_coding
ENSMUSG00000024132	Eci1	123.85	58.3203	60.0843	266.552	329.668	343.442	15842.4	2.50104	0.362575	6.898	5.27388e-12	7.68853e-11	protein_coding
ENSMUSG00000024140	Epas1	31.5848	33.1516	33.5571	55.1315	62.6897	54.9841	16538.8	1.39962	0.145304	9.63236	5.8375e-22	2.84693e-20	protein_coding
ENSMUSG00000024164	C3	608.013	1410.89	855.287	16.1003	30.7504	58.0877	133059	-4.12444	0.444995	-9.26851	1.88773e-20	7.94839e-19	protein_coding
ENSMUSG00000024176	Sox8	0.843012	2.03462	1.47148	0.236005	0.150552	0.0874723	134.227	-2.58584	0.410904	-6.29306	3.11271e-10	3.48394e-09	protein_coding
ENSMUSG00000024177	Nme4	3.42135	3.60119	2.93431	2.99531	4.78413	5.58919	373.751	1.02017	0.305188	3.34274	0.000829541	0.00245673	protein_coding
ENSMUSG00000024181	Mrpl28	60.3042	34.1806	38.9	76.6487	76.5451	96.9659	5702.97	1.46725	0.307551	4.77077	1.83519e-06	9.66397e-06	protein_coding
ENSMUSG00000024186	Rgs11	0.982053	1.87328	2.00061	0.10436	0.162011	0.0114433	189.253	-3.53425	0.590352	-5.98668	2.14167e-09	2.05449e-08	protein_coding
ENSMUSG00000024197	Plin3	67.4198	49.031	52.8176	75.0915	78.3081	106.471	10616.4	1.19519	0.269015	4.44285	8.87756e-06	4.05714e-05	protein_coding
ENSMUSG00000024206	Rfx2	1.52754	3.46637	3.72834	1.19358	0.704518	0.73686	362.982	-1.11435	0.337915	-3.29772	0.000974735	0.0028498	protein_coding
ENSMUSG00000024208	Uqcc2	118.707	82.9055	84.1322	139.479	158.265	178.721	7356.62	1.30698	0.264465	4.94197	7.73369e-07	4.39698e-06	protein_coding
ENSMUSG00000024210	Ip6k3	4.50537	3.1301	3.22872	6.70956	4.61433	5.89025	740.44	1.22505	0.275712	4.44322	8.86232e-06	4.05109e-05	protein_coding
ENSMUSG00000024213	Nudt3	37.8596	32.2727	33.9705	66.3616	73.7803	74.418	11119.6	1.62151	0.195882	8.27799	1.25274e-16	3.40147e-15	protein_coding
ENSMUSG00000024219	Anks1	6.51857	6.48887	7.13831	11.8652	11.1444	11.9265	4519.43	1.37978	0.152848	9.02712	1.76252e-19	6.75076e-18	protein_coding
ENSMUSG00000024235	Map3k8	2.32771	4.90372	3.90145	1.3357	1.23051	0.865577	628.101	-1.09081	0.265492	-4.10865	3.97986e-05	0.000157254	protein_coding
ENSMUSG00000024253	Dync2li1	8.61044	9.91427	7.47779	3.18847	2.61908	2.66583	446.159	-1.03512	0.201879	-5.12739	2.93784e-07	1.80996e-06	protein_coding
ENSMUSG00000024259	Slc25a46	12.2641	10.5861	11.1766	14.4487	14.6992	16.6344	3929.18	1.00825	0.199643	5.05025	4.41237e-07	2.61998e-06	protein_coding
ENSMUSG00000024268	Celf4	1.55652	5.55202	3.0641	0.129261	0.117502	0.0843336	359.215	-4.31149	0.413953	-10.4154	2.10893e-25	1.38801e-23	protein_coding
ENSMUSG00000024270	Slc39a6	3.92373	6.89173	6.88646	1.66722	1.0856	1.43379	839.713	-1.47087	0.250228	-5.87813	4.14939e-09	3.75217e-08	protein_coding
ENSMUSG00000024299	Adamts10	37.7416	52.6167	67.4233	12.2565	11.8297	9.19417	9760.97	-1.64806	0.210866	-7.81566	5.46773e-15	1.22464e-13	protein_coding
ENSMUSG00000024300	Myo1f	4.26088	10.4268	7.16321	1.42392	1.44832	1.32226	1181.36	-1.76111	0.271588	-6.48449	8.90313e-11	1.08226e-09	protein_coding
ENSMUSG00000024302	Dtna	6.49189	3.79771	5.01957	8.36487	7.33797	9.16525	3042.62	1.26214	0.283292	4.45527	8.37883e-06	3.84911e-05	protein_coding
ENSMUSG00000024308	Tapbp	49.6719	86.3425	74.2445	23.2347	22.2637	22.2496	8859.09	-1.02555	0.183503	-5.58875	2.28713e-08	1.78349e-07	protein_coding
ENSMUSG00000024331	Dsc2	4.79606	2.58248	2.97091	8.3277	6.68031	5.66401	1904.76	1.53884	0.314156	4.89835	9.66449e-07	5.38779e-06	protein_coding
ENSMUSG00000024334	H2-Oa	1.29168	1.54972	0.409955	0.108074	0.0806684	0.0122096	40.8268	-3.44356	0.733178	-4.69675	2.64333e-06	1.34868e-05	protein_coding
ENSMUSG00000024347	Psd2	0.238563	0.307717	0.120341	0.0377719	0.0094938	0.0201172	31.9867	-2.71775	0.645359	-4.21122	2.5399e-05	0.000104352	protein_coding
ENSMUSG00000024349	Tmem173	15.8552	21.5977	15.5412	5.29967	5.0585	4.25828	1494.57	-1.26885	0.176569	-7.18616	6.66388e-13	1.11634e-11	protein_coding
ENSMUSG00000024353	Mzb1	17.0615	27.0184	5.27495	1.31239	1.42223	1.36502	436.122	-2.99815	0.481504	-6.22663	4.76585e-10	5.16372e-09	protein_coding
ENSMUSG00000024359	Hspa9	120.917	78.5913	86.952	169.441	190.091	209.365	39354.7	1.55591	0.268709	5.79034	7.02458e-09	6.03289e-08	protein_coding
ENSMUSG00000024366	Gfra3	0.180965	0.196587	0.242448	0.874917	0.813383	0.515452	67.5949	2.41608	0.362188	6.67078	2.54452e-11	3.33642e-10	protein_coding
ENSMUSG00000024371	C2	4.18172	7.21308	4.09691	0.176711	0.117324	0.103586	535.838	-4.68057	0.306283	-15.2818	1.01075e-52	3.36978e-50	protein_coding
ENSMUSG00000024381	Bin1	16.3682	28.5226	21.7128	7.72697	6.62914	6.49986	2067.16	-1.07116	0.191841	-5.58361	2.35573e-08	1.83136e-07	protein_coding
ENSMUSG00000024388	Myo7b	0.0340282	0.0567796	0.0140275	0.130639	0.0731859	0.0557317	28.1463	1.87618	0.621593	3.01834	0.00254165	0.00671119	protein_coding
ENSMUSG00000024395	Lims2	34.0443	22.1506	33.7941	64.7024	40.5926	35.8697	4423.44	1.20359	0.291446	4.12972	3.63205e-05	0.000144635	protein_coding
ENSMUSG00000024397	Aif1	14.4416	22.5555	9.76047	5.04767	4.15137	5.71784	919.32	-1.04762	0.313561	-3.34105	0.000834613	0.00246995	protein_coding
ENSMUSG00000024399	Ltb	5.71674	5.50723	3.00193	0.630166	0.359587	0.253986	214.148	-2.95622	0.403655	-7.32364	2.41331e-13	4.32911e-12	protein_coding
ENSMUSG00000024402	Lta	0.162907	0.53233	0.0805866	0.0186694	0	0.0232009	9.83106	-3.58221	1.20831	-2.96464	0.0030304	0.00787495	protein_coding
ENSMUSG00000024411	Aqp4	0.0857107	0.0215759	0.0182755	2.71052	0.60785	0.590344	258.745	5.4224	1.01103	5.36325	8.17381e-08	5.68578e-07	protein_coding
ENSMUSG00000024420	Zfp521	6.1257	8.44058	9.28761	2.41326	2.22019	2.16451	1810.66	-1.2119	0.164633	-7.36119	1.82273e-13	3.31269e-12	protein_coding
ENSMUSG00000024440	Pcdh12	2.65673	1.56511	2.24252	5.76095	5.06171	3.52665	1473.36	1.69988	0.292256	5.8164	6.01274e-09	5.2324e-08	protein_coding
ENSMUSG00000024442	0610009O20Rik	25.7915	21.6456	19.6647	46.7957	49.1253	50.5396	6030.87	1.69949	0.213739	7.95126	1.84626e-15	4.34576e-14	protein_coding
ENSMUSG00000024479	Mal2	0.167792	0.547537	0.341382	0	0	0	24.7293	-7.8743	1.33533	-5.8969	3.70392e-09	3.38547e-08	protein_coding
ENSMUSG00000024485	Slc4a9	0.0410104	0.0908837	0.0760759	0	0	0.00547558	5.40841	-4.65859	1.53603	-3.03288	0.00242231	0.00643199	protein_coding
ENSMUSG00000024500	Ppp2r2b	0.39953	0.510999	0.0559354	0.0129585	0.0227994	0.0201298	36.7249	-3.54352	0.826547	-4.28714	1.80991e-05	7.70366e-05	protein_coding
ENSMUSG00000024501	Dpysl3	24.6746	35.7311	39.6943	9.45833	6.45344	4.74261	7067.35	-1.6898	0.254623	-6.63649	3.21234e-11	4.15053e-10	protein_coding
ENSMUSG00000024511	Rab27b	0.859374	0.890355	0.854053	0.170456	0.114856	0.148731	303.02	-2.00117	0.227025	-8.81475	1.19955e-18	4.16301e-17	protein_coding
ENSMUSG00000024521	Pmaip1	1.07854	2.12525	1.34084	0.312257	0.131625	0.157645	123.444	-2.31156	0.39408	-5.86571	4.47211e-09	4.01542e-08	protein_coding
ENSMUSG00000024525	Impa2	5.17247	4.59266	4.9094	13.3374	9.83677	11.6969	969.708	1.8248	0.205478	8.88076	6.64061e-19	2.38605e-17	protein_coding
ENSMUSG00000024526	Cidea	20.659	8.61255	13.2931	26.086	17.6794	22.2183	1447	1.17261	0.363553	3.22542	0.00125786	0.00357878	protein_coding
ENSMUSG00000024527	Afg3l2	39.6364	26.4081	29.1965	46.9736	50.0222	51.9735	8624.12	1.21003	0.253412	4.77495	1.79754e-06	9.49058e-06	protein_coding
ENSMUSG00000024529	Lox	31.7826	56.1725	62.9472	1.16753	0.824816	0.927252	6388.78	-5.08297	0.247558	-20.5324	1.10581e-93	3.74813e-90	protein_coding
ENSMUSG00000024544	Ldlrad4	9.10361	13.2388	16.2878	4.22562	3.54117	3.01177	1176.88	-1.24332	0.220257	-5.64484	1.65332e-08	1.32272e-07	protein_coding
ENSMUSG00000024570	Rbfa	25.9606	24.0933	24.2543	31.3888	32.5946	35.757	2696.33	1.00743	0.185689	5.42537	5.7834e-08	4.13853e-07	protein_coding
ENSMUSG00000024579	Pcyox1l	2.15221	3.05583	3.16024	0.849271	0.996149	0.897706	285.633	-1.00836	0.209621	-4.81038	1.50641e-06	8.11544e-06	protein_coding
ENSMUSG00000024592	C330018D20Rik	5.22659	4.04563	3.68287	5.75415	6.17789	8.05895	1220.7	1.20167	0.274686	4.37472	1.21591e-05	5.385e-05	protein_coding
ENSMUSG00000024593	Megf10	0.50988	0.690048	1.04934	0.160579	0.135377	0.035338	181.884	-2.17999	0.473073	-4.60815	4.06266e-06	1.99619e-05	protein_coding
ENSMUSG00000024597	Slc12a2	4.12821	4.13945	4.51845	6.54207	6.18478	4.5153	2187.14	1.0074	0.179951	5.5982	2.16587e-08	1.69674e-07	protein_coding
ENSMUSG00000024598	Fbn2	0.504491	1.27644	1.46758	0.216807	0.115592	0.0612346	341.129	-2.44204	0.45665	-5.34772	8.90708e-08	6.13837e-07	protein_coding
ENSMUSG00000024600	Slc27a6	0.235727	0.598828	0.597995	0.140268	0.103591	0.0322806	38.9418	-1.76119	0.584708	-3.01209	0.00259455	0.00683667	protein_coding
ENSMUSG00000024610	Cd74	282.718	445.682	234.759	77.2762	88.2138	68.1107	16020.6	-1.44851	0.245486	-5.9006	3.62191e-09	3.32246e-08	protein_coding
ENSMUSG00000024617	Camk2a	2.51307	2.0144	1.85628	6.47483	6.7447	7.02129	2399.18	2.23594	0.226286	9.88105	5.03041e-23	2.6781e-21	protein_coding
ENSMUSG00000024621	Csf1r	35.6884	73.4368	49.8546	19.5591	14.2871	14.1353	9680.72	-1.12144	0.242241	-4.62946	3.66626e-06	1.81678e-05	protein_coding
ENSMUSG00000024645	Timm21	27.1161	21.6557	20.1997	34.5475	33.9125	36.052	2598.65	1.16995	0.22349	5.23491	1.65063e-07	1.07558e-06	protein_coding
ENSMUSG00000024654	Asrgl1	9.83277	5.62113	5.61536	12.0747	11.9569	11.9327	2829.27	1.32164	0.303629	4.3528	1.34407e-05	5.8885e-05	protein_coding
ENSMUSG00000024659	Anxa1	111.101	174.323	152.804	20.7558	16.6	16.2957	11651.2	-2.43099	0.170944	-14.221	6.78815e-46	1.50055e-43	protein_coding
ENSMUSG00000024663	Rab3il1	10.0178	16.0468	14.2125	3.82494	3.69316	4.03294	2259.49	-1.19479	0.179118	-6.67043	2.55053e-11	3.34215e-10	protein_coding
ENSMUSG00000024665	Fads2	13.2173	21.5745	12.4533	3.80962	4.13711	2.85122	825.688	-1.53512	0.249449	-6.15403	7.5537e-10	7.91854e-09	protein_coding
ENSMUSG00000024669	Cd5	0.67514	0.953927	0.493783	0.149752	0.0146376	0.0155084	42.7731	-2.97871	0.770829	-3.86429	0.000111411	0.000402588	protein_coding
ENSMUSG00000024670	Cd6	0.247098	0.60742	0.130965	0.0796439	0.0266909	0.0235656	34.2619	-2.31725	0.720004	-3.21839	0.00128914	0.00365855	protein_coding
ENSMUSG00000024672	Ms4a7	9.61311	13.7821	11.2961	1.44088	1.08817	1.11328	1544.67	-2.65705	0.176535	-15.0512	3.39148e-51	1.0143e-48	protein_coding
ENSMUSG00000024673	Ms4a1	3.4643	1.93174	0.534409	0.162756	0.0954521	0.0155585	354.324	-3.94825	1.06193	-3.71799	0.00020081	0.000686598	protein_coding
ENSMUSG00000024675	Ms4a4c	1.69844	4.15979	1.63369	0.516101	0.294031	0.210736	134.698	-2.27016	0.453149	-5.00973	5.45062e-07	3.17347e-06	protein_coding
ENSMUSG00000024679	Ms4a6d	11.9208	25.4959	18.7893	3.92877	2.24303	4.83615	1082.8	-1.72657	0.336725	-5.12754	2.93549e-07	1.80906e-06	protein_coding
ENSMUSG00000024683	Mrpl16	47.7911	29.6947	32.8295	54.6312	57.3719	66.8477	3734.33	1.26062	0.282404	4.46388	8.04898e-06	3.71436e-05	protein_coding
ENSMUSG00000024696	Lpxn	4.63604	9.66965	6.37657	1.24089	0.831714	1.08233	364.772	-2.09982	0.287147	-7.31271	2.61804e-13	4.67454e-12	protein_coding
ENSMUSG00000024713	Pcsk5	1.30176	1.52853	1.84043	0.384009	0.345108	0.315857	505.159	-1.56811	0.185395	-8.45819	2.71553e-17	8.07394e-16	protein_coding
ENSMUSG00000024726	Carnmt1	14.4811	10.7475	10.0342	23.0587	24.7064	26.9975	2701.19	1.65302	0.25172	6.5669	5.13746e-11	6.46938e-10	protein_coding
ENSMUSG00000024727	Trpm6	0.727	1.13606	0.88766	0.0297554	0.0349015	0.0887468	167.475	-3.55665	0.426099	-8.34699	7.00235e-17	1.98994e-15	protein_coding
ENSMUSG00000024730	Ms4a8a	2.20908	8.57816	3.0838	0.186996	0.185592	0.214509	223.017	-3.92502	0.47655	-8.23632	1.77588e-16	4.72722e-15	protein_coding
ENSMUSG00000024735	Prpf19	26.6494	17.0781	18.2766	34.3608	36.3294	34.8358	14051.7	1.32629	0.26214	5.05947	4.20421e-07	2.50589e-06	protein_coding
ENSMUSG00000024743	Syt7	1.33037	1.02313	1.02929	5.99534	6.44746	5.98578	1886.35	3.01406	0.221473	13.6092	3.53157e-42	6.19151e-40	protein_coding
ENSMUSG00000024747	Aldh1a7	1.17776	1.63768	0.800191	0.124975	0.0879532	0.155309	74.8476	-2.70611	0.432759	-6.25316	4.02239e-10	4.4242e-09	protein_coding
ENSMUSG00000024759	Atl3	9.9745	15.6454	13.6638	5.1096	4.41075	2.99647	3349.08	-1.05847	0.216955	-4.87878	1.06742e-06	5.89413e-06	protein_coding
ENSMUSG00000024776	Stambpl1	1.44335	2.18739	1.89864	0.685337	0.555892	0.554318	394.607	-1.02387	0.192653	-5.31458	1.06901e-07	7.25163e-07	protein_coding
ENSMUSG00000024780	Cdc37l1	23.0284	17.2386	20.0364	32.8723	28.3962	32.7307	4432.64	1.21115	0.220922	5.48222	4.20011e-08	3.09484e-07	protein_coding
ENSMUSG00000024793	Tnfrsf25	4.94732	8.64035	11.7635	3.40749	2.12143	1.74738	707.048	-1.20094	0.326633	-3.67673	0.000236247	0.000794142	protein_coding
ENSMUSG00000024803	Ankrd1	2806.7	2088.23	2396.75	371.973	508.028	584.527	147491	-1.73534	0.270786	-6.40855	1.46909e-10	1.73501e-09	protein_coding
ENSMUSG00000024806	Mlana	2.869	6.51203	4.77052	0	0.170142	0.12876	77.522	-4.99036	0.627817	-7.94875	1.88402e-15	4.41653e-14	protein_coding
ENSMUSG00000024810	Il33	27.4951	62.6726	25.4878	1.6238	2.2142	2.12356	3073.95	-3.65707	0.334978	-10.9173	9.526e-28	7.47993e-26	protein_coding
ENSMUSG00000024829	Mrpl21	22.1081	14.9475	14.9451	26.1087	26.1513	28.5447	3056.34	1.1991	0.262274	4.57193	4.83251e-06	2.34388e-05	protein_coding
ENSMUSG00000024862	Klc2	8.46559	9.18474	9.83129	13.7812	14.7727	17.3901	3482.77	1.33678	0.184229	7.25605	3.98543e-13	6.92158e-12	protein_coding
ENSMUSG00000024866	Acy3	11.4372	7.06705	7.23261	12.0006	13.0901	16.5445	1169.23	1.25844	0.309902	4.06079	4.89072e-05	0.000189308	protein_coding
ENSMUSG00000024870	Rab1b	75.1821	72.8401	68.4499	97.8127	107.236	106.49	10961.2	1.1076	0.172967	6.40355	1.51807e-10	1.78787e-09	protein_coding
ENSMUSG00000024871	Doc2g	26.1003	10.717	9.48704	28.9118	49.2698	44.8125	6170.3	1.94562	0.437152	4.45067	8.56041e-06	3.92543e-05	protein_coding
ENSMUSG00000024883	Rin1	2.07533	2.77197	2.77561	0.494632	0.605559	0.622375	369.348	-1.54624	0.20971	-7.37324	1.66525e-13	3.04006e-12	protein_coding
ENSMUSG00000024885	Aldh3b1	8.43526	14.1687	9.11424	2.30657	2.59242	2.60974	696.026	-1.4731	0.228011	-6.46066	1.04251e-10	1.25378e-09	protein_coding
ENSMUSG00000024891	Slc29a2	2.92259	2.16712	3.04327	5.45224	3.70602	5.28941	643.956	1.40468	0.266164	5.27748	1.30972e-07	8.69883e-07	protein_coding
ENSMUSG00000024899	Papss2	7.79721	15.0436	17.732	4.57085	4.71566	3.46909	1860.6	-1.05925	0.269233	-3.93434	8.34253e-05	0.000309038	protein_coding
ENSMUSG00000024902	Mrpl11	15.8748	11.2399	10.364	19.3245	20.7278	23.386	3356.84	1.32598	0.268595	4.93673	7.94424e-07	4.50787e-06	protein_coding
ENSMUSG00000024905	Mtl5	0.529849	0.348358	0.332379	1.61044	0.797387	0.652073	196.143	1.87539	0.403951	4.64263	3.44002e-06	1.7147e-05	protein_coding
ENSMUSG00000024909	Efemp2	15.6724	31.896	28.8379	4.58769	4.34607	4.70761	2198.18	-1.86811	0.236883	-7.88619	3.11544e-15	7.15918e-14	protein_coding
ENSMUSG00000024910	Ctsw	2.14572	2.18687	1.83943	0.555377	0.540808	0.28649	88.4935	-1.58378	0.339049	-4.67126	2.99359e-06	1.51181e-05	protein_coding
ENSMUSG00000024912	Fosl1	1.64543	1.66092	1.45816	2.69996	2.67014	1.60717	225.422	1.12044	0.265367	4.22222	2.41913e-05	0.000100118	protein_coding
ENSMUSG00000024914	Drap1	84.7456	77.6726	75.4851	106.216	120.584	134.743	11896.5	1.18784	0.205591	5.7777	7.57284e-09	6.45198e-08	protein_coding
ENSMUSG00000024924	Vldlr	18.1336	11.7714	13.1584	26.9482	31.1937	27.0992	15064.2	1.54537	0.25739	6.004	1.92511e-09	1.86078e-08	protein_coding
ENSMUSG00000024935	Slc1a1	0.236134	0.0685462	0.0511797	0.31804	0.360772	0.265224	96.1411	1.90773	0.587614	3.24656	0.00116808	0.00335194	protein_coding
ENSMUSG00000024940	Ltbp3	38.1318	82.0961	89.1968	9.06677	8.2307	8.51632	10994.6	-2.40073	0.267874	-8.96217	3.18347e-19	1.18359e-17	protein_coding
ENSMUSG00000024953	Prdx5	165.53	112.461	102.637	233.646	234.19	249.915	27334.3	1.47592	0.269403	5.4785	4.2894e-08	3.15492e-07	protein_coding
ENSMUSG00000024955	Esrra	30.7027	25.35	27.625	61.3817	74.9855	86.2833	9304.08	1.99483	0.235954	8.45429	2.80791e-17	8.32425e-16	protein_coding
ENSMUSG00000024962	Vegfb	42.2433	40.7168	40.0901	99.4182	120.858	135.685	9239.3	2.1213	0.210359	10.0842	6.49117e-24	3.68745e-22	protein_coding
ENSMUSG00000024965	Fermt3	11.6584	21.0409	17.29	3.67286	2.63401	3.31164	1432.7	-1.76875	0.225225	-7.85327	4.05338e-15	9.18991e-14	protein_coding
ENSMUSG00000024968	Rcor2	1.54273	1.84871	1.75383	3.21203	2.98988	3.25987	528.083	1.47114	0.163412	9.00268	2.20277e-19	8.32673e-18	protein_coding
ENSMUSG00000024972	Lgals12	3.48825	2.82439	3.00767	0.00931114	0.0327644	0.0347136	230.102	-6.39881	0.478069	-13.3847	7.43067e-41	1.24891e-38	protein_coding
ENSMUSG00000024978	Gpam	20.2606	13.3627	14.8427	30.3443	29.6293	22.8929	5777.22	1.32797	0.256169	5.18399	2.17194e-07	1.3799e-06	protein_coding
ENSMUSG00000024979	Tectb	0.0550473	0.0287038	0.00486262	0.199394	0.103065	0.125996	24.3239	2.77967	0.746486	3.72368	0.000196341	0.000672221	protein_coding
ENSMUSG00000024987	Cyp26a1	5.08293	8.78178	9.42904	0.0655325	0.00854067	0.0271463	355.775	-7.18503	0.498138	-14.4238	3.66661e-47	8.37842e-45	protein_coding
ENSMUSG00000024990	Rbp4	7.70111	7.41538	7.83396	0.308563	0.210152	0.35872	274.954	-4.12899	0.282809	-14.6	2.8102e-48	7.14389e-46	protein_coding
ENSMUSG00000024997	Prdx3	118.697	65.1575	71.9004	201.772	201.372	205.037	15136	1.80062	0.301205	5.97805	2.25825e-09	2.15413e-08	protein_coding
ENSMUSG00000025006	Sorbs1	23.656	21.3999	35.4047	36.7523	40.6314	33.2191	6589.95	1.04467	0.228795	4.56596	4.97217e-06	2.40874e-05	protein_coding
ENSMUSG00000025007	Aldh18a1	6.32967	10.5363	11.2263	2.88507	1.93373	2.24183	1354.7	-1.38757	0.235152	-5.90072	3.6192e-09	3.32147e-08	protein_coding
ENSMUSG00000025013	Tll2	0.00436249	0.00454954	0.00539507	0.232476	0.277079	0.139792	29.4034	6.09195	0.966295	6.30444	2.89235e-10	3.26063e-09	protein_coding
ENSMUSG00000025014	Dntt	0.338798	0.00736094	0.0698316	0	0	0	8.39257	-6.31179	1.90229	-3.318	0.000906642	0.00266759	protein_coding
ENSMUSG00000025017	Pik3ap1	4.41699	9.56617	5.94549	1.60942	1.14076	1.17795	578.183	-1.73321	0.2779	-6.23683	4.46535e-10	4.86666e-09	protein_coding
ENSMUSG00000025044	Msr1	2.20897	9.12833	3.93523	0.836376	0.811552	1.34286	1063.42	-1.69818	0.435838	-3.89636	9.76491e-05	0.000357046	protein_coding
ENSMUSG00000025058	5430427O19Rik	0.624169	1.1433	0.692736	0.230411	0.116978	0.11539	101.673	-1.80968	0.38106	-4.74906	2.04363e-06	1.06839e-05	protein_coding
ENSMUSG00000025068	Gsto1	54.4248	30.8028	32.3556	58.2192	63.2019	73.0841	7093.35	1.28329	0.3122	4.11045	3.94884e-05	0.00015618	protein_coding
ENSMUSG00000025069	Gsto2	0.784413	0.646358	0.658695	0.757447	1.28873	1.03439	91.2137	1.13586	0.349483	3.25013	0.00115352	0.00331249	protein_coding
ENSMUSG00000025083	Afap1l2	2.8396	3.29195	2.61136	1.01829	0.904602	0.576772	606.386	-1.2309	0.235434	-5.22821	1.71156e-07	1.11137e-06	protein_coding
ENSMUSG00000025085	Ablim1	26.2741	19.4054	21.347	40.7058	36.2224	35.9001	24660.5	1.31635	0.21782	6.04328	1.51009e-09	1.4872e-08	protein_coding
ENSMUSG00000025103	Btbd1	42.7451	38.1245	35.7269	52.6364	54.9819	50.0439	10700.9	1.00937	0.184229	5.47888	4.28019e-08	3.14929e-07	protein_coding
ENSMUSG00000025105	Bnc1	3.77603	4.63584	3.82219	0.0250084	0.0717041	0.162299	509.598	-4.95223	0.493905	-10.0267	1.16359e-23	6.53699e-22	protein_coding
ENSMUSG00000025127	Gcgr	1.15759	1.9722	1.33946	0.330013	0.190655	0.104059	121.668	-2.245	0.401292	-5.59441	2.21372e-08	1.73089e-07	protein_coding
ENSMUSG00000025140	Pycr1	2.08792	3.07311	3.32324	0.557734	0.315551	0.627876	364.741	-1.88947	0.304205	-6.21118	5.2587e-10	5.66752e-09	protein_coding
ENSMUSG00000025141	Myadml2	12.5823	5.9214	6.0669	19.5601	22.0575	30.13	1158	2.09722	0.387231	5.41595	6.09642e-08	4.33962e-07	protein_coding
ENSMUSG00000025145	Lrrc45	9.55117	14.5938	15.281	4.86522	4.3685	3.64425	1667.41	-1.01528	0.188989	-5.37215	7.78055e-08	5.43756e-07	protein_coding
ENSMUSG00000025153	Fasn	9.5304	13.1786	10.5933	2.5532	2.07905	2.17635	4123.81	-1.6965	0.155496	-10.9102	1.02995e-27	7.96432e-26	protein_coding
ENSMUSG00000025154	Arhgap19	2.39035	3.98002	2.88386	1.35127	0.72767	0.692927	593.019	-1.14872	0.289144	-3.97285	7.10188e-05	0.000266134	protein_coding
ENSMUSG00000025161	Slc16a3	2.8498	4.91307	6.66095	0.560772	0.529621	0.552078	769.46	-2.52056	0.2801	-8.9988	2.28195e-19	8.57819e-18	protein_coding
ENSMUSG00000025163	Cd7	0.742386	1.13368	0.786946	0.079761	0.0534602	0.155762	30.3761	-2.61153	0.561259	-4.65298	3.2717e-06	1.63923e-05	protein_coding
ENSMUSG00000025175	Fn3k	2.84422	1.34955	1.41035	4.54884	5.14622	6.34955	1150.6	2.0668	0.372206	5.55283	2.81083e-08	2.14678e-07	protein_coding
ENSMUSG00000025185	Loxl4	0.983987	2.03748	1.67102	0.511738	0.348643	0.239909	228.442	-1.48934	0.329967	-4.5136	6.37377e-06	3.0145e-05	protein_coding
ENSMUSG00000025188	Hps1	2.38833	4.32869	4.00374	0.52257	0.669844	0.624749	676.581	-1.94707	0.240468	-8.09699	5.6334e-16	1.404e-14	protein_coding
ENSMUSG00000025190	Got1	179.525	81.257	114.509	305.444	256.083	347.768	38833.2	1.82677	0.344425	5.30383	1.13399e-07	7.6533e-07	protein_coding
ENSMUSG00000025192	Entpd7	0.378727	0.78469	0.619657	0.24342	0.202735	0.112768	200.998	-1.07193	0.335859	-3.19162	0.00141479	0.00397247	protein_coding
ENSMUSG00000025193	Cutc	10.2035	7.27025	6.75343	11.5935	17.07	15.0732	1121.42	1.4192	0.288961	4.9114	9.04291e-07	5.07046e-06	protein_coding
ENSMUSG00000025196	Cpn1	0.219925	0.450215	0.493593	0.00700103	0	0	36.8697	-6.61424	1.13947	-5.80468	6.44907e-09	5.57724e-08	protein_coding
ENSMUSG00000025197	Cyp2c44	0.445451	0.232276	0.232405	0.00598234	0.00701697	0	17.9641	-5.54986	1.21683	-4.56091	5.09324e-06	2.46153e-05	protein_coding
ENSMUSG00000025204	Ndufb8	70.9848	34.46	41.1005	120.588	144.009	164.866	21901.5	2.10414	0.343738	6.12136	9.27827e-10	9.57828e-09	protein_coding
ENSMUSG00000025208	Mrpl43	33.5815	25.7237	26.5841	37.6441	34.1551	43.8186	2759.15	1.00252	0.240748	4.16419	3.12456e-05	0.00012623	protein_coding
ENSMUSG00000025209	Twnk	6.13204	4.88155	5.70357	8.10199	8.24856	9.77878	1708.79	1.22348	0.223689	5.46956	4.51145e-08	3.29915e-07	protein_coding
ENSMUSG00000025212	Sfxn3	21.0564	32.8333	34.5138	6.72046	5.5802	6.27458	2971.64	-1.64503	0.1927	-8.53672	1.38092e-17	4.2551e-16	protein_coding
ENSMUSG00000025213	Kazald1	11.9017	13.2972	15.8348	3.04892	3.75638	4.22799	842.175	-1.2961	0.219187	-5.91322	3.3548e-09	3.09839e-08	protein_coding
ENSMUSG00000025221	Kcnip2	15.4392	6.29988	7.26229	46.8745	60.6837	63.1815	8710.59	3.09827	0.390032	7.94362	1.96358e-15	4.59532e-14	protein_coding
ENSMUSG00000025232	Hexa	78.2909	112.215	117.119	29.4353	31.6584	38.3725	7897.48	-1.01892	0.204545	-4.98141	6.31228e-07	3.63559e-06	protein_coding
ENSMUSG00000025241	Fyco1	18.7166	13.4299	13.6579	34.8153	36.6997	26.2521	14860.7	1.65075	0.247391	6.67263	2.51255e-11	3.29875e-10	protein_coding
ENSMUSG00000025255	Zfhx4	0.409456	0.779372	0.411943	0.0319938	0.046187	0.017331	235.457	-3.46808	0.381779	-9.08401	1.04643e-19	4.11629e-18	protein_coding
ENSMUSG00000025260	Hsd17b10	67.1853	43.0702	42.7316	96.7347	103.467	118.583	7197.54	1.62194	0.284657	5.69785	1.21328e-08	9.93738e-08	protein_coding
ENSMUSG00000025271	Pfkfb1	1.10678	0.811085	0.753736	2.05041	2.62743	2.34042	464.279	1.95952	0.273873	7.15483	8.37741e-13	1.38513e-11	protein_coding
ENSMUSG00000025272	Tro	0.946988	1.63597	1.61922	0.313192	0.271886	0.142931	331.125	-1.93228	0.308621	-6.26101	3.82494e-10	4.21386e-09	protein_coding
ENSMUSG00000025283	Sat1	41.2808	58.7262	48.0451	17.48	16.2289	14.1407	5275.45	-1.03596	0.146425	-7.07504	1.49407e-12	2.37753e-11	protein_coding
ENSMUSG00000025314	Ptprj	3.56798	6.81177	4.55484	1.9167	1.39061	1.22554	1559.15	-1.11973	0.246391	-4.54452	5.50602e-06	2.64406e-05	protein_coding
ENSMUSG00000025321	Itgb8	1.12854	2.2618	1.89111	0.140071	0.250551	0.14796	576.441	-2.68148	0.306945	-8.73603	2.41445e-18	8.03646e-17	protein_coding
ENSMUSG00000025324	Atp10a	2.84432	5.30734	5.11674	0.783328	0.617955	0.468066	768.879	-2.22408	0.259299	-8.57727	9.7152e-18	3.05376e-16	protein_coding
ENSMUSG00000025328	Padi3	0.183012	0.354453	0.334106	0.0112358	0.00878597	0.00465432	26.7468	-4.50849	0.762243	-5.91477	3.32347e-09	3.07224e-08	protein_coding
ENSMUSG00000025329	Padi1	0.0440119	0.0166905	0.0643255	0	0	0	4.13844	-5.28861	1.76372	-2.99855	0.00271271	0.00711851	protein_coding
ENSMUSG00000025330	Padi4	2.12176	12.6997	5.25945	0.152195	0.119011	0.142682	834.431	-4.94995	0.490555	-10.0905	6.08431e-24	3.46601e-22	protein_coding
ENSMUSG00000025348	Itga7	26.9635	25.6566	29.189	46.0323	44.3411	40.2306	9703.63	1.2546	0.151219	8.29657	1.07162e-16	2.95305e-15	protein_coding
ENSMUSG00000025355	Mmp19	4.82756	10.2942	8.91174	0.897257	0.746029	0.917441	812.472	-2.61142	0.264782	-9.86253	6.05049e-23	3.17956e-21	protein_coding
ENSMUSG00000025372	Baiap2	4.91341	8.53492	6.74244	1.99131	1.24368	1.17626	1149.95	-1.5979	0.249075	-6.41531	1.40534e-10	1.66844e-09	protein_coding
ENSMUSG00000025386	Pde6g	0.129651	0.12845	0.0721523	0.206157	0.176457	0.290818	27.294	1.60223	0.529191	3.02769	0.00246429	0.00653236	protein_coding
ENSMUSG00000025393	Atp5b	922.743	471.952	549.409	1538.5	1377.72	1477.85	317096	1.72326	0.314618	5.47732	4.31817e-08	3.17493e-07	protein_coding
ENSMUSG00000025402	Nab2	6.37369	11.057	9.93499	2.79619	2.71342	2.71119	1005.78	-1.12641	0.197538	-5.70224	1.18241e-08	9.71189e-08	protein_coding
ENSMUSG00000025404	R3hdm2	13.0231	16.8833	17.5358	18.9541	23.6637	22.5123	7567.24	1.05856	0.17526	6.03992	1.54191e-09	1.51487e-08	protein_coding
ENSMUSG00000025407	Gli1	1.27455	2.39342	2.30606	0.641092	0.437958	0.345821	254.639	-1.46448	0.300067	-4.88051	1.05811e-06	5.84908e-06	protein_coding
ENSMUSG00000025422	Agap2	1.33589	1.58504	1.66527	2.85333	2.23927	1.34431	692.03	1.06519	0.262284	4.06122	4.88176e-05	0.000189033	protein_coding
ENSMUSG00000025428	Atp5a1	761.917	423.64	465.127	1291.38	1364.16	1399.79	212704	1.84983	0.300337	6.15917	7.31276e-10	7.68179e-09	protein_coding
ENSMUSG00000025453	Nnt	50.5179	30.7272	30.0234	113.661	63.5228	89.1817	31403.3	1.80787	0.324165	5.57701	2.44694e-08	1.89503e-07	protein_coding
ENSMUSG00000025461	Cd163l1	2.70681	1.59447	1.59657	0.00335235	0.0904389	0.0166642	208.127	-5.1924	1.11867	-4.64157	3.45773e-06	1.72226e-05	protein_coding
ENSMUSG00000025465	Echs1	27.0927	13.4939	13.928	48.0452	46.5572	48.4537	19562.5	1.93512	0.33563	5.76562	8.13567e-09	6.90259e-08	protein_coding
ENSMUSG00000025466	Fuom	8.03334	5.15115	6.16524	11.4264	10.4082	11.5815	1991.8	1.35095	0.258336	5.22944	1.70021e-07	1.10576e-06	protein_coding
ENSMUSG00000025473	Adam8	1.85889	3.60362	6.22378	0.180928	0.189364	0.211007	496.086	-3.70616	0.384984	-9.62677	6.16362e-22	2.97742e-20	protein_coding
ENSMUSG00000025475	Adgra1	0.156168	0.250113	0.265557	0.00479387	0.00281148	0.0148937	32.6728	-4.32597	0.691917	-6.25215	4.04838e-10	4.45037e-09	protein_coding
ENSMUSG00000025477	Inpp5a	35.6344	26.0541	30.3372	42.4091	45.0311	49.0165	14692.4	1.14098	0.229848	4.96405	6.90386e-07	3.95241e-06	protein_coding
ENSMUSG00000025478	Dpysl4	0.622593	0.301081	0.447072	1.52338	1.14905	1.03506	361.366	1.97867	0.341078	5.80122	6.5835e-09	5.68771e-08	protein_coding
ENSMUSG00000025479	Cyp2e1	45.1437	31.996	65.7018	0.56234	0.435052	0.929301	2749.08	-5.61858	0.366577	-15.3271	5.03634e-53	1.70707e-50	protein_coding
ENSMUSG00000025481	Urah	0.126307	0.0987924	0	0.370922	0.795863	0.674567	37.5156	3.56609	0.757664	4.70669	2.51767e-06	1.2894e-05	protein_coding
ENSMUSG00000025486	Sirt3	4.37551	2.41531	3.15962	5.75358	5.5926	6.62635	1937.19	1.41245	0.297993	4.73989	2.13836e-06	1.11165e-05	protein_coding
ENSMUSG00000025488	Cox8b	1530.29	540.759	567.421	2723.31	3084.84	3351.74	51933	2.32364	0.430538	5.39706	6.774e-08	4.78343e-07	protein_coding
ENSMUSG00000025499	Hras	9.25426	9.26921	10.0813	14.518	14.1042	16.499	3139.78	1.24648	0.17412	7.15878	8.14003e-13	1.34917e-11	protein_coding
ENSMUSG00000025525	Apool	9.70315	5.9448	5.61093	14.8801	14.6344	14.244	2653.94	1.59376	0.291423	5.46888	4.52892e-08	3.30955e-07	protein_coding
ENSMUSG00000025534	Gusb	14.8582	25.4076	23.7745	7.66702	5.46373	6.24382	3645.07	-1.11967	0.211391	-5.29667	1.17932e-07	7.9181e-07	protein_coding
ENSMUSG00000025537	Phkg1	1.59454	1.72548	2.32583	3.46697	2.86614	2.7951	1092.75	1.28226	0.192363	6.66585	2.6314e-11	3.43704e-10	protein_coding
ENSMUSG00000025545	Clybl	44.4662	24.0081	29.7443	62.2259	59.7516	69.8842	4202.06	1.52198	0.303099	5.0214	5.12971e-07	3.00382e-06	protein_coding
ENSMUSG00000025551	Fgf14	2.48179	3.64821	4.32178	0.314875	0.365711	0.329923	430.91	-2.76677	0.238286	-11.6111	3.61744e-31	3.872e-29	protein_coding
ENSMUSG00000025555	Farp1	5.77799	12.1309	11.5103	2.53103	2.23137	1.60028	1840.17	-1.60162	0.267767	-5.98142	2.21204e-09	2.11203e-08	protein_coding
ENSMUSG00000025572	Tmc6	10.5335	15.599	16.6682	5.34572	4.53427	3.34124	2207.41	-1.1014	0.211642	-5.20406	1.94978e-07	1.25087e-06	protein_coding
ENSMUSG00000025586	Cpeb1	11.4155	15.765	17.3478	4.28379	5.41117	4.4663	2384.98	-1.05122	0.188584	-5.57426	2.48586e-08	1.91827e-07	protein_coding
ENSMUSG00000025588	Nat1	0.0729129	0.043451	0.103052	0.393922	0.441047	0.511788	28.2966	3.21979	0.565509	5.69361	1.24379e-08	1.01586e-07	protein_coding
ENSMUSG00000025608	Podxl	27.9902	22.7626	23.8046	36.8948	47.3786	35.9575	12216.9	1.2601	0.217895	5.78304	7.33614e-09	6.2687e-08	protein_coding
ENSMUSG00000025610	Map3k7cl	1.482	1.83949	2.19259	0.765841	0.586639	0.437019	116.995	-1.03102	0.290868	-3.54463	0.000393169	0.00125386	protein_coding
ENSMUSG00000025647	Shisa5	42.7596	76.9949	73.2698	21.2698	15.7443	17.2843	7778.68	-1.22238	0.217432	-5.62186	1.88909e-08	1.49662e-07	protein_coding
ENSMUSG00000025650	Col7a1	0.343124	0.674559	0.839649	0.114202	0.154562	0.157518	220.385	-1.50081	0.339954	-4.41474	1.01133e-05	4.55031e-05	protein_coding
ENSMUSG00000025651	Uqcrc1	130.001	67.5544	75.2442	254.807	243.373	274.287	51939.2	2.0513	0.318406	6.44239	1.17603e-10	1.40522e-09	protein_coding
ENSMUSG00000025656	Arhgef9	1.60196	1.29047	1.21916	2.08741	2.04639	1.94693	1014.96	1.13265	0.218602	5.18133	2.20305e-07	1.39749e-06	protein_coding
ENSMUSG00000025723	Nmb	2.00773	1.93579	2.01446	3.97227	3.47535	2.60984	144.803	1.33078	0.256464	5.18894	2.11496e-07	1.34665e-06	protein_coding
ENSMUSG00000025727	A930017K11Rik	0.023663	0.0246776	0.0292638	0.20847	0.161028	0.113739	17.5899	3.22451	0.675757	4.7717	1.8268e-06	9.6223e-06	protein_coding
ENSMUSG00000025732	Fam195a	84.6719	38.2388	50.4217	155.979	185.757	267.017	7832.89	2.37041	0.379161	6.25173	4.05919e-10	4.45984e-09	protein_coding
ENSMUSG00000025733	Rhot2	7.89889	6.87287	7.18838	14.0172	17.1028	19.9405	3840.51	1.80271	0.232759	7.74494	9.56265e-15	2.0733e-13	protein_coding
ENSMUSG00000025739	Gng13	0.621788	0.243168	0.2403	0	0	0.0207548	7.97562	-5.23595	1.51798	-3.4493	0.000562049	0.00173188	protein_coding
ENSMUSG00000025745	Hadha	90.9926	40.165	43.1039	190.212	192.972	175.96	77460.5	2.21624	0.361555	6.12975	8.80186e-10	9.11423e-09	protein_coding
ENSMUSG00000025746	Il6	1.33622	1.38061	0.749741	0.0212684	0.0498933	0.0264307	76.9865	-4.59375	0.543281	-8.45557	2.77727e-17	8.24546e-16	protein_coding
ENSMUSG00000025747	Tyms	1.87473	2.40531	2.07137	0.869282	0.363084	0.287196	453.674	-1.49321	0.369672	-4.03929	5.36122e-05	0.000206186	protein_coding
ENSMUSG00000025762	Larp1b	4.45371	3.00998	3.34996	7.50667	7.71513	8.35385	3323.34	1.69054	0.251475	6.72248	1.78655e-11	2.39822e-10	protein_coding
ENSMUSG00000025766	D3Ertd751e	3.39263	2.69736	2.66501	3.26245	4.44406	4.07365	1346.74	1.00243	0.246417	4.06804	4.74111e-05	0.000184465	protein_coding
ENSMUSG00000025776	Crispld1	2.49503	2.90731	2.72766	0.400307	0.496369	0.270056	387.185	-2.21799	0.238551	-9.29774	1.43465e-20	6.07843e-19	protein_coding
ENSMUSG00000025780	Itih5	7.96253	12.0732	9.93186	2.93823	1.59477	0.848881	2584.17	-1.9038	0.364089	-5.22894	1.70486e-07	1.10755e-06	protein_coding
ENSMUSG00000025781	Atp5c1	368.086	194.726	193.278	620.061	689.235	701.464	63206.8	1.95965	0.328231	5.97034	2.36766e-09	2.24758e-08	protein_coding
ENSMUSG00000025791	Pgm2	60.4196	33.7628	38.842	83.2138	70.6949	81.7826	12470.5	1.37797	0.296182	4.65244	3.28026e-06	1.64312e-05	protein_coding
ENSMUSG00000025795	Rassf3	32.0311	28.6207	30.0783	48.5638	54.4029	47.5636	9460.26	1.30741	0.17631	7.4154	1.21256e-13	2.26861e-12	protein_coding
ENSMUSG00000025804	Ccr1	3.25002	8.80794	4.91755	1.13013	0.732276	0.940068	511.248	-1.97678	0.335149	-5.89822	3.67445e-09	3.36155e-08	protein_coding
ENSMUSG00000025813	Homer2	3.51551	1.48933	1.57332	5.35994	4.81598	5.25375	3296.87	1.76357	0.378937	4.654	3.25561e-06	1.63238e-05	protein_coding
ENSMUSG00000025823	Pdia4	38.4173	65.6794	55.354	15.3692	12.4221	14.8531	4619.33	-1.2944	0.197368	-6.55829	5.44268e-11	6.81576e-10	protein_coding
ENSMUSG00000025868	Higd2a	116.15	79.1423	85.1937	144.559	107.4	129.61	4838.68	1.0049	0.258101	3.89345	9.88297e-05	0.000361021	protein_coding
ENSMUSG00000025877	Hk3	2.57405	4.30528	3.34979	0.90811	0.756719	0.936812	448.964	-1.36868	0.220914	-6.19554	5.8084e-10	6.2204e-09	protein_coding
ENSMUSG00000025887	Casp12	12.0943	18.3033	15.5132	2.82068	3.65158	3.44684	2018.06	-1.60477	0.196109	-8.18305	2.76753e-16	7.15163e-15	protein_coding
ENSMUSG00000025888	Casp1	9.7826	17.3278	9.59161	3.49266	4.13716	3.0115	679.839	-1.18553	0.260335	-4.55386	5.26693e-06	2.53763e-05	protein_coding
ENSMUSG00000025892	Gria4	0.0619384	0.109313	0.15909	0.00204756	0.00240168	0.022901	20.1261	-2.97628	0.906967	-3.28157	0.0010323	0.00299871	protein_coding
ENSMUSG00000025893	Kbtbd3	5.50393	4.02331	3.4749	8.25106	9.26318	9.97222	1111.61	1.64675	0.274206	6.00551	1.90734e-09	1.84624e-08	protein_coding
ENSMUSG00000025894	Aasdhppt	9.51745	8.19242	8.46226	11.9894	11.6428	13.023	2021.18	1.06405	0.197987	5.37435	7.68599e-08	5.37517e-07	protein_coding
ENSMUSG00000025900	Rp1	0.0219609	0.0598011	0.0422473	0.124789	0.0676504	0.0729781	55.2627	1.70958	0.449361	3.80448	0.0001421	0.000501717	protein_coding
ENSMUSG00000025902	Sox17	1.9861	1.93011	2.33163	4.2555	3.74757	2.93502	937.962	1.38527	0.192066	7.21246	5.49487e-13	9.33577e-12	protein_coding
ENSMUSG00000025909	Sntg1	0.243725	0.377673	0.1175	0.00236705	0	0.00735399	71.2888	-5.68354	0.773115	-7.35148	1.96025e-13	3.5436e-12	protein_coding
ENSMUSG00000025911	Adhfe1	9.32197	5.75593	6.30476	22.0629	23.1065	18.3354	3846.56	2.12267	0.272941	7.77701	7.42595e-15	1.63443e-13	protein_coding
ENSMUSG00000025912	Mybl1	0.48102	0.765516	0.722102	0.200746	0.140157	0.198984	129.531	-1.2603	0.285247	-4.41828	9.94911e-06	4.4804e-05	protein_coding
ENSMUSG00000025920	Stau2	5.33839	3.49406	3.78277	5.77472	6.6096	7.16451	2486.36	1.19786	0.272658	4.39326	1.11662e-05	4.98327e-05	protein_coding
ENSMUSG00000025938	Slco5a1	0.792335	0.455483	0.446812	1.05445	1.22759	1.0576	772.37	1.52861	0.315489	4.84521	1.26476e-06	6.88658e-06	protein_coding
ENSMUSG00000025940	Tmem70	34.3563	19.9244	23.3721	50.5046	56.868	62.3315	5312.58	1.68857	0.29343	5.75461	8.68407e-09	7.32509e-08	protein_coding
ENSMUSG00000025962	Fastkd2	3.52676	2.94985	3.04895	4.66014	4.95558	5.36785	1645.42	1.23109	0.21041	5.8509	4.88922e-09	4.34771e-08	protein_coding
ENSMUSG00000025968	Ndufs1	45.101	24.0347	25.0556	88.7248	81.245	75.1082	32657.9	1.92248	0.314232	6.11803	9.47421e-10	9.74593e-09	protein_coding
ENSMUSG00000025971	9430016H08Rik	1.42803	1.51113	1.25438	1.76655	1.92791	2.24217	902.804	1.09015	0.211242	5.16069	2.46045e-07	1.54153e-06	protein_coding
ENSMUSG00000025978	Rftn2	2.64021	3.51114	4.76166	1.08627	0.980104	0.672235	760.027	-1.40164	0.251872	-5.5649	2.62307e-08	2.01227e-07	protein_coding
ENSMUSG00000025980	Hspd1	108.301	69.2255	79.5177	173.8	169.824	207.217	25125.6	1.66541	0.270139	6.16502	7.0476e-10	7.43398e-09	protein_coding
ENSMUSG00000025983	Ccdc150	0.0239316	0.0280774	0.0332955	0.0745642	0.0693647	0.0575149	16.8743	1.83442	0.573998	3.19586	0.00139414	0.00391882	protein_coding
ENSMUSG00000026003	Acadl	313.983	171.875	194.109	480.699	458.41	482.752	49466.1	1.6154	0.299376	5.39588	6.81895e-08	4.81183e-07	protein_coding
ENSMUSG00000026009	Icos	0.433524	0.721552	0.281607	0.154317	0.123613	0.0748383	58.1653	-1.43799	0.469355	-3.06377	0.00218569	0.00585488	protein_coding
ENSMUSG00000026011	Ctla4	0.792904	0.423535	0.175388	1.47937	1.10483	1.74206	161.792	2.17142	0.518759	4.18579	2.84175e-05	0.00011584	protein_coding
ENSMUSG00000026023	Cdk15	0.185729	0.606069	0.407514	0.0308972	0.0362408	0.0319973	28.6031	-2.97152	0.630821	-4.71056	2.47038e-06	1.26709e-05	protein_coding
ENSMUSG00000026027	Stradb	5.79812	3.48211	4.21117	6.26457	5.69309	7.01348	2674.66	1.05369	0.282089	3.7353	0.000187491	0.000644245	protein_coding
ENSMUSG00000026032	Ndufb3	255.636	148.942	136.307	343.813	377.136	365.719	14541.4	1.55739	0.311009	5.00756	5.5125e-07	3.20674e-06	protein_coding
ENSMUSG00000026039	Sgol2a	0.280809	0.20343	0.190868	0.561941	0.672093	0.666283	216.484	2.06	0.293072	7.02899	2.0804e-12	3.2297e-11	protein_coding
ENSMUSG00000026042	Col5a2	39.117	81.1214	92.2292	8.52583	4.8265	3.87913	19474.8	-3.02416	0.33472	-9.0349	1.64153e-19	6.32269e-18	protein_coding
ENSMUSG00000026043	Col3a1	254.253	566.842	497.203	63.6683	26.1463	22.0434	124181	-2.96569	0.386313	-7.67692	1.62956e-14	3.43779e-13	protein_coding
ENSMUSG00000026051	1500015O10Rik	178.326	263.337	227.701	1.86063	2.0649	1.29842	5264.88	-6.40547	0.20188	-31.7291	6.1692e-221	1.25463e-216	protein_coding
ENSMUSG00000026062	Slc9a2	0.0602179	0.0538285	0.0771307	0.593367	0.739351	0.592671	187.38	3.92501	0.287725	13.6415	2.26752e-42	4.04513e-40	protein_coding
ENSMUSG00000026068	Il18rap	0.378171	0.55446	0.365892	0.0133841	0.0269122	0.0023761	79.4662	-4.3346	0.521062	-8.31878	8.88742e-17	2.48616e-15	protein_coding
ENSMUSG00000026070	Il18r1	2.33548	3.08599	2.3407	0.0589615	0.0440101	0.073273	335.118	-4.87318	0.291008	-16.7459	6.06956e-63	3.7405e-60	protein_coding
ENSMUSG00000026072	Il1r1	10.4831	19.5758	15.113	3.12654	2.9319	2.73064	3189.88	-1.75356	0.201408	-8.70652	3.13344e-18	1.02123e-16	protein_coding
ENSMUSG00000026073	Il1r2	0.527434	0.607517	0.506243	0.0135324	0.00793638	0.00840852	27.9842	-5.17362	0.845818	-6.11671	9.55295e-10	9.80708e-09	protein_coding
ENSMUSG00000026077	Npas2	1.20386	0.886029	1.66716	0.474252	0.274975	0.304729	222.891	-1.25929	0.335587	-3.7525	0.000175079	0.000606159	protein_coding
ENSMUSG00000026080	Chst10	0.184549	0.229122	0.259283	0.0442415	0.0405018	0.0375474	88.6911	-1.86456	0.291909	-6.38746	1.68669e-10	1.97366e-09	protein_coding
ENSMUSG00000026087	Mrpl30	37.8248	22.5153	23.2104	48.3701	51.6567	60.7075	9212.74	1.50383	0.301392	4.98961	6.05004e-07	3.49942e-06	protein_coding
ENSMUSG00000026090	2010300C02Rik	0.494256	0.77163	0.688106	0.162805	0.0984643	0.214966	117.137	-1.42667	0.354216	-4.02768	5.63293e-05	0.000215718	protein_coding
ENSMUSG00000026094	Stk17b	12.3521	16.4073	12.571	4.02111	2.90878	2.22164	2470.28	-1.59478	0.225343	-7.07713	1.47168e-12	2.34742e-11	protein_coding
ENSMUSG00000026095	Asnsd1	2.11166	1.78041	1.48475	2.4078	2.64824	2.56022	518.851	1.07311	0.242024	4.43389	9.25486e-06	4.21254e-05	protein_coding
ENSMUSG00000026096	Osgepl1	3.5406	2.48709	2.10622	5.79234	6.47139	5.61664	1879.9	1.69434	0.274312	6.17671	6.54519e-10	6.96908e-09	protein_coding
ENSMUSG00000026109	Tmeff2	1.04807	1.78197	1.06904	0.0307974	0.0225773	0.0239205	231.695	-5.05015	0.365108	-13.8319	1.63607e-43	3.08062e-41	protein_coding
ENSMUSG00000026114	Cnga3	0.29987	0.05542	0.25349	0.508957	0.650554	0.924414	130.777	2.33038	0.572928	4.0675	4.75196e-05	0.000184841	protein_coding
ENSMUSG00000026117	Zap70	0.798192	0.837651	0.453205	0.043148	0.0809765	0.0107242	60.023	-3.38831	0.581356	-5.8283	5.5996e-09	4.91862e-08	protein_coding
ENSMUSG00000026126	Ptpn18	1.45527	1.57799	1.13591	0.499135	0.333548	0.462127	346.324	-1.10574	0.259453	-4.2618	2.02786e-05	8.53842e-05	protein_coding
ENSMUSG00000026154	Sdhaf4	28.0122	17.5101	15.8761	33.6337	39.8836	45.0281	1840.21	1.51017	0.313916	4.81075	1.50362e-06	8.10258e-06	protein_coding
ENSMUSG00000026172	Bcs1l	12.4573	8.88251	9.3554	14.6885	11.357	15.5677	1790.24	1.00696	0.262703	3.83306	0.000126558	0.000451941	protein_coding
ENSMUSG00000026177	Slc11a1	6.29586	13.6347	10.358	2.46699	1.95771	2.21274	1277.4	-1.57431	0.250211	-6.29193	3.13546e-10	3.50747e-09	protein_coding
ENSMUSG00000026179	Pnkd	8.91001	6.99404	7.48985	13.078	11.328	12.6062	5403.18	1.23253	0.210813	5.84653	5.0192e-09	4.45161e-08	protein_coding
ENSMUSG00000026180	Cxcr2	0.340021	0.241539	0.938511	0.0635329	0.00496805	0.0368452	44.1684	-3.24714	0.769407	-4.22031	2.43969e-05	0.000100825	protein_coding
ENSMUSG00000026185	Igfbp5	156.103	145.841	100.54	19.1714	20.0237	23.7767	26222.9	-2.09741	0.255052	-8.22349	1.97661e-16	5.23417e-15	protein_coding
ENSMUSG00000026193	Fn1	80.9464	268.895	242.598	8.40994	3.9214	3.42974	60684.3	-4.62047	0.416206	-11.1014	1.23515e-28	1.06891e-26	protein_coding
ENSMUSG00000026200	Glb1l	2.48003	3.42196	3.41935	0.699605	0.512874	0.483613	604.973	-1.86395	0.197236	-9.45039	3.37571e-21	1.52899e-19	protein_coding
ENSMUSG00000026202	Tuba4a	88.9191	28.2766	31.2883	189.637	150.366	214.209	31934.1	2.42285	0.456299	5.30979	1.09755e-07	7.42048e-07	protein_coding
ENSMUSG00000026205	Slc23a3	0.92879	0.809588	0.934332	0.202555	0.0559026	0.118457	61.3024	-2.24523	0.467423	-4.80344	1.55966e-06	8.37165e-06	protein_coding
ENSMUSG00000026207	Speg	10.7737	9.1088	11.6764	15.8777	21.0613	20.287	13090.7	1.4432	0.221317	6.52094	6.98698e-11	8.60656e-10	protein_coding
ENSMUSG00000026228	Htr2b	1.67751	0.867368	1.05472	0.0484651	0.0710587	0.255973	79.3582	-2.68799	0.637543	-4.21617	2.48488e-05	0.000102401	protein_coding
ENSMUSG00000026235	Epha4	2.21739	1.43338	1.61443	3.46711	4.67778	3.60151	1612.94	1.7181	0.276048	6.22392	4.84876e-10	5.25076e-09	protein_coding
ENSMUSG00000026248	Mrpl44	25.8831	15.4926	16.6092	31.3874	29.3089	37.464	2967.39	1.31993	0.298272	4.42526	9.63277e-06	4.35821e-05	protein_coding
ENSMUSG00000026249	Serpine2	15.8737	25.1661	34.0034	3.81673	4.65224	5.24069	6819.17	-1.8337	0.272538	-6.72823	1.71737e-11	2.31453e-10	protein_coding
ENSMUSG00000026259	Ngef	0.98467	2.39474	3.5438	0.0429779	0.116332	0.0616266	240.17	-4.34821	0.491965	-8.83846	9.70487e-19	3.41467e-17	protein_coding
ENSMUSG00000026260	Ndufa10	107.535	47.5236	55.6085	154.508	129.792	154.486	25443.7	1.59814	0.357162	4.47456	7.65694e-06	3.55686e-05	protein_coding
ENSMUSG00000026271	Gpr35	0.866005	1.02291	1.04795	0.130726	0.115784	0.159142	149.024	-2.26512	0.260978	-8.67934	3.98082e-18	1.28914e-16	protein_coding
ENSMUSG00000026279	Thap4	2.19115	2.06404	2.36785	3.64384	3.78391	4.47907	1396.27	1.43478	0.199805	7.18091	6.92495e-13	1.15531e-11	protein_coding
ENSMUSG00000026285	Pdcd1	0.614811	1.64757	0.356105	0.00668906	0.00784591	0.00831267	43.5395	-6.23632	1.03931	-6.00043	1.9679e-09	1.89853e-08	protein_coding
ENSMUSG00000026288	Inpp5d	3.52879	6.92335	6.84903	2.39959	1.59752	1.25148	1638.03	-1.12035	0.287346	-3.89896	9.66053e-05	0.000353722	protein_coding
ENSMUSG00000026303	Mlph	0.319635	0.45615	0.641481	0.147005	0.124375	0.0179691	84.943	-1.71143	0.590054	-2.90046	0.00372612	0.00947291	protein_coding
ENSMUSG00000026304	Rab17	0.701238	0.110089	0.242448	1.03046	1.02623	1.48998	112.527	2.26343	0.621412	3.64241	0.0002701	0.00089661	protein_coding
ENSMUSG00000026308	Klhl30	8.32935	6.3133	6.78305	16.3369	17.6427	19.7362	2761.19	1.90012	0.234412	8.10591	5.23536e-16	1.30801e-14	protein_coding
ENSMUSG00000026315	Serpinb8	1.73851	4.02464	2.57612	0.562704	0.6316	0.726054	461.353	-1.49475	0.295886	-5.05178	4.37712e-07	2.60133e-06	protein_coding
ENSMUSG00000026343	Gpr39	1.69879	3.53286	2.74778	0.0556645	0.105471	0.0585333	213.876	-4.57761	0.375499	-12.1907	3.48314e-34	4.29313e-32	protein_coding
ENSMUSG00000026344	Lypd1	0.0981703	0.191405	0.0976531	0.0165088	0.019364	0.00227955	26.7858	-2.73866	0.668478	-4.09686	4.18786e-05	0.000164928	protein_coding
ENSMUSG00000026357	Rgs18	2.90639	2.94617	3.0913	0.42588	0.521902	0.734634	203.517	-1.81989	0.292011	-6.23228	4.59693e-10	4.98867e-09	protein_coding
ENSMUSG00000026358	Rgs1	0.294045	0.777905	0.435837	0.0223001	0.0108987	0.0184753	93.5404	-4.23959	0.494454	-8.57429	9.97027e-18	3.12427e-16	protein_coding
ENSMUSG00000026360	Rgs2	7.83097	9.61784	6.37099	16.3661	14.8879	7.67007	2574.42	1.27817	0.288749	4.42656	9.57473e-06	4.33678e-05	protein_coding
ENSMUSG00000026365	Cfh	218.915	300.237	363.574	23.616	32.0013	34.661	73678.6	-2.67745	0.240209	-11.1463	7.46144e-29	6.51259e-27	protein_coding
ENSMUSG00000026380	Tfcp2l1	0.388313	0.607444	0.427084	0.0341966	0.0160443	0.0526962	128.576	-3.18369	0.412899	-7.71056	1.25262e-14	2.68436e-13	protein_coding
ENSMUSG00000026387	Sctr	0.321005	0.373696	0.33236	0	0.00752615	0.0239217	18.8213	-4.52018	0.914494	-4.94281	7.70031e-07	4.38016e-06	protein_coding
ENSMUSG00000026390	Marco	13.5063	151.913	23.6219	0.0134129	0.0393315	0	2994.09	-11.1567	1.41429	-7.88857	3.05658e-15	7.03187e-14	protein_coding
ENSMUSG00000026395	Ptprc	3.34226	5.66415	3.35029	0.790963	0.663156	0.558056	2425.83	-2.0228	0.232182	-8.71213	2.98211e-18	9.76604e-17	protein_coding
ENSMUSG00000026399	Cd55	12.0334	14.3052	12.8032	3.57263	2.74895	3.43812	2268.87	-1.41306	0.17121	-8.25341	1.53942e-16	4.11936e-15	protein_coding
ENSMUSG00000026407	Cacna1s	0.293522	0.119573	0.116272	0.573554	1.24377	1.04344	278.312	2.97447	0.477611	6.22781	4.72994e-10	5.12755e-09	protein_coding
ENSMUSG00000026409	Pfkfb2	6.8433	4.38784	4.5657	6.37308	8.73612	7.72315	3189.3	1.09336	0.286661	3.81413	0.000136661	0.000484026	protein_coding
ENSMUSG00000026414	Tnnt2	754.058	399.721	516.018	1026.2	1066.51	1071.07	436439	1.47535	0.29678	4.97121	6.6538e-07	3.81716e-06	protein_coding
ENSMUSG00000026424	Gpr37l1	0.125774	0.165684	0.139171	0.500692	0.547243	0.304041	48.2218	2.23385	0.407279	5.48481	4.13911e-08	3.05432e-07	protein_coding
ENSMUSG00000026429	Ube2t	0.671426	0.512195	0.403642	0.988547	0.924477	1.05584	255.814	1.4678	0.294598	4.9824	6.28016e-07	3.62222e-06	protein_coding
ENSMUSG00000026430	Rassf5	3.1641	5.11424	4.81459	0.839773	0.662987	0.553915	556.051	-2.07049	0.22104	-9.36706	7.45802e-21	3.26883e-19	protein_coding
ENSMUSG00000026435	Slc45a3	4.59918	5.66685	7.48118	1.7863	1.04549	0.657408	705.683	-1.76881	0.33308	-5.31045	1.09352e-07	7.40558e-07	protein_coding
ENSMUSG00000026437	Cdk18	2.31733	2.95263	3.19335	4.14883	4.35779	4.21966	1141.55	1.18632	0.155815	7.61364	2.66476e-14	5.48041e-13	protein_coding
ENSMUSG00000026442	Nfasc	0.385456	1.18048	0.347998	0.0255551	0.0107053	0.00680528	236.812	-4.85103	0.554055	-8.7555	2.03209e-18	6.83083e-17	protein_coding
ENSMUSG00000026443	Lrrn2	1.38293	6.2482	4.21107	0.815173	0.614971	0.928244	467.764	-1.68042	0.432924	-3.88155	0.000103792	0.000377472	protein_coding
ENSMUSG00000026447	Pik3c2b	3.26516	2.57083	2.66653	5.28304	5.60164	4.55407	2551.26	1.42697	0.212528	6.71425	1.89036e-11	2.52591e-10	protein_coding
ENSMUSG00000026459	Myog	0.0904218	0.104776	0.198798	0	0	0	5.07103	-5.58353	1.62097	-3.44455	0.000572007	0.0017591	protein_coding
ENSMUSG00000026468	Lhx4	0.0130837	0.122802	0.0291249	0	0	0.00279503	8.03969	-5.25459	1.62459	-3.23442	0.00121891	0.00348147	protein_coding
ENSMUSG00000026475	Rgs16	1.93289	4.04494	1.89008	0.855508	0.763928	0.528151	222.521	-1.27143	0.340003	-3.73947	0.000184405	0.00063499	protein_coding
ENSMUSG00000026480	Ncf2	2.73366	5.347	4.1826	1.1847	0.791245	0.811824	1195.63	-1.53189	0.24845	-6.16579	7.01325e-10	7.40692e-09	protein_coding
ENSMUSG00000026483	Fam129a	8.54597	13.4121	13.1612	4.57794	3.89235	2.72174	3296.99	-1.05633	0.219805	-4.80576	1.54162e-06	8.28761e-06	protein_coding
ENSMUSG00000026489	Coq8a	63.477	30.7925	34.5429	104.691	106.533	103.714	27915.6	1.83279	0.33202	5.52013	3.38742e-08	2.54206e-07	protein_coding
ENSMUSG00000026492	Tfb2m	18.0519	12.3235	14.6535	18.0987	22.0119	20.9297	3359.28	1.00725	0.249793	4.03235	5.52228e-05	0.000211859	protein_coding
ENSMUSG00000026494	Kif26b	1.17945	2.68174	2.00591	0.237185	0.161771	0.143011	836.985	-2.82651	0.290752	-9.72138	2.44451e-22	1.22751e-20	protein_coding
ENSMUSG00000026495	Efcab2	15.5085	7.95091	8.58281	28.6033	39.5036	37.4553	6945.3	2.27146	0.340749	6.66609	2.62712e-11	3.43366e-10	protein_coding
ENSMUSG00000026526	Fh1	81.2243	39.8714	41.9859	145.803	139.123	150.166	24283.8	1.95926	0.338078	5.7953	6.81992e-09	5.86952e-08	protein_coding
ENSMUSG00000026527	Rgs7	0.14224	0.161351	0.256146	0.534069	0.337117	0.247889	116.01	1.58604	0.369107	4.29696	1.73155e-05	7.40424e-05	protein_coding
ENSMUSG00000026532	Spta1	1.15467	1.03285	1.52573	2.3326	2.22037	1.86906	1124.28	1.37109	0.208692	6.56992	5.03431e-11	6.34735e-10	protein_coding
ENSMUSG00000026536	Ifi211	12.4536	23.6936	13.5074	4.05016	3.63932	3.80189	1027.69	-1.50353	0.246306	-6.10433	1.03234e-09	1.05026e-08	protein_coding
ENSMUSG00000026548	Slamf9	17.388	22.8221	17.9103	7.02031	6.29693	5.97506	991.473	-1.00081	0.159228	-6.2854	3.27012e-10	3.65209e-09	protein_coding
ENSMUSG00000026568	Mpc2	30.7273	14.2308	15.9574	57.9117	58.6343	67.5009	21754.1	2.14009	0.351596	6.0868	1.15192e-09	1.16203e-08	protein_coding
ENSMUSG00000026571	Dcaf6	8.52477	7.62234	7.98352	11.8227	10.5249	10.3418	4098.31	1.01284	0.171319	5.912	3.37978e-09	3.12004e-08	protein_coding
ENSMUSG00000026574	Dpt	336.862	444.128	369.92	115.71	101.001	101.444	24334.2	-1.2628	0.13448	-9.39027	5.98454e-21	2.67489e-19	protein_coding
ENSMUSG00000026579	F5	0.796488	0.685172	3.39004	0.00521261	0.00815215	0.0626191	317.539	-5.33997	1.23039	-4.34005	1.42448e-05	6.21801e-05	protein_coding
ENSMUSG00000026580	Selp	1.53842	2.18651	3.35473	0.0731356	0.0549018	0.109065	281.848	-4.29121	0.375052	-11.4416	2.5901e-30	2.5821e-28	protein_coding
ENSMUSG00000026581	Sell	1.26544	1.63504	1.06216	0.259901	0.171638	0.0841392	242.545	-2.36831	0.369197	-6.41476	1.41041e-10	1.67348e-09	protein_coding
ENSMUSG00000026589	Sec16b	4.58098	7.52513	8.56657	1.05713	1.23996	0.883724	1182.38	-2.09514	0.235941	-8.87993	6.69027e-19	2.39965e-17	protein_coding
ENSMUSG00000026600	Soat1	3.28751	6.30979	5.38797	0.949354	0.669671	0.68657	1547.5	-2.09365	0.237101	-8.83021	1.04481e-18	3.66348e-17	protein_coding
ENSMUSG00000026605	Cenpf	0.306572	0.280133	0.208223	1.07408	0.828119	0.692344	627.511	2.26827	0.25785	8.79684	1.40719e-18	4.81785e-17	protein_coding
ENSMUSG00000026610	Esrrg	3.48161	2.13968	2.38474	4.54591	4.94184	4.88178	1609.7	1.40302	0.276657	5.07133	3.95041e-07	2.3678e-06	protein_coding
ENSMUSG00000026611	Spata17	0.141304	0.0600365	0.161805	0.247402	0.216323	0.262733	36.545	1.57432	0.507995	3.09908	0.00194123	0.00526596	protein_coding
ENSMUSG00000026616	Cr2	0.333285	0.3553	0.0755648	0.0254633	0.0224003	0.0237329	62.2983	-2.85177	0.617142	-4.62093	3.82026e-06	1.8862e-05	protein_coding
ENSMUSG00000026638	Irf6	1.05389	0.830956	0.798821	0.23011	0.257054	0.19972	230.571	-1.401	0.269017	-5.20784	1.91056e-07	1.2292e-06	protein_coding
ENSMUSG00000026639	Lamb3	1.25621	0.748616	0.915838	2.89164	2.92684	2.98692	933.484	2.15148	0.277549	7.75174	9.0642e-15	1.96733e-13	protein_coding
ENSMUSG00000026644	Acbd7	0.31115	0.206494	0.279853	0.486248	0.912549	0.725128	18.5584	1.98814	0.61603	3.22734	0.00124945	0.00355883	protein_coding
ENSMUSG00000026650	Meig1	0.654231	0.355356	0.185415	2.54215	1.8413	1.67423	98.5599	2.86596	0.476692	6.01219	1.83033e-09	1.77677e-08	protein_coding
ENSMUSG00000026655	Fam107b	6.83528	8.40248	6.3053	2.84484	2.29836	1.44144	1024.35	-1.13564	0.252514	-4.49732	6.88152e-06	3.23134e-05	protein_coding
ENSMUSG00000026656	Fcgr2b	12.6957	26.8264	12.4508	3.1394	2.78268	3.54674	3291.91	-1.83936	0.297399	-6.18483	6.21689e-10	6.64352e-09	protein_coding
ENSMUSG00000026664	Phyh	132.078	81.1504	84.8297	245.554	226.227	242.567	22705.9	1.81696	0.276774	6.56479	5.21068e-11	6.54942e-10	protein_coding
ENSMUSG00000026668	Ucma	3.72103	3.31356	2.39545	0.14604	0.291204	0.0544461	79.012	-3.70017	0.513329	-7.20818	5.67056e-13	9.57825e-12	protein_coding
ENSMUSG00000026672	Optn	16.9371	10.1005	9.84442	15.2112	23.4059	25.354	4399.87	1.35854	0.341057	3.98333	6.79565e-05	0.000256026	protein_coding
ENSMUSG00000026674	Ddr2	12.9447	22.6811	18.878	6.0968	5.3058	4.21695	6208.35	-1.20292	0.203204	-5.91977	3.22388e-09	2.98425e-08	protein_coding
ENSMUSG00000026675	Hsd17b7	2.4749	1.87515	1.46666	4.21393	2.89561	2.95785	930.891	1.34527	0.288451	4.66375	3.10493e-06	1.563e-05	protein_coding
ENSMUSG00000026676	Ccdc3	0.270024	0.668803	0.967024	0.087033	0.0396997	0.0300439	48.4393	-2.97447	0.599825	-4.95889	7.08964e-07	4.05347e-06	protein_coding
ENSMUSG00000026678	Rgs5	78.4473	47.516	48.1297	180.142	181.781	137.054	36564.3	2.06602	0.28877	7.15453	8.39616e-13	1.3871e-11	protein_coding
ENSMUSG00000026688	Mgst3	135.372	62.7277	66.3933	216.738	234.966	246.955	12658.6	1.94378	0.356173	5.45739	4.83192e-08	3.50652e-07	protein_coding
ENSMUSG00000026691	Fmo3	0.441949	1.82412	2.2863	0	0	0.0132975	92.5737	-7.8912	1.16634	-6.76578	1.32597e-11	1.82328e-10	protein_coding
ENSMUSG00000026697	Myoc	31.5392	54.3183	64.0907	2.12883	3.42425	5.60051	2967.55	-3.11288	0.376807	-8.26119	1.44227e-16	3.88495e-15	protein_coding
ENSMUSG00000026712	Mrc1	21.2558	39.8081	23.3859	9.92102	8.34733	8.33776	6823.48	-1.06141	0.230397	-4.60688	4.08747e-06	2.00741e-05	protein_coding
ENSMUSG00000026725	Tnn	0.183329	0.312366	0.395965	0.0266321	0.046857	0.0330963	52.47	-2.45835	0.455815	-5.3933	6.91734e-08	4.87957e-07	protein_coding
ENSMUSG00000026728	Vim	297.96	416.976	494.889	101.483	56.021	51.1273	62173.1	-1.94966	0.274655	-7.0986	1.26029e-12	2.02784e-11	protein_coding
ENSMUSG00000026737	Pip4k2a	10.8125	15.191	15.1508	5.0199	4.51186	4.01894	1847.43	-1.00674	0.154309	-6.52414	6.83908e-11	8.44484e-10	protein_coding
ENSMUSG00000026748	Plxdc2	19.2102	38.8163	29.7973	4.53435	4.18291	3.45487	6310	-2.2429	0.224224	-10.0029	1.47955e-23	8.22122e-22	protein_coding
ENSMUSG00000026749	Nek6	1.66827	3.29978	3.21781	0.631397	0.549792	0.498644	982.578	-1.67387	0.243317	-6.87939	6.01096e-12	8.676e-11	protein_coding
ENSMUSG00000026750	Psmb7	27.9678	19.4828	19.6937	34.0767	34.1185	33.5032	6582.69	1.16117	0.244783	4.74369	2.09857e-06	1.09405e-05	protein_coding
ENSMUSG00000026764	Kif5c	0.527868	0.576821	0.520168	0.142801	0.131454	0.143767	140.141	-1.37437	0.239398	-5.74094	9.41514e-09	7.89265e-08	protein_coding
ENSMUSG00000026766	Mmadhc	43.8583	32.348	33.6053	59.0762	59.5996	65.1466	6797.45	1.31275	0.233501	5.622	1.88759e-08	1.4966e-07	protein_coding
ENSMUSG00000026768	Itga8	1.47591	3.60988	4.63624	1.30886	0.793302	0.470329	850.367	-1.31515	0.415075	-3.16846	0.00153249	0.00426409	protein_coding
ENSMUSG00000026773	Pfkfb3	5.87413	7.17221	6.45624	1.9994	2.69367	1.29434	1866.37	-1.12254	0.256102	-4.38319	1.16955e-05	5.20122e-05	protein_coding
ENSMUSG00000026784	Pdss1	2.63417	1.42702	1.73596	3.86567	3.15115	3.68607	814.104	1.4366	0.309692	4.63882	3.50408e-06	1.74321e-05	protein_coding
ENSMUSG00000026786	Apbb1ip	1.62072	3.26634	2.32503	0.484077	0.520821	0.575608	610.558	-1.57322	0.252312	-6.23521	4.5118e-10	4.90939e-09	protein_coding
ENSMUSG00000026796	Fam129b	18.3121	31.7506	41.7465	10.4119	9.43172	7.64399	5334.63	-1.13341	0.262178	-4.32306	1.5388e-05	6.65134e-05	protein_coding
ENSMUSG00000026807	Ak8	0.256616	0.292708	0.247934	0	0.0323387	0	13.7792	-4.07638	1.04771	-3.89077	9.99262e-05	0.000364455	protein_coding
ENSMUSG00000026815	Gfi1b	0.0410384	0.188311	0.203008	0	0	0	6.62477	-5.97234	1.61744	-3.69246	0.000222092	0.000750528	protein_coding
ENSMUSG00000026817	Ak1	143.163	85.3097	93.5566	240.359	219.933	240.256	31196.8	1.6769	0.280544	5.97731	2.26846e-09	2.16083e-08	protein_coding
ENSMUSG00000026820	Ptges2	7.80699	4.83735	5.22221	12.966	11.2207	14.429	3364.61	1.67299	0.286131	5.84695	5.00672e-09	4.44248e-08	protein_coding
ENSMUSG00000026822	Lcn2	5.30827	13.7471	5.10588	0.482337	0.681215	1.49241	631.751	-2.53625	0.486117	-5.21736	1.81489e-07	1.17247e-06	protein_coding
ENSMUSG00000026824	Kcnj3	2.18604	0.699852	0.922527	7.48601	8.46709	9.72452	1940.49	3.28341	0.436333	7.525	5.27184e-14	1.04192e-12	protein_coding
ENSMUSG00000026825	Dnm1	7.73752	17.7172	14.9762	2.77431	3.49068	3.26126	2459.95	-1.46137	0.270161	-5.40924	6.32931e-08	4.49664e-07	protein_coding
ENSMUSG00000026829	Gbgt1	1.83117	3.42103	2.08398	0.695222	0.430381	0.407986	110.651	-1.65555	0.346479	-4.77821	1.76858e-06	9.35196e-06	protein_coding
ENSMUSG00000026832	Cytip	2.12695	2.38538	1.85367	0.218228	0.123494	0.0999148	412.632	-3.27208	0.294994	-11.092	1.37163e-28	1.18198e-26	protein_coding
ENSMUSG00000026833	Olfm1	4.53603	7.93564	7.04216	1.25356	1.58544	1.55784	799.074	-1.53697	0.229348	-6.70148	2.0632e-11	2.74423e-10	protein_coding
ENSMUSG00000026834	Acvr1c	0.772663	0.450098	0.429797	0	0.00325928	0.00517976	138.18	-7.14689	0.763857	-9.35632	8.25658e-21	3.58791e-19	protein_coding
ENSMUSG00000026837	Col5a1	16.6318	44.6731	40.5242	12.7122	6.93457	5.17586	10031	-1.43133	0.371894	-3.84875	0.000118721	0.000426426	protein_coding
ENSMUSG00000026840	Lamc3	1.96536	3.47691	1.93041	0.197114	0.0944704	0.118528	418.313	-3.56757	0.331476	-10.7627	5.16532e-27	3.76513e-25	protein_coding
ENSMUSG00000026853	Crat	35.0858	21.2866	23.681	78.5208	71.6688	80.518	20106	2.08483	0.275955	7.55498	4.18932e-14	8.35276e-13	protein_coding
ENSMUSG00000026858	Miga2	7.43672	4.91054	7.10727	9.47221	10.2162	10.8676	3575.78	1.22329	0.251104	4.87164	1.10674e-06	6.09799e-06	protein_coding
ENSMUSG00000026866	Kynu	0.114806	0.109539	0.0181251	0.0104976	0.00246261	0	14.2394	-3.64415	1.1364	-3.20675	0.00134243	0.00378811	protein_coding
ENSMUSG00000026870	Cutal	0.0615324	0.179678	0.0684871	0.200973	0.260545	0.243182	28.9601	1.79871	0.547771	3.28368	0.0010246	0.00298058	protein_coding
ENSMUSG00000026874	Hc	0.0239746	0.110011	0.071158	0.00206064	0.00725105	0.00256081	11.7293	-3.49053	1.01894	-3.42566	0.000613305	0.00187026	protein_coding
ENSMUSG00000026875	Traf1	1.08661	1.38186	1.15845	0.243003	0.161402	0.194654	346.098	-2.00695	0.217127	-9.24322	2.39179e-20	9.8665e-19	protein_coding
ENSMUSG00000026879	Gsn	1294.6	2002.11	2812.44	479.858	554.08	510.245	229007	-1.37254	0.252218	-5.44189	5.27193e-08	3.80196e-07	protein_coding
ENSMUSG00000026880	Stom	29.3813	30.6633	26.2366	37.8255	43.3817	38.687	6562.52	1.0575	0.170194	6.21347	5.18284e-10	5.59466e-09	protein_coding
ENSMUSG00000026887	Mrrf	6.64134	5.22451	5.60881	9.42466	7.4723	9.52409	2484.02	1.16905	0.227558	5.13736	2.78622e-07	1.72544e-06	protein_coding
ENSMUSG00000026888	Grb14	9.80223	7.61512	8.80804	16.9688	19.168	21.4918	7096.06	1.71412	0.228718	7.49446	6.65739e-14	1.28821e-12	protein_coding
ENSMUSG00000026890	Lhx6	0.71271	1.37896	1.1984	2.00701	1.45911	1.08515	417.991	1.06778	0.28184	3.78859	0.000151503	0.000531871	protein_coding
ENSMUSG00000026893	Gca	3.16351	2.38476	2.19045	5.18819	3.73568	3.85438	800.022	1.28205	0.260435	4.92274	8.534e-07	4.80765e-06	protein_coding
ENSMUSG00000026895	Ndufa8	318.823	149.4	179.086	458.369	394.763	524.757	20570.2	1.63763	0.347451	4.71327	2.43768e-06	1.25316e-05	protein_coding
ENSMUSG00000026926	Pmpca	23.2036	16.147	17.7423	27.9272	25.9285	27.4784	6716.57	1.07499	0.237578	4.52479	6.04546e-06	2.87796e-05	protein_coding
ENSMUSG00000026928	Card9	2.60051	5.20542	4.31774	1.10351	1.367	1.21043	347.825	-1.10493	0.259836	-4.2524	2.11489e-05	8.85172e-05	protein_coding
ENSMUSG00000026930	Gpsm1	13.131	11.9277	17.8126	31.1368	24.9292	28.9217	7988.32	1.57277	0.212593	7.39803	1.38223e-13	2.55549e-12	protein_coding
ENSMUSG00000026938	Fcna	29.0891	112.248	41.5712	4.01203	3.54871	5.47626	2347.75	-3.16292	0.42178	-7.49898	6.43156e-14	1.24689e-12	protein_coding
ENSMUSG00000026939	Tmem141	18.1927	14.7427	11.4564	24.8188	24.7383	30.5426	1620.3	1.42365	0.269771	5.27724	1.31141e-07	8.7072e-07	protein_coding
ENSMUSG00000026956	Uap1l1	8.60397	10.7582	11.6808	2.21983	2.85668	2.90051	1519.45	-1.35871	0.199282	-6.81801	9.23086e-12	1.29378e-10	protein_coding
ENSMUSG00000026958	Dpp7	7.85886	13.0542	14.1944	1.62486	1.8968	2.52888	1270.04	-1.91607	0.271661	-7.05316	1.74898e-12	2.74877e-11	protein_coding
ENSMUSG00000026971	Itgb6	0.982186	0.376678	0.28734	1.75194	2.25936	2.45243	711.274	2.50174	0.469095	5.33311	9.65443e-08	6.62199e-07	protein_coding
ENSMUSG00000026979	Psd4	0.977463	1.23468	1.25138	0.223453	0.156745	0.161986	436.293	-2.08281	0.199809	-10.424	1.92665e-25	1.27216e-23	protein_coding
ENSMUSG00000026981	Il1rn	0.301215	0.430161	0.318816	0.0443158	0.0109432	0.0376811	56.9525	-2.89533	0.480276	-6.02847	1.65521e-09	1.61448e-08	protein_coding
ENSMUSG00000026986	Hnmt	4.3812	3.82526	2.94011	4.91145	7.18183	6.38473	602.661	1.30404	0.277722	4.6955	2.65952e-06	1.35589e-05	protein_coding
ENSMUSG00000026991	Pkp4	14.341	13.4162	15.2195	20.8635	23.1849	19.996	6917.41	1.15616	0.164041	7.04803	1.81468e-12	2.84323e-11	protein_coding
ENSMUSG00000026994	Galnt3	0.140792	0.297238	0.0934281	0.011806	0.0173098	0.00733583	21.9748	-3.26423	0.749499	-4.35522	1.32933e-05	5.83017e-05	protein_coding
ENSMUSG00000027004	Frzb	45.3525	77.1203	117.792	1.80667	1.94604	1.52653	6861.9	-4.89737	0.295723	-16.5607	1.34135e-61	7.37272e-59	protein_coding
ENSMUSG00000027009	Itga4	1.04124	2.00592	1.0671	0.287235	0.103998	0.0665703	574.531	-2.5893	0.46464	-5.5727	2.50818e-08	1.93069e-07	protein_coding
ENSMUSG00000027010	Slc25a12	19.9872	10.8296	11.5216	31.756	27.3194	30.2732	11354.7	1.62549	0.310865	5.22891	1.70514e-07	1.10755e-06	protein_coding
ENSMUSG00000027015	Cybrd1	2.32376	2.49675	1.76741	0.0846313	0.025526	0.261431	334.133	-3.53307	0.610253	-5.78952	7.05881e-09	6.05973e-08	protein_coding
ENSMUSG00000027030	Stk39	10.1124	9.34155	8.10112	17.4824	15.821	15.4056	4347.44	1.39493	0.188144	7.41417	1.22385e-13	2.28764e-12	protein_coding
ENSMUSG00000027035	Cers6	1.96826	3.96412	3.16668	0.555671	0.356598	0.377812	838.179	-2.21079	0.263888	-8.37778	5.39351e-17	1.54926e-15	protein_coding
ENSMUSG00000027068	Dhrs9	0.750827	1.18185	1.05004	0.00603125	0	0	110.107	-8.18724	1.0639	-7.69553	1.40912e-14	2.99763e-13	protein_coding
ENSMUSG00000027070	Lrp2	1.29057	1.43032	1.08553	0.025509	0.0081602	0.0653227	576.682	-4.65546	0.537816	-8.65623	4.87643e-18	1.56918e-16	protein_coding
ENSMUSG00000027073	Prg2	2.7244	1.66361	0.487655	0.0308112	0	0	37.2217	-6.65269	1.27553	-5.21563	1.83189e-07	1.18308e-06	protein_coding
ENSMUSG00000027075	Slc43a1	2.28086	3.21448	3.24319	0.67079	0.749713	0.488377	572.383	-1.60029	0.208784	-7.66482	1.79085e-14	3.75857e-13	protein_coding
ENSMUSG00000027076	Timm10	54.5329	26.1773	29.2189	63.805	71.4025	76.7527	3071.15	1.4945	0.346078	4.3184	1.57161e-05	6.77444e-05	protein_coding
ENSMUSG00000027086	Fastkd1	2.57391	1.94296	2.45004	3.38353	3.08647	3.64562	1134.38	1.11336	0.227526	4.89331	9.91552e-07	5.51564e-06	protein_coding
ENSMUSG00000027087	Itgav	6.52584	10.1035	8.66175	2.37074	2.04927	1.92032	3225.96	-1.39722	0.162277	-8.61008	7.301e-18	2.32364e-16	protein_coding
ENSMUSG00000027088	Phospho2	5.72737	4.92506	4.9491	6.52195	6.30156	8.69344	1821.11	1.0472	0.240323	4.35747	1.31577e-05	5.77817e-05	protein_coding
ENSMUSG00000027099	Mtx2	22.9735	14.2916	14.7641	32.9791	32.7245	36.1294	6604.14	1.52786	0.279691	5.46266	4.69045e-08	3.41165e-07	protein_coding
ENSMUSG00000027102	Hoxd8	1.91035	2.66586	2.46406	0.301105	0.612547	0.23387	207.653	-2.02625	0.357456	-5.66851	1.44042e-08	1.1643e-07	protein_coding
ENSMUSG00000027134	Lpcat4	2.8412	4.84959	5.8101	1.25761	1.23372	1.13094	459.48	-1.28818	0.252228	-5.10721	3.26952e-07	1.99138e-06	protein_coding
ENSMUSG00000027165	B230118H07Rik	9.15071	6.64692	5.916	13.3764	14.9873	15.0559	3265.1	1.5649	0.260488	6.00757	1.88324e-09	1.82465e-08	protein_coding
ENSMUSG00000027171	Prrg4	0.204064	0.306848	0.27584	0.566975	0.387536	0.248382	70.5275	1.20037	0.378394	3.17227	0.00151251	0.00421543	protein_coding
ENSMUSG00000027180	Fbxo3	11.3133	9.2162	9.18879	14.2139	13.5859	13.3012	5778.36	1.03783	0.200761	5.16948	2.34746e-07	1.47574e-06	protein_coding
ENSMUSG00000027188	Pamr1	13.8028	24.7553	32.797	1.00785	0.658701	0.599706	3859.49	-4.3723	0.300313	-14.5591	5.11112e-48	1.28327e-45	protein_coding
ENSMUSG00000027199	Gatm	5.7858	10.5697	5.06934	2.7618	2.06375	1.63589	803.689	-1.13583	0.300679	-3.77756	0.000158374	0.000553791	protein_coding
ENSMUSG00000027203	Dut	8.05225	7.53306	7.62277	11.9242	12.4157	12.422	1648.89	1.24441	0.173022	7.19222	6.37457e-13	1.07052e-11	protein_coding
ENSMUSG00000027204	Fbn1	35.2466	57.6683	59.9008	14.3874	6.17791	5.49642	19956.4	-1.96754	0.344816	-5.70605	1.1563e-08	9.52824e-08	protein_coding
ENSMUSG00000027208	Fgf7	2.49255	6.63601	3.84887	0.274256	0.657361	0.726105	428.851	-2.32854	0.42748	-5.44714	5.11871e-08	3.69933e-07	protein_coding
ENSMUSG00000027215	Cd82	16.0747	19.5684	17.1473	3.7763	4.23288	4.20707	1857.5	-1.5183	0.157031	-9.66878	4.0923e-22	2.01514e-20	protein_coding
ENSMUSG00000027219	Slc28a2	8.34527	7.96605	3.69032	16.4319	16.5604	12.8066	3251.22	1.75642	0.327132	5.36913	7.91178e-08	5.52548e-07	protein_coding
ENSMUSG00000027220	Syt13	0.0479236	0.191584	0.0395112	0	0.00402622	0	9.00809	-5.4274	1.53834	-3.52808	0.000418583	0.00132618	protein_coding
ENSMUSG00000027227	Sord	40.7304	26.4798	27.697	63.3474	73.2601	83.1436	8773.99	1.77761	0.281259	6.32018	2.61263e-10	2.96501e-09	protein_coding
ENSMUSG00000027230	Creb3l1	4.65085	11.2712	8.5847	2.18719	2.26296	1.76891	752.68	-1.36151	0.278488	-4.88891	1.01394e-06	5.62019e-06	protein_coding
ENSMUSG00000027239	Mdk	25.2641	46.1641	34.1621	3.78326	2.24166	2.26596	1340.09	-3.07092	0.262335	-11.7061	1.18576e-31	1.2965e-29	protein_coding
ENSMUSG00000027254	Map1a	2.3556	5.02651	6.03549	0.549673	0.599929	0.515617	1652.35	-2.39119	0.291973	-8.18974	2.61789e-16	6.79948e-15	protein_coding
ENSMUSG00000027257	Pacsin3	32.8935	22.0209	24.5895	33.9381	37.3718	42.235	9497.86	1.08255	0.262389	4.12574	3.6954e-05	0.000146956	protein_coding
ENSMUSG00000027274	Mkks	18.9019	13.3099	13.1644	25.1597	26.8597	29.1387	4730.97	1.40549	0.255568	5.49948	3.80918e-08	2.83348e-07	protein_coding
ENSMUSG00000027282	Mtch2	12.6176	9.76007	9.65736	17.2558	15.617	16.7767	7910.36	1.20023	0.22013	5.45237	4.97023e-08	3.5997e-07	protein_coding
ENSMUSG00000027288	Zfp106	39.8379	26.4963	30.6601	42.093	50.3645	47.3873	28061.1	1.09333	0.253161	4.31873	1.56932e-05	6.76601e-05	protein_coding
ENSMUSG00000027298	Tyro3	1.56065	2.17093	2.36761	0.426997	0.417778	0.553937	439.717	-1.518	0.232755	-6.52187	6.94376e-11	8.56889e-10	protein_coding
ENSMUSG00000027305	Ndufaf1	24.5665	14.1718	13.1549	37.5256	34.3105	39.0665	2875.69	1.64659	0.315227	5.22351	1.75562e-07	1.13743e-06	protein_coding
ENSMUSG00000027314	Dll4	6.31295	3.87942	4.46538	8.63341	7.13102	5.15206	1545.66	1.05847	0.294293	3.59667	0.000322319	0.00105031	protein_coding
ENSMUSG00000027315	Spint1	0.15742	0.232102	0.248386	0	0.0328354	0	16.3592	-3.70711	1.03443	-3.58372	0.000338739	0.00109766	protein_coding
ENSMUSG00000027316	Gfra4	1.80379	1.53385	1.68164	3.04113	3.44818	3.60144	381.878	1.5877	0.226904	6.99724	2.61058e-12	3.98584e-11	protein_coding
ENSMUSG00000027318	Adam33	6.09546	8.61031	7.04233	0.66536	0.628837	0.719784	1155.49	-2.83405	0.176557	-16.0517	5.55999e-58	2.56985e-55	protein_coding
ENSMUSG00000027322	Siglec1	2.21211	12.0962	4.66006	1.5001	1.09176	1.27126	1489.74	-1.64998	0.457757	-3.60448	0.000312784	0.00102203	protein_coding
ENSMUSG00000027330	Cdc25b	4.08136	6.5169	6.05388	2.40329	1.49476	1.42446	790.416	-1.05067	0.243934	-4.30719	1.65343e-05	7.08958e-05	protein_coding
ENSMUSG00000027332	Ivd	38.1818	19.6761	21.0722	64.2094	72.3737	64.6285	18375.9	1.89552	0.323107	5.86654	4.44979e-09	3.99891e-08	protein_coding
ENSMUSG00000027335	Adra1d	0.403382	0.511413	0.264103	0.992546	1.32368	1.96847	127.262	2.45936	0.403276	6.09845	1.07101e-09	1.08526e-08	protein_coding
ENSMUSG00000027338	Prnd	0.00935538	0.00487826	0.0173546	0.0402052	0.0707378	0.0749461	8.7662	3.17713	0.96773	3.28308	0.0010268	0.00298527	protein_coding
ENSMUSG00000027339	Rassf2	3.78351	7.95285	5.23507	1.49089	1.08459	0.794615	2260.17	-1.73194	0.282246	-6.13628	8.44757e-10	8.78233e-09	protein_coding
ENSMUSG00000027346	Gpcpd1	16.512	10.1497	8.98052	38.255	38.2211	33.4428	12769.1	2.1732	0.297785	7.29787	2.92365e-13	5.19286e-12	protein_coding
ENSMUSG00000027347	Rasgrp1	0.879746	1.06292	0.351602	0.129099	0.0540808	0.0429735	128.729	-2.77856	0.524149	-5.30109	1.15112e-07	7.75176e-07	protein_coding
ENSMUSG00000027358	Bmp2	1.28019	3.91272	2.33562	0.330464	0.5367	0.473857	288.752	-1.85515	0.381226	-4.86628	1.13718e-06	6.25558e-06	protein_coding
ENSMUSG00000027360	Hdc	1.60803	2.92246	1.41298	0.525367	0.424249	0.200888	420.923	-1.78306	0.372092	-4.79199	1.65133e-06	8.79599e-06	protein_coding
ENSMUSG00000027367	Stard7	18.6274	12.977	13.9673	31.0074	30.4566	32.4933	9091.97	1.60944	0.24108	6.67595	2.45631e-11	3.23118e-10	protein_coding
ENSMUSG00000027368	Dusp2	1.48476	2.17405	1.77128	0.348045	0.196559	0.248301	114.476	-2.17566	0.305935	-7.11151	1.14784e-12	1.86005e-11	protein_coding
ENSMUSG00000027371	Fahd2a	12.8127	7.09862	6.53878	15.0277	16.3433	17.9625	1293.51	1.45059	0.33542	4.3247	1.52736e-05	6.61271e-05	protein_coding
ENSMUSG00000027384	Ndufaf5	8.68964	6.059	6.10521	13.8985	12.2986	15.7385	1314.46	1.57479	0.26782	5.88004	4.10159e-09	3.71555e-08	protein_coding
ENSMUSG00000027386	Fbln7	2.47542	10.632	7.78571	0.0799869	0.117275	0.114312	578.499	-5.42681	0.457043	-11.8738	1.62033e-32	1.8307e-30	protein_coding
ENSMUSG00000027387	Zc3h8	5.25332	4.02212	4.34642	4.96045	6.47104	8.48604	622.076	1.13113	0.299016	3.78283	0.000155052	0.000543111	protein_coding
ENSMUSG00000027398	Il1b	4.32408	5.24053	3.51634	0.297869	0.778173	0.748751	263.167	-2.24454	0.388724	-5.77412	7.73546e-09	6.58502e-08	protein_coding
ENSMUSG00000027406	Idh3b	153.558	69.7148	77.1886	290.541	298.356	306.753	49379.9	2.11617	0.352822	5.99783	1.99968e-09	1.92645e-08	protein_coding
ENSMUSG00000027408	Cpxm1	20.5167	53.5039	26.9539	4.1989	3.38716	1.99883	2385.8	-2.7912	0.348144	-8.01736	1.08041e-15	2.60954e-14	protein_coding
ENSMUSG00000027420	Bfsp1	0.936397	2.22836	1.45337	0.259278	0.278776	0.248371	118.419	-1.93745	0.347446	-5.57626	2.45742e-08	1.9017e-07	protein_coding
ENSMUSG00000027424	Mgme1	4.10943	4.00959	4.71593	4.44597	6.1873	7.29814	1166.39	1.07937	0.255469	4.22506	2.38881e-05	9.9004e-05	protein_coding
ENSMUSG00000027445	Cst9	0.852667	0.912028	1.21672	0	0.0220416	0	17.9605	-6.43172	1.30695	-4.92118	8.60235e-07	4.84078e-06	protein_coding
ENSMUSG00000027446	9230104L09Rik	0.283397	0.712794	0.412324	0.0143284	0.0840323	0	11.9214	-3.24024	1.02056	-3.17496	0.00149856	0.00418284	protein_coding
ENSMUSG00000027447	Cst3	1809.36	2036.96	2337.78	648.962	630.248	606.496	99097.8	-1.12286	0.135462	-8.28913	1.1408e-16	3.12673e-15	protein_coding
ENSMUSG00000027452	Acss1	35.0359	16.3661	20.7351	79.2357	88.7831	80.6759	16097.2	2.32981	0.331897	7.01967	2.22387e-12	3.43148e-11	protein_coding
ENSMUSG00000027457	Snph	0.0477676	0.00996316	0.0378073	0.00164227	0	0.00204089	7.16228	-4.15446	1.43166	-2.90185	0.00370964	0.00943508	protein_coding
ENSMUSG00000027460	Angpt4	0.778341	1.64355	1.83763	0.149279	0.0518805	0.0824503	93.1871	-3.28502	0.466024	-7.04905	1.80144e-12	2.82685e-11	protein_coding
ENSMUSG00000027470	Mylk2	0.890718	1.40664	3.10321	0.052497	0.0769702	0.0108732	141.151	-4.65654	0.588136	-7.91745	2.42425e-15	5.61527e-14	protein_coding
ENSMUSG00000027472	Pdrg1	46.3329	32.3733	35.0671	51.2802	54.4651	57.587	7687.8	1.0891	0.244164	4.46051	8.17652e-06	3.76553e-05	protein_coding
ENSMUSG00000027474	Ccm2l	12.4491	9.76158	11.7455	18.1983	16.0234	13.4573	2211.11	1.05587	0.209862	5.03127	4.87235e-07	2.86716e-06	protein_coding
ENSMUSG00000027488	Snta1	20.0834	18.9042	24.1406	31.4819	22.5867	35.9344	5359.03	1.10233	0.240556	4.58243	4.59601e-06	2.23771e-05	protein_coding
ENSMUSG00000027489	Necab3	0.530536	1.19878	0.349925	0.222934	0.0772582	0.0692614	57.3287	-1.89535	0.604702	-3.13435	0.00172235	0.00473087	protein_coding
ENSMUSG00000027499	Pkia	38.8721	28.3982	26.5824	50.2553	62.5726	61.824	11616.9	1.46448	0.259728	5.6385	1.71534e-08	1.36857e-07	protein_coding
ENSMUSG00000027508	Pag1	1.09907	1.98499	1.84395	0.560597	0.581679	0.348334	589.147	-1.12404	0.25891	-4.34143	1.41557e-05	6.18174e-05	protein_coding
ENSMUSG00000027510	Rbm38	12.0621	9.69655	15.0337	37.8027	32.4017	42.1301	5149.56	2.19547	0.239243	9.17675	4.44317e-20	1.78226e-18	protein_coding
ENSMUSG00000027513	Pck1	16.0188	13.9967	15.4983	0.146832	0.00883209	0.0701813	1377.43	-7.0895	0.871908	-8.13102	4.25705e-16	1.07681e-14	protein_coding
ENSMUSG00000027514	Zbp1	3.37089	12.9964	3.43186	0.665798	0.665091	0.854681	688.642	-2.53543	0.463913	-5.46531	4.621e-08	3.36836e-07	protein_coding
ENSMUSG00000027520	Zdbf2	0.20764	0.220255	0.139398	0.0214162	0.00239239	0.0114062	68.6378	-3.42439	0.571307	-5.99395	2.04805e-09	1.96839e-08	protein_coding
ENSMUSG00000027533	Fabp5	19.2393	15.8573	14.3727	30.8904	19.2307	18.4542	4724.44	1.02856	0.261115	3.9391	8.17868e-05	0.000303411	protein_coding
ENSMUSG00000027547	Sall4	0.135658	0.0679079	0.10066	0.263515	0.186	0.237638	64.7126	1.73218	0.416604	4.15785	3.21261e-05	0.000129427	protein_coding
ENSMUSG00000027555	Car13	3.69785	5.87999	3.17532	0.449235	0.467649	0.481513	295.099	-2.59111	0.284365	-9.11191	8.0946e-20	3.20896e-18	protein_coding
ENSMUSG00000027559	Car3	135.112	86.177	91.5988	0.748008	0.750524	0.940768	8052.36	-6.44033	0.290684	-22.1558	9.17972e-109	4.6672e-105	protein_coding
ENSMUSG00000027560	Dok5	1.07893	1.21379	1.20823	0.277475	0.188426	0.245008	70.2032	-1.71009	0.321529	-5.31861	1.04565e-07	7.1217e-07	protein_coding
ENSMUSG00000027562	Car2	1.07906	0.808427	0.874308	2.19074	2.10071	2.65624	279.969	1.90549	0.271796	7.01072	2.37098e-12	3.63639e-11	protein_coding
ENSMUSG00000027570	Col9a3	0.198812	0.483786	0.660473	0.113921	0.0353708	0.0874416	55.714	-1.8769	0.559451	-3.35489	0.000793954	0.00236097	protein_coding
ENSMUSG00000027573	Gid8	12.0209	10.8008	10.7199	14.8956	14.0917	17.5931	2230.96	1.05599	0.208554	5.0634	4.11842e-07	2.45908e-06	protein_coding
ENSMUSG00000027574	Nkain4	46.818	61.0254	33.3874	1.08364	0.488866	2.20128	1583.73	-4.61384	0.467311	-9.87318	5.44135e-23	2.87431e-21	protein_coding
ENSMUSG00000027577	Chrna4	0.020936	0.0935728	0.0591803	0	0	0	7.30507	-6.11576	1.56636	-3.90444	9.44444e-05	0.000346324	protein_coding
ENSMUSG00000027581	Stmn3	0.158663	0.068944	0.179866	0.545488	0.333244	0.25421	20.7077	2.04005	0.636316	3.20603	0.00134578	0.00379548	protein_coding
ENSMUSG00000027601	Mtfr1	6.8882	5.58203	5.52753	9.3517	8.58266	8.69693	2213.66	1.13491	0.20679	5.48822	4.06009e-08	3.00473e-07	protein_coding
ENSMUSG00000027602	Map1lc3a	186.905	132.7	138.897	409.433	430.186	478.261	25204	2.09204	0.246651	8.48177	2.21791e-17	6.66258e-16	protein_coding
ENSMUSG00000027611	Procr	4.85138	4.9977	3.91442	0.819978	0.894689	0.900519	314.027	-1.81632	0.232188	-7.82261	5.17379e-15	1.16264e-13	protein_coding
ENSMUSG00000027618	Nfs1	14.1135	8.68203	9.11276	18.8966	19.6829	19.9166	3791.11	1.43181	0.278712	5.13723	2.78815e-07	1.72611e-06	protein_coding
ENSMUSG00000027636	Sla2	0.242337	0.242619	0.143854	0.0208291	0.0146589	0	18.505	-3.54745	0.816272	-4.34592	1.38693e-05	6.06452e-05	protein_coding
ENSMUSG00000027646	Src	3.59437	6.65123	6.35322	1.63035	1.5832	1.03139	860.925	-1.36458	0.253038	-5.39281	6.93656e-08	4.89143e-07	protein_coding
ENSMUSG00000027656	Wisp2	249.486	383.607	469.516	5.66989	10.6014	7.88831	18809.2	-4.89933	0.288429	-16.9863	1.03787e-64	7.03571e-62	protein_coding
ENSMUSG00000027660	Skil	7.0483	10.0054	12.0488	3.18153	2.44775	2.27064	3422.37	-1.28482	0.208398	-6.16521	7.03911e-10	7.42887e-09	protein_coding
ENSMUSG00000027661	Slc2a10	2.78944	4.68606	5.36444	0.838962	0.691385	0.777456	500.08	-1.86606	0.246873	-7.5588	4.06799e-14	8.13478e-13	protein_coding
ENSMUSG00000027668	Mfn1	35.8673	20.1322	22.5795	48.903	53.6357	63.9219	17663.3	1.64237	0.310584	5.288	1.23663e-07	8.2592e-07	protein_coding
ENSMUSG00000027673	Ndufb5	37.1758	18.9317	19.1293	58.5507	57.3388	62.8055	15062.9	1.7938	0.334851	5.35699	8.46176e-08	5.86326e-07	protein_coding
ENSMUSG00000027674	Pex5l	0.292047	0.42321	0.203685	0.0423227	0.0633367	0.0435273	87.6985	-2.03591	0.393146	-5.17852	2.23648e-07	1.41384e-06	protein_coding
ENSMUSG00000027679	Dnajc19	13.9832	9.57271	8.47808	19.0394	19.2902	20.6449	4256.37	1.44145	0.274279	5.25542	1.47687e-07	9.73901e-07	protein_coding
ENSMUSG00000027680	Fxr1	20.4569	16.0776	17.1154	26.5546	27.0155	27.3862	10037.5	1.16535	0.20745	5.61749	1.93751e-08	1.532e-07	protein_coding
ENSMUSG00000027692	Tnik	0.746251	0.562971	0.701315	1.38593	1.2683	1.08748	1280.48	1.46271	0.21637	6.76022	1.3778e-11	1.89071e-10	protein_coding
ENSMUSG00000027698	Nceh1	23.0891	13.9972	15.7003	33.141	35.3356	37.899	9791.52	1.57124	0.279288	5.62587	1.84578e-08	1.46631e-07	protein_coding
ENSMUSG00000027709	Mccc1	6.38544	3.66573	4.00269	9.22977	10.013	9.16873	5440.3	1.56784	0.291214	5.3838	7.29294e-08	5.12673e-07	protein_coding
ENSMUSG00000027712	Anxa5	218.006	262.182	255.15	97.0313	76.1136	70.7104	16966.6	-1.00734	0.149437	-6.74089	1.57421e-11	2.13289e-10	protein_coding
ENSMUSG00000027716	Trpc3	1.22234	0.69374	0.66842	2.70872	2.56801	2.33591	663.261	2.10426	0.31719	6.63409	3.26519e-11	4.20812e-10	protein_coding
ENSMUSG00000027737	Slc7a11	0.0366817	0.051756	0.0466982	0.00556381	0.00108768	0	17.3932	-3.68858	0.859302	-4.29254	1.76644e-05	7.53759e-05	protein_coding
ENSMUSG00000027742	Cog6	12.6324	8.94594	8.85854	15.4882	15.1487	13.2439	4172	1.0868	0.242934	4.47366	7.68917e-06	3.5702e-05	protein_coding
ENSMUSG00000027748	Trpc4	0.0243104	0.0156017	0.0138759	0.0546485	0.0282793	0.0479386	17.5788	1.83937	0.636923	2.8879	0.00387818	0.00981464	protein_coding
ENSMUSG00000027750	Postn	105.632	114.323	137.549	12.5123	9.00865	4.98708	29978.4	-3.18452	0.291305	-10.9319	8.11268e-28	6.4701e-26	protein_coding
ENSMUSG00000027762	Sucnr1	1.73097	2.39737	2.19731	0.118078	0.1108	0.195652	98.7653	-3.30785	0.355319	-9.3095	1.28431e-20	5.4872e-19	protein_coding
ENSMUSG00000027765	P2ry1	2.35224	0.762944	0.92638	4.36848	6.35206	8.27784	1236.08	2.77051	0.473054	5.85665	4.72309e-09	4.21472e-08	protein_coding
ENSMUSG00000027774	Gfm1	29.204	16.3659	17.7555	43.3748	39.0473	39.5768	9538.08	1.49512	0.296582	5.04117	4.62705e-07	2.73547e-06	protein_coding
ENSMUSG00000027777	Schip1	0.600567	0.279387	0.411407	1.15131	1.25842	1.14461	296.008	2.01013	0.344838	5.82921	5.56911e-09	4.89451e-08	protein_coding
ENSMUSG00000027778	Ift80	1.68958	2.11115	2.0581	0.57652	0.500774	0.500874	886.403	-1.30031	0.143243	-9.07767	1.10924e-19	4.34655e-18	protein_coding
ENSMUSG00000027784	Ppm1l	2.56726	1.76848	1.79098	3.75145	3.88087	3.89011	2152.36	1.47423	0.252578	5.83674	5.32332e-09	4.69676e-08	protein_coding
ENSMUSG00000027792	Bche	2.78743	1.85431	1.72773	3.3917	3.42568	2.87264	1233	1.15897	0.275177	4.21174	2.53407e-05	0.000104154	protein_coding
ENSMUSG00000027796	Smad9	0.626768	1.07968	1.67827	0.242902	0.321583	0.34968	219.594	-1.2662	0.362536	-3.49263	0.000478292	0.00149923	protein_coding
ENSMUSG00000027797	Dclk1	1.30502	2.53763	1.83736	0.302998	0.275212	0.192991	896.054	-2.27778	0.249861	-9.11621	7.77971e-20	3.09016e-18	protein_coding
ENSMUSG00000027800	Tm4sf1	138.698	123.732	137.5	25.4849	39.6625	34.7383	20035.9	-1.41642	0.235289	-6.01994	1.74484e-09	1.69784e-08	protein_coding
ENSMUSG00000027808	Serp1	22.9812	37.7759	26.189	8.74659	7.92762	7.94692	4931.37	-1.21827	0.185939	-6.55202	5.67651e-11	7.09547e-10	protein_coding
ENSMUSG00000027809	Etfdh	45.1642	17.8973	19.7781	89.4799	89.4998	87.028	31724.4	2.21309	0.387383	5.71293	1.11045e-08	9.18387e-08	protein_coding
ENSMUSG00000027820	Mme	0.56348	0.648712	0.442573	1.07825	1.24505	1.11479	685.616	1.63874	0.215506	7.60413	2.86821e-14	5.85651e-13	protein_coding
ENSMUSG00000027827	Kcnab1	0.531374	0.856758	0.724159	0.141223	0.118068	0.0448089	189.565	-2.20658	0.372623	-5.92175	3.18537e-09	2.95129e-08	protein_coding
ENSMUSG00000027831	Veph1	0.093266	0.123792	0.123206	0.00182189	0	0	20.9889	-6.6628	1.28537	-5.18355	2.17707e-07	1.38273e-06	protein_coding
ENSMUSG00000027832	Ptx3	3.63461	4.42122	3.08894	0.452472	0.321823	0.287131	296.936	-2.80791	0.260694	-10.7709	4.72359e-27	3.45553e-25	protein_coding
ENSMUSG00000027833	Shox2	0.449105	0.898875	1.48669	0.206652	0.18751	0.295576	109.849	-1.40918	0.446291	-3.15753	0.00159109	0.00440845	protein_coding
ENSMUSG00000027834	Serpini1	0.919427	0.892203	1.23393	2.29104	1.91205	1.07896	689.903	1.36568	0.285652	4.78094	1.74474e-06	9.2403e-06	protein_coding
ENSMUSG00000027840	Wnt2b	3.0462	1.52875	1.25132	0.325744	0.338825	0.316974	274.37	-2.03285	0.405508	-5.0131	5.35599e-07	3.12733e-06	protein_coding
ENSMUSG00000027843	Ptpn22	1.11071	0.99649	0.625114	0.099087	0.0558768	0.104194	186.254	-2.82779	0.377941	-7.4821	7.31444e-14	1.40999e-12	protein_coding
ENSMUSG00000027848	Olfml3	20.4834	38.9123	46.8586	3.58946	3.67689	4.21854	6510.77	-2.58838	0.269815	-9.59315	8.54327e-22	4.05945e-20	protein_coding
ENSMUSG00000027861	Casq2	282.395	123.16	147.889	389.557	346.874	390.455	53973.7	1.56512	0.355479	4.40285	1.06839e-05	4.78164e-05	protein_coding
ENSMUSG00000027863	Cd2	3.60619	2.16832	1.67508	0.385591	0.130465	0.0552905	128.652	-3.17901	0.597959	-5.31644	1.05816e-07	7.18761e-07	protein_coding
ENSMUSG00000027868	Tbx15	1.00214	0.639606	0.654371	0.0930257	0.145485	0.10276	93.1754	-2.19645	0.399305	-5.5007	3.78289e-08	2.81908e-07	protein_coding
ENSMUSG00000027878	Notch2	5.27694	9.63061	8.67429	2.09657	1.84683	1.44483	2930.23	-1.52688	0.218707	-6.98138	2.92304e-12	4.43957e-11	protein_coding
ENSMUSG00000027883	Gpsm2	2.32467	3.48625	3.19328	0.703455	0.488096	0.537655	391.044	-1.78108	0.215489	-8.26529	1.39357e-16	3.76374e-15	protein_coding
ENSMUSG00000027889	Ampd2	5.23287	8.95947	9.97031	2.28345	2.18849	1.48949	1484.45	-1.41763	0.24702	-5.73891	9.52901e-09	7.9684e-08	protein_coding
ENSMUSG00000027900	Dram2	15.6875	16.3893	12.9206	20.3783	20.7234	21.1878	4541.54	1.05164	0.183671	5.72567	1.03026e-08	8.56596e-08	protein_coding
ENSMUSG00000027901	Dennd2d	0.804802	0.866679	0.635582	0.118422	0.141108	0.151838	175.53	-1.9067	0.278527	-6.84567	7.61196e-12	1.08407e-10	protein_coding
ENSMUSG00000027907	S100a11	267.48	437.797	403.566	99.3127	68.4233	68.0355	6429.31	-1.63533	0.209777	-7.79557	6.41187e-15	1.41891e-13	protein_coding
ENSMUSG00000027932	Slc27a3	3.81202	5.5059	5.7555	0.995002	0.836999	0.899283	425.015	-1.86304	0.200033	-9.31363	1.23535e-20	5.2891e-19	protein_coding
ENSMUSG00000027938	Creb3l4	0.769342	1.27813	0.873997	0.353696	0.252527	0.171997	59.0622	-1.3107	0.386864	-3.38803	0.000703972	0.00211879	protein_coding
ENSMUSG00000027947	Il6ra	1.88924	4.10724	3.6368	1.14579	0.813026	0.74815	1012.38	-1.22186	0.27399	-4.45952	8.21416e-06	3.78201e-05	protein_coding
ENSMUSG00000027955	Fam198b	17.2422	21.0824	22.2775	6.03932	5.2174	3.46009	6865.14	-1.46058	0.207284	-7.04628	1.83762e-12	2.87696e-11	protein_coding
ENSMUSG00000027961	Lrrc39	12.2142	5.63967	5.15347	23.0403	24.4395	22.4731	5867.58	2.13872	0.372451	5.74228	9.34085e-09	7.8336e-08	protein_coding
ENSMUSG00000027962	Vcam1	13.452	20.1726	21.4275	2.51212	3.95893	3.13996	5315.83	-1.90963	0.235895	-8.09526	5.7143e-16	1.41895e-14	protein_coding
ENSMUSG00000027966	Col11a1	0.74016	2.13132	1.46923	0.0182343	0.0190114	0.00755342	475.224	-5.97019	0.425847	-14.0196	1.18327e-44	2.40643e-42	protein_coding
ENSMUSG00000027978	Prss12	2.03192	3.49763	3.32669	0.104192	0.0232784	0.0616582	203.82	-4.92386	0.411052	-11.9787	4.59497e-33	5.27955e-31	protein_coding
ENSMUSG00000027983	Cyp2u1	0.977077	0.899445	1.16228	1.48506	1.52524	2.18218	497.753	1.36798	0.263687	5.18788	2.12701e-07	1.35347e-06	protein_coding
ENSMUSG00000027984	Hadh	64.7881	32.1968	32.0074	134.712	123.742	128.448	30935.2	2.12551	0.340239	6.24711	4.18124e-10	4.58156e-09	protein_coding
ENSMUSG00000027994	Ccdc109b	9.73227	17.0189	12.3882	2.28225	2.75738	2.64145	575.372	-1.74087	0.22779	-7.64244	2.13145e-14	4.40969e-13	protein_coding
ENSMUSG00000027995	Tlr2	8.22764	15.7628	13.5524	1.97461	2.16036	1.72997	1197.6	-2.06857	0.224222	-9.22553	2.82149e-20	1.14532e-18	protein_coding
ENSMUSG00000027996	Sfrp2	134.455	384.152	448.782	1.52904	1.75832	1.3562	17719.2	-7.07552	0.353754	-20.0012	5.37277e-89	9.93327e-86	protein_coding
ENSMUSG00000027999	Pla2g12a	7.90164	5.82404	6.60878	10.5397	13.477	17.5424	2680.06	1.61309	0.287061	5.61932	1.9171e-08	1.51764e-07	protein_coding
ENSMUSG00000028013	Ppa2	5.44583	3.4135	3.18466	6.73601	6.86759	6.80428	3575.13	1.31551	0.287446	4.57655	4.72704e-06	2.29685e-05	protein_coding
ENSMUSG00000028017	Egf	0.283749	0.147263	0.0708412	0.616011	0.584216	0.570592	312.021	2.34722	0.463235	5.06701	4.04115e-07	2.41578e-06	protein_coding
ENSMUSG00000028019	Pdgfc	1.86238	4.16765	3.09891	0.38306	0.327311	0.384614	468.461	-2.44083	0.277675	-8.79024	1.4924e-18	5.10101e-17	protein_coding
ENSMUSG00000028028	Alpk1	1.79768	3.1725	2.78304	0.99249	0.712153	0.483546	650.281	-1.23049	0.277817	-4.42912	9.46162e-06	4.29415e-05	protein_coding
ENSMUSG00000028031	Dkk2	0.235132	0.350909	0.376016	0.0662046	0.0122612	0.0303115	35.8405	-2.53169	0.579198	-4.37102	1.23666e-05	5.4638e-05	protein_coding
ENSMUSG00000028047	Thbs3	10.6383	19.5354	18.3326	1.9326	2.29824	2.05907	2397.69	-2.33384	0.220936	-10.5634	4.40228e-26	3.01445e-24	protein_coding
ENSMUSG00000028048	Gba	15.4133	21.3874	21.9142	5.50398	4.66882	4.25694	1776.32	-1.42944	0.16224	-8.81065	1.24419e-18	4.30323e-17	protein_coding
ENSMUSG00000028064	Sema4a	3.22573	7.35974	3.62158	1.17015	1.3109	1.09509	907.243	-1.3757	0.294425	-4.67249	2.97564e-06	1.50499e-05	protein_coding
ENSMUSG00000028071	Sh2d2a	0.222557	0.358699	0.225192	0.0391275	0.00509938	0.0108055	45.4334	-3.26016	0.624542	-5.22009	1.78839e-07	1.15683e-06	protein_coding
ENSMUSG00000028072	Ntrk1	0.766093	2.5905	0.976132	0.149651	0.187235	0.216971	113.421	-2.33321	0.475971	-4.90199	9.48713e-07	5.29473e-06	protein_coding
ENSMUSG00000028076	Cd1d1	4.80993	6.32049	2.39237	1.84355	1.34339	0.936388	439.877	-1.1439	0.378664	-3.02089	0.00252033	0.00666441	protein_coding
ENSMUSG00000028082	Sh3d19	7.95279	14.2841	17.3066	2.85418	2.68165	2.26897	3905.1	-1.73209	0.248533	-6.96924	3.1865e-12	4.81814e-11	protein_coding
ENSMUSG00000028085	Gatb	8.11621	4.60194	5.49608	11.003	12.9905	13.7371	2826.79	1.61048	0.300131	5.36591	8.05403e-08	5.61518e-07	protein_coding
ENSMUSG00000028086	Fbxw7	5.75563	4.13722	4.02823	7.20616	9.43673	7.89422	3130.86	1.38253	0.258701	5.3441	9.08651e-08	6.24932e-07	protein_coding
ENSMUSG00000028093	Acp6	2.85987	2.30273	3.02997	3.76077	3.52966	3.73775	1837.21	1.00637	0.202425	4.97159	6.64048e-07	3.81167e-06	protein_coding
ENSMUSG00000028108	Ecm1	81.2013	235.21	227.824	15.0607	14.9564	19.3782	13227.2	-2.82384	0.338868	-8.33315	7.87166e-17	2.22033e-15	protein_coding
ENSMUSG00000028111	Ctsk	52.7887	88.3073	73.92	9.33235	6.47968	5.57064	3209.98	-2.73454	0.226492	-12.0735	1.45821e-33	1.73424e-31	protein_coding
ENSMUSG00000028116	Myoz2	169.56	81.3773	90.7	286.639	222.976	236.579	43802.4	1.66508	0.339163	4.9094	9.13564e-07	5.11678e-06	protein_coding
ENSMUSG00000028127	Abcd3	13.1952	10.0737	10.5822	19.0251	18.5418	19.1679	6860.92	1.31437	0.216197	6.0795	1.20556e-09	1.21134e-08	protein_coding
ENSMUSG00000028132	Tmem56	0.135436	0.137265	0.110876	0.26233	0.369238	0.256728	117.759	1.78761	0.299627	5.96612	2.42961e-09	2.30081e-08	protein_coding
ENSMUSG00000028139	Riiad1	2.69733	4.31581	3.38147	0.857484	0.949906	0.690678	99.1452	-1.45836	0.29027	-5.02416	5.05652e-07	2.96524e-06	protein_coding
ENSMUSG00000028140	Mrpl9	21.7994	13.7749	13.8266	28.1649	27.7362	30.336	4240.67	1.36264	0.278683	4.88955	1.01066e-06	5.60517e-06	protein_coding
ENSMUSG00000028145	Them4	2.89952	2.18324	2.33055	3.36138	3.10753	3.68302	798.695	1.02511	0.239374	4.28245	1.84843e-05	7.85283e-05	protein_coding
ENSMUSG00000028150	Rorc	5.95485	3.56062	3.6117	5.24158	6.90969	8.87146	1404.09	1.24624	0.341252	3.65197	0.000260238	0.000866765	protein_coding
ENSMUSG00000028152	Tspan5	2.64665	4.20168	3.83621	0.870094	0.799245	0.736058	910.19	-1.54925	0.178959	-8.65701	4.84297e-18	1.56088e-16	protein_coding
ENSMUSG00000028156	Eif4e	18.1276	11.9723	11.7363	21.1462	24.5765	25.4404	7840.82	1.3296	0.276217	4.8136	1.48238e-06	7.9987e-06	protein_coding
ENSMUSG00000028167	Bdh2	1.7706	2.06766	2.49126	0.182257	0.199526	0.147222	262.184	-2.98891	0.238274	-12.544	4.28664e-36	5.81183e-34	protein_coding
ENSMUSG00000028173	Wls	15.2644	23.1843	19.0189	7.11718	5.81282	5.56193	6469.74	-1.03952	0.16418	-6.33157	2.4268e-10	2.77268e-09	protein_coding
ENSMUSG00000028179	Cth	0.360568	0.319904	0.399324	0.666078	1.15021	0.885235	125.258	1.90921	0.327066	5.83739	5.30261e-09	4.68052e-08	protein_coding
ENSMUSG00000028194	Ddah1	13.6361	21.752	25.1043	2.17164	1.22038	1.34535	2310.52	-3.07594	0.269407	-11.4174	3.42175e-30	3.33206e-28	protein_coding
ENSMUSG00000028195	Cyr61	75.2863	128.951	113.052	15.1607	25.6202	20.0643	7104.91	-1.76936	0.254318	-6.95727	3.4694e-12	5.21865e-11	protein_coding
ENSMUSG00000028197	Col24a1	0.230593	1.35861	0.453351	0.00846995	0.00397392	0.00210516	130.995	-6.45566	0.777911	-8.29871	1.05246e-16	2.90465e-15	protein_coding
ENSMUSG00000028207	Asph	11.9735	8.25326	8.8377	14.9768	13.6323	13.1271	12911.3	1.08212	0.239358	4.52092	6.1572e-06	2.92705e-05	protein_coding
ENSMUSG00000028211	Trp53inp1	7.56918	11.8926	7.42722	3.23395	2.99812	2.04662	2196.77	-1.11017	0.235674	-4.71062	2.46965e-06	1.26704e-05	protein_coding
ENSMUSG00000028214	Gem	11.3935	12.4255	12.0774	3.57722	3.55535	2.99671	935.089	-1.24184	0.148403	-8.368	5.86054e-17	1.67396e-15	protein_coding
ENSMUSG00000028223	Decr1	60.3281	28.3682	27.5923	133.988	132.501	125.151	23906.6	2.28789	0.357138	6.40618	1.49211e-10	1.76015e-09	protein_coding
ENSMUSG00000028226	Mmp16	0.29288	0.498822	0.709403	0.0640505	0.0628977	0.0333197	129.088	-2.61952	0.391203	-6.69607	2.14103e-11	2.84218e-10	protein_coding
ENSMUSG00000028229	Rmdn1	14.0177	10.2778	9.3775	21.8409	23.4198	24.9193	2391.01	1.62634	0.256044	6.35178	2.12832e-10	2.44955e-09	protein_coding
ENSMUSG00000028238	Atp6v0d2	0.580672	0.761288	1.23789	0.0332729	0.050178	0.0826982	66.2162	-3.35928	0.497553	-6.7516	1.46221e-11	1.99577e-10	protein_coding
ENSMUSG00000028246	Faxc	0.199381	0.443959	0.419842	0.0756499	0.10322	0.0671515	102.427	-1.4961	0.364681	-4.1025	4.08709e-05	0.000161146	protein_coding
ENSMUSG00000028247	Coq3	13.8122	7.2545	7.58007	20.2974	23.7623	24.1053	3448.24	1.8011	0.329162	5.47178	4.45533e-08	3.2628e-07	protein_coding
ENSMUSG00000028251	Tstd3	9.44902	7.13169	6.59724	10.1377	10.2222	12.659	1014.11	1.08222	0.264785	4.08717	4.36665e-05	0.000171371	protein_coding
ENSMUSG00000028259	Fhl5	0.397628	0.28091	0.0951761	0	0.0129314	0	8.31742	-5.3055	1.52824	-3.47163	0.0005173	0.00160886	protein_coding
ENSMUSG00000028261	Ndufaf4	13.4842	8.98818	10.3682	20.5261	20.498	25.5906	4549.16	1.58997	0.265988	5.9776	2.2645e-09	2.15807e-08	protein_coding
ENSMUSG00000028262	Clca3a2	0.604733	0.859278	0.107506	0	0.0228625	0	55.6997	-5.53956	1.79409	-3.08767	0.00201735	0.00544919	protein_coding
ENSMUSG00000028264	Spaca1	0.451731	1.09923	0.41899	0.0404445	0.0379514	0.0301569	29.0287	-3.56686	0.679639	-5.24816	1.53624e-07	1.0098e-06	protein_coding
ENSMUSG00000028278	Rragd	12.8366	8.30593	9.73466	15.8472	19.1266	18.3571	5031.33	1.35336	0.262575	5.15417	2.54753e-07	1.59217e-06	protein_coding
ENSMUSG00000028289	Epha7	1.88283	2.37243	2.70058	0.515926	0.623537	0.587589	817.759	-1.41089	0.189854	-7.43147	1.07401e-13	2.02806e-12	protein_coding
ENSMUSG00000028295	Smim8	18.6905	9.72003	11.7479	25.0931	26.6149	30.2382	2165.95	1.58358	0.319333	4.95901	7.08542e-07	4.0522e-06	protein_coding
ENSMUSG00000028307	Aldob	0.150703	0.00654853	0.0621245	0.183502	1.72823	3.08528	166.094	5.0482	1.40139	3.60229	0.000315424	0.00102966	protein_coding
ENSMUSG00000028327	Stra6l	0.0235498	0.0343834	0.0368902	0	0.0015828	0	8.00149	-5.24649	1.42655	-3.67776	0.000235293	0.000791066	protein_coding
ENSMUSG00000028328	Tmod1	33.0205	20.6221	27.4156	46.4442	36.2947	40.4339	9175.53	1.16356	0.259404	4.48552	7.27364e-06	3.39275e-05	protein_coding
ENSMUSG00000028337	Coro2a	0.383699	0.846379	0.575173	0.125921	0.12191	0.0894201	127.675	-1.80906	0.330818	-5.46843	4.5403e-08	3.31667e-07	protein_coding
ENSMUSG00000028341	Nr4a3	2.17511	1.99889	2.13769	0.987595	0.407209	0.313527	461.704	-1.33087	0.384035	-3.4655	0.000529245	0.00164174	protein_coding
ENSMUSG00000028344	Invs	0.978912	1.48268	1.35849	0.411093	0.384162	0.32842	543.131	-1.16665	0.181178	-6.43923	1.20079e-10	1.43396e-09	protein_coding
ENSMUSG00000028347	Tmeff1	2.51611	1.80668	2.1133	3.18062	2.98813	2.81972	443.76	1.04763	0.239447	4.37521	1.21317e-05	5.37405e-05	protein_coding
ENSMUSG00000028348	Murc	42.8956	15.2218	18.322	48.9055	53.8396	56.363	5710.37	1.58769	0.412463	3.84928	0.000118464	0.000425692	protein_coding
ENSMUSG00000028362	Tnfsf8	0.276177	0.300362	0.219565	0.00678219	0	0	26.7884	-6.14961	1.14112	-5.38911	7.08081e-08	4.98623e-07	protein_coding
ENSMUSG00000028364	Tnc	1.70841	6.52603	4.28769	0.330554	0.161713	0.101149	876.805	-3.78506	0.465654	-8.12848	4.3472e-16	1.09825e-14	protein_coding
ENSMUSG00000028369	Svep1	6.819	11.4548	15.8518	1.51872	1.2308	0.839153	5449.37	-2.65016	0.296304	-8.94409	3.75034e-19	1.37922e-17	protein_coding
ENSMUSG00000028370	Pappa	0.429067	1.29836	0.754665	0.080782	0.0851403	0.0611068	263.864	-2.82713	0.36902	-7.66119	1.84218e-14	3.85852e-13	protein_coding
ENSMUSG00000028383	Hsdl2	51.1004	23.8296	23.0346	108.535	104.481	94.5272	13681.2	2.18407	0.360409	6.05997	1.36148e-09	1.35197e-08	protein_coding
ENSMUSG00000028386	Slc46a2	0.00530182	0.00552915	0	0.200507	0.106902	0.0453045	13.036	5.51435	1.29502	4.25811	2.06166e-05	8.65743e-05	protein_coding
ENSMUSG00000028389	Zfp37	1.73139	2.35766	1.91389	0.571877	0.670781	0.486879	304.244	-1.20393	0.206508	-5.82995	5.5445e-09	4.87499e-08	protein_coding
ENSMUSG00000028393	Alad	14.5063	15.7311	14.3658	17.9676	18.9869	22.5432	2189.27	1.00783	0.189153	5.32811	9.92425e-08	6.78419e-07	protein_coding
ENSMUSG00000028396	2310002L09Rik	13.287	9.03697	9.92457	12.8261	19.3668	23.6712	2208.99	1.3705	0.320145	4.28087	1.86165e-05	7.90096e-05	protein_coding
ENSMUSG00000028399	Ptprd	1.43277	1.95544	1.94201	0.44236	0.357632	0.319154	1381.97	-1.65894	0.168982	-9.81726	9.48834e-23	4.94781e-21	protein_coding
ENSMUSG00000028416	Bag1	100.965	102.322	103.107	127.855	145.971	156.07	11216.5	1.07784	0.178315	6.04461	1.4977e-09	1.47643e-08	protein_coding
ENSMUSG00000028427	Aqp7	5.77327	2.05494	2.59449	18.251	14.8588	14.1033	2005.79	2.70126	0.406352	6.64758	2.97958e-11	3.86945e-10	protein_coding
ENSMUSG00000028435	Aqp3	0.205304	0.05995	0.0710916	0.00705844	0	0	5.79134	-4.77386	1.62142	-2.94424	0.00323745	0.00835533	protein_coding
ENSMUSG00000028443	Nudt2	20.4059	15.3119	12.8817	23.5586	22.0419	23.562	1128.02	1.0725	0.260343	4.11957	3.79573e-05	0.000150504	protein_coding
ENSMUSG00000028445	Enho	5.36177	3.57966	3.58623	8.89145	7.87559	10.7588	599.876	1.70182	0.295317	5.7627	8.27781e-09	7.01734e-08	protein_coding
ENSMUSG00000028455	Stoml2	18.3451	13.5389	13.9959	19.9416	19.6724	22.43	3682.5	1.00549	0.238097	4.22302	2.41052e-05	9.97816e-05	protein_coding
ENSMUSG00000028459	Cd72	4.2532	7.71303	8.01198	1.38078	1.07529	1.33148	753.937	-1.78589	0.248581	-7.18434	6.75329e-13	1.13038e-11	protein_coding
ENSMUSG00000028460	Sit1	0.678402	0.335127	0.191345	0.0204594	0	0	14.0931	-5.23959	1.33854	-3.91442	9.06213e-05	0.000333508	protein_coding
ENSMUSG00000028463	Car9	1.01698	0.972206	1.80592	0.229733	0.262893	0.188009	96.1874	-1.88784	0.366649	-5.1489	2.62017e-07	1.63405e-06	protein_coding
ENSMUSG00000028464	Tpm2	19.8116	37.1759	43.5742	7.99712	7.51665	7.90867	3387.07	-1.48599	0.252054	-5.89552	3.73495e-09	3.41229e-08	protein_coding
ENSMUSG00000028470	Hint2	31.5909	18.8071	19.5763	49.2672	56.952	64.653	4418.4	1.84892	0.304488	6.07223	1.26148e-09	1.26129e-08	protein_coding
ENSMUSG00000028475	5430416O09Rik	1.50056	0.940749	1.23716	2.81806	2.1803	1.48854	605.043	1.36655	0.307389	4.44565	8.76245e-06	4.00995e-05	protein_coding
ENSMUSG00000028476	Reck	9.99451	17.4176	18.9483	2.76891	2.21166	1.73561	2311.83	-2.18595	0.244974	-8.9232	4.52988e-19	1.65393e-17	protein_coding
ENSMUSG00000028480	Glipr2	8.27398	12.0181	11.3693	3.61143	2.21265	2.56557	886.002	-1.32087	0.220648	-5.9863	2.14664e-09	2.05828e-08	protein_coding
ENSMUSG00000028487	Bnc2	0.569638	0.779946	1.02261	0.0568579	0.0389032	0.052994	182.724	-3.39068	0.315212	-10.7568	5.50312e-27	3.99682e-25	protein_coding
ENSMUSG00000028488	Sh3gl2	0.123811	0.0621685	0.0340257	0.199038	0.24733	0.311024	78.4693	2.32333	0.524247	4.43175	9.34693e-06	4.24969e-05	protein_coding
ENSMUSG00000028497	Hacd4	3.50157	6.28557	4.69879	1.47329	1.30447	1.19922	1189.07	-1.26058	0.203129	-6.2058	5.4418e-10	5.84627e-09	protein_coding
ENSMUSG00000028518	Prkaa2	8.65128	5.9244	6.78302	11.3369	11.3479	12.3089	5158.38	1.27921	0.243426	5.25504	1.47991e-07	9.75592e-07	protein_coding
ENSMUSG00000028527	Ak4	5.4636	3.36815	5.9172	7.39137	8.46109	9.48933	2150.59	1.35719	0.28633	4.73997	2.13747e-06	1.11147e-05	protein_coding
ENSMUSG00000028528	Dnajc6	0.299944	0.440047	0.289206	0.0109239	0.0333143	0.0461565	59.6846	-2.91899	0.515231	-5.66541	1.46676e-08	1.18465e-07	protein_coding
ENSMUSG00000028532	Cachd1	1.77396	3.01052	3.08558	0.765587	0.581054	0.48237	548.698	-1.50416	0.245363	-6.13034	8.76941e-10	9.09089e-09	protein_coding
ENSMUSG00000028538	St3gal3	9.51777	7.75281	8.25416	15.3025	17.7576	22.0424	2629.48	1.69292	0.247953	6.82759	8.63533e-12	1.21366e-10	protein_coding
ENSMUSG00000028539	Artn	0.26855	0.657826	0.51748	0.0107359	0.062963	0.0333544	32.8745	-3.15009	0.658118	-4.78651	1.69705e-06	9.01825e-06	protein_coding
ENSMUSG00000028542	Slc6a9	0.686581	1.50821	1.98723	0.482143	0.412364	0.421293	270.821	-1.04762	0.343235	-3.0522	0.00227168	0.00606608	protein_coding
ENSMUSG00000028545	Bend5	2.74	3.10305	1.3413	3.04808	3.8414	3.49831	419.017	1.11089	0.337508	3.29144	0.000996752	0.00290706	protein_coding
ENSMUSG00000028553	Angptl3	0.201386	0.118137	0.15047	0.403885	0.740211	0.896282	111.689	2.69483	0.440982	6.11097	9.90288e-10	1.01153e-08	protein_coding
ENSMUSG00000028556	Dock7	2.47298	3.97796	3.54208	1.05702	0.822948	0.672532	2000.87	-1.37351	0.206687	-6.64535	3.02496e-11	3.92338e-10	protein_coding
ENSMUSG00000028572	Hook1	1.1647	0.819172	0.573916	1.73674	2.02071	1.87476	802.621	1.69559	0.316275	5.36114	8.2698e-08	5.74395e-07	protein_coding
ENSMUSG00000028581	Laptm5	17.1692	54.2205	43.8145	7.09567	5.86836	7.08572	4674.89	-1.88906	0.332881	-5.67487	1.38795e-08	1.12323e-07	protein_coding
ENSMUSG00000028583	Pdpn	34.0245	59.2856	42.3233	3.09781	3.02519	4.19408	2362.15	-3.10172	0.244717	-12.6747	8.16841e-37	1.15362e-34	protein_coding
ENSMUSG00000028591	Pramef12	0.367767	0.420063	0.469253	0	0	0	28.0524	-8.05353	1.26599	-6.36146	1.99845e-10	2.30924e-09	protein_coding
ENSMUSG00000028599	Tnfrsf1b	13.0334	24.69	24.175	3.8209	3.05391	2.52964	2484.72	-2.11368	0.241484	-8.75288	2.07975e-18	6.96801e-17	protein_coding
ENSMUSG00000028600	Podn	13.5427	32.8579	21.5942	4.98255	4.75911	4.17055	3241.98	-1.67198	0.26481	-6.31387	2.72144e-10	3.08334e-09	protein_coding
ENSMUSG00000028602	Tnfrsf8	0.195404	0.244539	0.0537011	0.0111968	0.0131332	0	16.0306	-3.75904	0.999418	-3.76123	0.000169083	0.000587853	protein_coding
ENSMUSG00000028603	Scp2	86.3459	66.9889	59.0743	106.405	108.528	113.808	21498.3	1.19812	0.238288	5.02803	4.95537e-07	2.91264e-06	protein_coding
ENSMUSG00000028607	Cpt2	56.1289	25.3403	26.2042	112.42	86.6948	97.9181	11590.4	1.99799	0.365675	5.46383	4.65963e-08	3.39287e-07	protein_coding
ENSMUSG00000028613	Lrp8	0.485716	0.448439	0.446978	0.039292	0.0144023	0.0564588	142.468	-3.06236	0.432282	-7.08416	1.39887e-12	2.23304e-11	protein_coding
ENSMUSG00000028621	Cyb5rl	1.09365	0.883345	0.777509	1.35528	1.51426	2.08155	665.618	1.42576	0.291118	4.89753	9.70487e-07	5.40586e-06	protein_coding
ENSMUSG00000028622	Mrpl37	15.532	10.7682	11.4991	21.8889	18.1745	22.9213	5171.42	1.30253	0.255193	5.1041	3.32373e-07	2.02198e-06	protein_coding
ENSMUSG00000028626	Col9a2	0.805599	1.94852	1.7825	0.133479	0.117423	0.0362857	130.562	-3.36663	0.460365	-7.31295	2.61337e-13	4.67031e-12	protein_coding
ENSMUSG00000028639	Ybx1	178.259	184.07	182.009	270.95	292.651	320.482	41367.3	1.28908	0.16951	7.60474	2.85484e-14	5.83505e-13	protein_coding
ENSMUSG00000028641	P3h1	10.3297	17.9856	17.3871	5.88095	4.59476	4.18815	2238.5	-1.03732	0.214535	-4.83521	1.33005e-06	7.21698e-06	protein_coding
ENSMUSG00000028648	Ndufs5	230.907	137.097	145.275	329.998	340.163	401.646	16033.7	1.62192	0.296496	5.47029	4.49289e-08	3.28795e-07	protein_coding
ENSMUSG00000028654	Mycl	0.252938	0.51205	0.193204	0.0383652	0.0712505	0.0437043	41.2581	-2.04371	0.537181	-3.80452	0.000142082	0.000501717	protein_coding
ENSMUSG00000028655	Mfsd2a	0.100134	0.278473	0.404527	0	0.0269202	0	15.6615	-4.2665	1.13455	-3.76052	0.000169564	0.000589272	protein_coding
ENSMUSG00000028664	Ephb2	0.421724	1.63002	0.699812	0.0245747	0.0420361	0.034357	308.199	-4.13146	0.459898	-8.98343	2.62461e-19	9.81188e-18	protein_coding
ENSMUSG00000028673	Fuca1	27.2479	40.4321	34.0546	8.63812	8.99959	9.33909	4030.14	-1.31186	0.162036	-8.09608	5.67602e-16	1.41289e-14	protein_coding
ENSMUSG00000028684	Urod	18.5157	15.6641	16.2381	24.8283	24.5169	24.9104	3663.74	1.13342	0.189977	5.96609	2.43012e-09	2.30081e-08	protein_coding
ENSMUSG00000028690	Mmachc	17.0732	9.31816	9.72192	22.4994	19.6159	22.8461	2609.08	1.39686	0.316044	4.41982	9.87819e-06	4.45241e-05	protein_coding
ENSMUSG00000028706	Nsun4	5.53384	3.74025	4.14401	6.7813	5.91757	6.8184	2242.52	1.10444	0.252362	4.3764	1.20657e-05	5.34713e-05	protein_coding
ENSMUSG00000028710	Atpaf1	13.8173	7.43056	8.68799	19.4096	25.1412	25.8411	4302.57	1.7908	0.320805	5.58221	2.37488e-08	1.84484e-07	protein_coding
ENSMUSG00000028713	Cyp4b1	6.65783	6.0615	4.45443	19.0902	14.2029	14.6496	1749.04	2.04692	0.242829	8.42949	3.47183e-17	1.0218e-15	protein_coding
ENSMUSG00000028737	Aldh4a1	5.79437	4.46587	4.22835	10.7525	13.7323	14.4218	3136.51	1.99925	0.257296	7.77022	7.83524e-15	1.71523e-13	protein_coding
ENSMUSG00000028743	Akr7a5	16.5531	15.3059	16.1717	24.8406	21.4091	26.244	2456.11	1.17633	0.188801	6.23051	4.64921e-10	5.04272e-09	protein_coding
ENSMUSG00000028751	Pla2g2e	0.720701	0.939503	1.03308	0.070392	0.115592	0.104974	24.8336	-2.62466	0.556516	-4.71624	2.40243e-06	1.23598e-05	protein_coding
ENSMUSG00000028755	Cda	4.20852	3.84413	3.93041	1.54669	0.863202	0.465028	146.747	-1.49915	0.397486	-3.77157	0.000162225	0.0005658	protein_coding
ENSMUSG00000028756	Pink1	110.018	89.396	91.8684	199.483	262.551	248.881	31783.1	1.86407	0.228315	8.16448	3.22823e-16	8.26858e-15	protein_coding
ENSMUSG00000028758	Kif17	0.137678	0.34528	0.190536	0.00563505	0.0198288	0.0385155	30.1626	-2.78102	0.698373	-3.98214	6.82977e-05	0.000257217	protein_coding
ENSMUSG00000028766	Alpl	4.78944	4.88604	6.73369	7.12877	7.1489	8.97845	1807.09	1.10073	0.222255	4.95254	7.32516e-07	4.17405e-06	protein_coding
ENSMUSG00000028773	Fabp3	3163.85	1001.15	1114.22	5758.08	5832.44	5779.37	226660	2.23607	0.445333	5.02111	5.13738e-07	3.00594e-06	protein_coding
ENSMUSG00000028777	Gnat3	0.220721	0.046037	0.109186	0.493251	0.445044	0.41258	28.6458	2.36981	0.635973	3.72627	0.000194332	0.000665903	protein_coding
ENSMUSG00000028780	Sema3c	7.7225	9.97762	7.33383	4.1478	1.80481	1.55266	2239.11	-1.17002	0.340853	-3.43263	0.000597754	0.00182805	protein_coding
ENSMUSG00000028782	Adgrb2	1.2318	2.02109	1.78679	0.306478	0.256773	0.259683	350.338	-2.0105	0.216063	-9.30519	1.3375e-20	5.70246e-19	protein_coding
ENSMUSG00000028785	Hpca	1.17401	2.69033	0.401179	0.0619604	0.0726762	0.0274999	112.552	-4.11521	0.64992	-6.33187	2.42201e-10	2.76877e-09	protein_coding
ENSMUSG00000028789	Azin2	2.88158	3.89266	3.54979	0.359321	0.564461	0.442551	431.048	-2.3214	0.232767	-9.97307	1.99952e-23	1.09903e-21	protein_coding
ENSMUSG00000028825	Rhd	3.55242	0.992517	1.4683	2.17055	6.97282	6.36102	414.932	1.90345	0.565048	3.36866	0.000755348	0.00225672	protein_coding
ENSMUSG00000028834	Trim63	48.2101	26.3732	29.7321	72.5489	78.521	70.4286	10873.3	1.63591	0.299891	5.45502	4.89673e-08	3.54773e-07	protein_coding
ENSMUSG00000028838	Extl1	3.37631	2.639	2.92368	5.81288	5.64047	6.51291	1361.46	1.58219	0.222614	7.10731	1.18325e-12	1.90982e-11	protein_coding
ENSMUSG00000028843	Sh3bgrl3	69.4838	105.451	105.885	26.6217	18.4626	25.2474	2737.62	-1.39245	0.214364	-6.49574	8.26273e-11	1.00803e-09	protein_coding
ENSMUSG00000028849	Map7d1	37.1224	58.7918	60.1914	70.5307	93.924	91.1165	17148.6	1.32403	0.219001	6.04574	1.48724e-09	1.46772e-08	protein_coding
ENSMUSG00000028859	Csf3r	2.94242	5.1823	6.04248	0.550879	0.348251	0.497885	502.934	-2.72927	0.291417	-9.3655	7.56926e-21	3.31045e-19	protein_coding
ENSMUSG00000028860	Sytl1	1.77759	2.89891	2.74423	0.112795	0.0962199	0.159288	172.604	-3.73073	0.323566	-11.5301	9.30764e-31	9.70716e-29	protein_coding
ENSMUSG00000028861	Mrps15	24.3444	19.3465	18.5094	29.7545	30.1153	33.0156	2989.06	1.15072	0.225902	5.09392	3.50742e-07	2.12041e-06	protein_coding
ENSMUSG00000028864	Hgf	0.434758	0.871922	0.511813	0.0952163	0.103255	0.0379542	133.681	-2.34377	0.40265	-5.82087	5.85415e-09	5.11799e-08	protein_coding
ENSMUSG00000028871	Rspo1	23.4989	38.1903	25.4858	0.41301	0.359422	0.612598	1489.82	-5.36997	0.278994	-19.2476	1.47827e-82	2.31258e-79	protein_coding
ENSMUSG00000028874	Fgr	1.4153	3.01685	1.55314	0.0434452	0.0705584	0.0955215	208.25	-4.22784	0.410336	-10.3034	6.80301e-25	4.32353e-23	protein_coding
ENSMUSG00000028883	Sema3a	0.510127	0.663024	0.54113	0.158255	0.128845	0.126099	280.604	-1.4621	0.199342	-7.33463	2.22335e-13	4.00498e-12	protein_coding
ENSMUSG00000028885	Smpdl3b	2.85276	5.16149	4.1947	1.50594	1.15494	1.19166	310.445	-1.05813	0.238	-4.44594	8.75103e-06	4.00562e-05	protein_coding
ENSMUSG00000028893	Sesn2	2.03581	3.7143	4.46874	1.00307	1.24191	1.00647	450.838	-1.03809	0.278318	-3.72987	0.000191577	0.000657459	protein_coding
ENSMUSG00000028906	Epb41	3.02625	3.30929	3.83459	5.59655	6.68889	5.89528	5199.91	1.42972	0.163788	8.72909	2.5672e-18	8.50313e-17	protein_coding
ENSMUSG00000028909	Ptpru	1.59428	3.18435	3.9694	0.31399	0.706783	0.599966	681.772	-1.80318	0.378998	-4.75777	1.95743e-06	1.02652e-05	protein_coding
ENSMUSG00000028919	Arhgef19	7.08513	7.84681	8.62639	10.5452	10.934	12.4543	2756.54	1.12167	0.171586	6.5371	6.27233e-11	7.78282e-10	protein_coding
ENSMUSG00000028926	Cdk14	1.10122	2.25539	1.83125	0.471888	0.364989	0.32381	1120.23	-1.55269	0.247288	-6.27889	3.40989e-10	3.78945e-09	protein_coding
ENSMUSG00000028927	Padi2	0.602241	0.818669	1.05975	0.18542	0.105723	0.128015	134.34	-1.96304	0.320974	-6.11587	9.6034e-10	9.8539e-09	protein_coding
ENSMUSG00000028931	Kcnab2	1.44061	3.86407	2.16455	0.592494	0.586376	0.687412	489.855	-1.37296	0.322009	-4.26374	2.01031e-05	8.47156e-05	protein_coding
ENSMUSG00000028933	Xrcc2	1.26127	1.05108	0.986452	1.56176	1.48349	1.67632	474.022	1.09099	0.231595	4.71076	2.46789e-06	1.26645e-05	protein_coding
ENSMUSG00000028943	Espn	2.03366	2.72304	2.59361	0.355834	0.483275	0.577968	679.914	-1.76842	0.246669	-7.16921	7.54305e-13	1.25534e-11	protein_coding
ENSMUSG00000028959	Fastk	34.6162	25.155	28.1475	58.2156	60.2137	67.1902	14035.2	1.64958	0.234303	7.04039	1.91703e-12	2.99329e-11	protein_coding
ENSMUSG00000028970	Abcb1b	3.76723	5.75395	6.46296	1.15688	1.6564	1.55415	1555.1	-1.25962	0.241688	-5.21176	1.87058e-07	1.20539e-06	protein_coding
ENSMUSG00000028972	Car6	0.0413548	0.224265	0.37846	0.00710897	0	0	9.93771	-5.5704	1.55126	-3.59088	0.000329565	0.00107132	protein_coding
ENSMUSG00000028973	Abcb8	10.9283	8.2105	8.45076	15.6613	17.3282	17.0591	4259.96	1.42871	0.22883	6.24352	4.2783e-10	4.67533e-09	protein_coding
ENSMUSG00000028974	Dffa	9.10962	5.84084	6.67448	9.67877	9.85981	10.4509	2069.35	1.03452	0.262498	3.94104	8.11286e-05	0.000301189	protein_coding
ENSMUSG00000028977	Casz1	1.74726	2.07206	2.11676	3.03843	3.45367	3.33889	2203.08	1.32262	0.151831	8.71113	3.00872e-18	9.83735e-17	protein_coding
ENSMUSG00000028980	H6pd	15.2754	30.3349	28.6646	6.58562	6.38558	6.30585	4637.07	-1.33082	0.22745	-5.85104	4.88519e-09	4.34603e-08	protein_coding
ENSMUSG00000028982	Slc25a33	5.16588	3.68567	3.43548	12.9373	10.1593	7.92395	964.303	1.88647	0.280064	6.73585	1.62973e-11	2.20224e-10	protein_coding
ENSMUSG00000028988	Ctnnbip1	6.50941	6.09844	5.96775	11.0511	8.6289	8.44695	1476.3	1.17166	0.185779	6.30672	2.85011e-10	3.21479e-09	protein_coding
ENSMUSG00000028989	Angptl7	96.5615	185.936	256.548	2.95665	2.52728	1.1008	10084.3	-5.75765	0.378318	-15.2191	2.64278e-52	8.53114e-50	protein_coding
ENSMUSG00000028992	Nmnat1	5.56885	3.22359	3.83492	6.86516	6.432	7.83948	1183.27	1.30299	0.29652	4.39429	1.11137e-05	4.96201e-05	protein_coding
ENSMUSG00000028996	Rbp7	18.137	8.55198	15.7294	44.8969	31.0234	31.573	1274.31	1.88917	0.333136	5.67086	1.42085e-08	1.14894e-07	protein_coding
ENSMUSG00000029001	Fbxo44	3.43216	2.735	2.62903	4.06849	4.85725	6.27095	840.277	1.36941	0.279215	4.9045	9.36658e-07	5.23463e-06	protein_coding
ENSMUSG00000029005	Draxin	0.187751	0.210863	0.164319	0.00496534	0.00291204	0.0154264	27.1409	-4.04173	0.707364	-5.71379	1.10485e-08	9.14131e-08	protein_coding
ENSMUSG00000029009	Mthfr	6.0532	9.50766	10.3656	2.59257	2.36403	2.12304	2302.57	-1.26987	0.194046	-6.54415	5.98342e-11	7.46075e-10	protein_coding
ENSMUSG00000029017	Pmpcb	26.0375	14.7104	16.5049	30.591	29.6313	32.0807	8837.48	1.24312	0.294073	4.22724	2.36578e-05	9.80895e-05	protein_coding
ENSMUSG00000029019	Nppb	2118.98	1316.56	1768.47	134.108	318.906	572.1	46702.4	-1.74764	0.468734	-3.72841	0.000192689	0.000660758	protein_coding
ENSMUSG00000029020	Mfn2	105.915	68.0637	79.1038	151.727	139.004	140.468	40907.4	1.32809	0.251253	5.28586	1.25113e-07	8.34508e-07	protein_coding
ENSMUSG00000029026	Trp73	0.0244273	0.0622714	0.0268525	0	0	0.00289907	5.56346	-4.70439	1.55464	-3.02603	0.00247789	0.00656413	protein_coding
ENSMUSG00000029047	Pex10	4.37668	3.64767	4.01581	5.89126	6.26733	6.56721	1157.88	1.21506	0.205178	5.92197	3.18103e-09	2.94862e-08	protein_coding
ENSMUSG00000029053	Prkcz	1.27663	1.26939	1.39946	0.243159	0.328354	0.44946	302.643	-1.35472	0.295005	-4.59221	4.38582e-06	2.13742e-05	protein_coding
ENSMUSG00000029059	Fam213b	133.689	74.6751	68.8929	132.744	144.201	154.295	8356.55	1.18833	0.325935	3.64591	0.000266446	0.000885857	protein_coding
ENSMUSG00000029061	Mmp23	38.2434	77.1422	74.0706	4.60674	4.40042	3.86688	4172.91	-3.26669	0.23607	-13.8378	1.50728e-43	2.86481e-41	protein_coding
ENSMUSG00000029070	Mxra8	97.3987	166.851	200.871	17.8827	14.9869	14.8998	13425	-2.67504	0.234477	-11.4086	3.78992e-30	3.67027e-28	protein_coding
ENSMUSG00000029082	Bst1	3.86256	8.94888	4.48	0.720027	0.474776	1.11729	590.144	-2.27122	0.390897	-5.81028	6.23699e-09	5.40902e-08	protein_coding
ENSMUSG00000029095	Ablim2	1.98648	1.70711	1.95057	3.16931	3.24684	3.10988	1226.15	1.33247	0.184673	7.2153	5.38164e-13	9.15104e-12	protein_coding
ENSMUSG00000029119	Man2b2	16.1483	36.3408	35.0128	5.33887	5.68277	5.94354	3408.55	-1.74268	0.2693	-6.47117	9.72483e-11	1.17513e-09	protein_coding
ENSMUSG00000029120	Ppp2r2c	0.0675059	0.0281601	0.0918325	0.15956	0.159933	0.176658	36.2963	1.98727	0.523808	3.7939	0.000148301	0.000521708	protein_coding
ENSMUSG00000029122	Evc	4.5698	6.83638	7.32058	1.10977	1.29777	1.25414	1609.34	-1.74756	0.197439	-8.85116	8.66176e-19	3.06889e-17	protein_coding
ENSMUSG00000029123	Stk32b	0.555977	0.978439	1.43961	0.168	0.0963382	0.231976	110.387	-1.95882	0.445005	-4.40178	1.07365e-05	4.80309e-05	protein_coding
ENSMUSG00000029135	Fosl2	8.981	11.8565	10.1646	2.73668	3.44776	2.34851	3673.51	-1.27047	0.182695	-6.95404	3.54963e-12	5.32366e-11	protein_coding
ENSMUSG00000029151	Slc30a3	0.111299	0.13818	0.196632	0.0182214	0	0.0113221	11.9875	-3.28802	0.925553	-3.5525	0.000381593	0.00122097	protein_coding
ENSMUSG00000029158	Yipf7	42.7314	16.358	13.3943	89.0878	99.2282	101.433	5434.44	2.52397	0.440656	5.72776	1.01765e-08	8.46808e-08	protein_coding
ENSMUSG00000029161	Cgref1	2.92177	3.97997	5.2371	0.706882	0.63276	0.58564	269.717	-2.05521	0.253183	-8.1175	4.75871e-16	1.19626e-14	protein_coding
ENSMUSG00000029163	Emilin1	28.4885	52.1131	59.7326	10.6323	8.22615	8.15009	7652.61	-1.7689	0.246236	-7.18376	6.78178e-13	1.13329e-11	protein_coding
ENSMUSG00000029167	Ppargc1a	6.2295	3.21979	4.97913	15.3011	10.6517	10.3119	3951.29	1.87582	0.311144	6.0288	1.65184e-09	1.61197e-08	protein_coding
ENSMUSG00000029168	Dpysl5	0.635339	0.785752	0.679949	0.0122518	0.0246355	0.023926	140.339	-4.54414	0.366053	-12.4139	2.19745e-35	2.8832e-33	protein_coding
ENSMUSG00000029185	Fam114a1	24.2309	35.86	35.9832	7.123	6.58928	6.52304	3246.99	-1.64564	0.160291	-10.2666	9.96939e-25	6.25764e-23	protein_coding
ENSMUSG00000029186	Pi4k2b	3.57126	5.54908	5.61703	1.28069	1.06723	0.840575	631.696	-1.61061	0.216773	-7.42995	1.08637e-13	2.0476e-12	protein_coding
ENSMUSG00000029195	Klb	0.340089	0.179057	0.0939173	0.00851389	0.0233014	0.0211609	28.4031	-3.00938	0.749439	-4.01551	5.93171e-05	0.000225947	protein_coding
ENSMUSG00000029198	Grpel1	31.8878	17.8974	18.5068	42.4365	44.6939	50.6997	8533.26	1.56812	0.312168	5.02333	5.07839e-07	2.97634e-06	protein_coding
ENSMUSG00000029199	Lias	9.31441	6.62553	6.79194	10.9324	11.2625	11.0865	2908.48	1.11453	0.240182	4.64037	3.47789e-06	1.73145e-05	protein_coding
ENSMUSG00000029201	Ugdh	8.31754	12.2863	10.6164	2.78389	2.22474	2.24779	2455.28	-1.50832	0.162821	-9.26365	1.97552e-20	8.28375e-19	protein_coding
ENSMUSG00000029204	Rhoh	0.373286	0.539253	0.341291	0.119848	0.103967	0.0791235	152.815	-1.45975	0.282118	-5.17426	2.28817e-07	1.44293e-06	protein_coding
ENSMUSG00000029223	Uchl1	28.4939	43.0858	52.7777	5.09435	4.38876	4.48273	2039.42	-2.54968	0.215866	-11.8114	3.40878e-32	3.80903e-30	protein_coding
ENSMUSG00000029231	Pdgfra	13.3808	20.3271	19.7686	5.59849	5.44131	4.66707	6662.73	-1.16769	0.161496	-7.23048	4.81299e-13	8.26705e-12	protein_coding
ENSMUSG00000029246	Ppat	4.57634	3.98954	3.34446	6.94115	7.05925	5.31274	1574.3	1.26239	0.225431	5.59988	2.14503e-08	1.68235e-07	protein_coding
ENSMUSG00000029254	Stap1	0.739523	1.06359	0.809957	0.0851658	0.129132	0.0671166	163.018	-2.62391	0.302098	-8.68563	3.76633e-18	1.22358e-16	protein_coding
ENSMUSG00000029272	Sult1e1	2.9508	14.4659	1.10674	0	0	0.0129174	192.331	-9.86832	1.7522	-5.63197	1.78158e-08	1.41753e-07	protein_coding
ENSMUSG00000029275	Gfi1	0.111054	0.130293	0.0457799	0	0.00466501	0	8.36298	-5.31511	1.47818	-3.59571	0.000323514	0.0010537	protein_coding
ENSMUSG00000029304	Spp1	22.5757	27.0224	42.9439	0.141006	0.523743	0.292053	1335.44	-5.99699	0.412538	-14.5368	7.0822e-48	1.75647e-45	protein_coding
ENSMUSG00000029312	Klhl8	3.08236	2.63537	3.00802	3.75567	3.98855	4.12927	809.567	1.02415	0.200587	5.10576	3.29468e-07	2.0061e-06	protein_coding
ENSMUSG00000029314	Agpat9	3.17814	1.94124	2.05802	4.20254	3.58891	3.43134	735.837	1.19621	0.287073	4.16694	3.08718e-05	0.000124893	protein_coding
ENSMUSG00000029319	Coq2	31.1735	25.078	26.7868	39.9203	47.1302	51.0285	6675.23	1.31211	0.226772	5.78604	7.2066e-09	6.16838e-08	protein_coding
ENSMUSG00000029321	Slc10a6	4.54703	7.02081	7.3986	2.43124	1.13356	1.08769	473.434	-1.43808	0.32581	-4.41387	1.01538e-05	4.56449e-05	protein_coding
ENSMUSG00000029322	Plac8	11.9255	32.745	8.2725	0.551428	0.11414	0.342637	736.519	-5.09777	0.551754	-9.2392	2.48337e-20	1.02235e-18	protein_coding
ENSMUSG00000029334	Prkg2	0.28535	0.332595	0.283697	0.117822	0.0733298	0.0209172	56.6091	-1.51723	0.524177	-2.8945	0.00379765	0.00963603	protein_coding
ENSMUSG00000029335	Bmp3	0.0893326	0.30278	0.251084	0.00174505	0.0040937	0.0281921	43.5129	-3.59462	0.83621	-4.2987	1.71803e-05	7.35417e-05	protein_coding
ENSMUSG00000029343	Crybb1	0.777688	0.270345	0.358304	2.66062	1.73717	3.25755	111.754	2.98417	0.496222	6.01378	1.81249e-09	1.76198e-08	protein_coding
ENSMUSG00000029348	Asphd2	0.77535	1.26563	1.60738	0.206043	0.253006	0.292063	164.873	-1.6656	0.323409	-5.15012	2.60317e-07	1.62494e-06	protein_coding
ENSMUSG00000029359	Tesc	33.9202	22.5756	25.3702	60.6384	54.6409	76.0728	5155.39	1.7946	0.276916	6.48068	9.13124e-11	1.10801e-09	protein_coding
ENSMUSG00000029370	Rassf6	0.0987234	0.11031	0.0392434	0.0151525	0.0035546	0	10.2853	-3.12547	1.07791	-2.89957	0.00373679	0.00949821	protein_coding
ENSMUSG00000029371	Cxcl5	7.63499	10.5772	5.94247	0.228678	0.609606	0.90422	433.573	-3.17923	0.453636	-7.00832	2.41197e-12	3.69648e-11	protein_coding
ENSMUSG00000029377	Ereg	0.938754	1.92006	2.2949	0.00938219	0.0220096	0.0038865	182.951	-6.5787	0.586833	-11.2105	3.62079e-29	3.28732e-27	protein_coding
ENSMUSG00000029379	Cxcl3	0.227577	0.11195	0.0584126	0	0	0.00458646	12.8451	-5.94045	1.46051	-4.06739	4.75432e-05	0.000184873	protein_coding
ENSMUSG00000029392	Rilpl1	40.5292	26.6219	35.4083	77.3493	72.928	85.2068	9833.87	1.76813	0.250239	7.06577	1.59723e-12	2.53179e-11	protein_coding
ENSMUSG00000029406	Pitpnm2	3.4103	4.02731	4.38527	5.96692	6.28437	4.93059	4191.04	1.128	0.147496	7.64764	2.04706e-14	4.25869e-13	protein_coding
ENSMUSG00000029408	Abcb9	1.32743	1.01519	1.36968	1.53739	1.88438	2.42327	614.318	1.24153	0.282763	4.39072	1.12977e-05	5.03751e-05	protein_coding
ENSMUSG00000029413	Naaa	13.8616	20.602	14.1623	4.27786	4.25263	5.16529	2231.34	-1.22415	0.210451	-5.81682	5.99763e-09	5.22372e-08	protein_coding
ENSMUSG00000029432	Gbas	184.321	87.998	90.62	275.511	281.564	285.188	39288.4	1.75565	0.347409	5.05356	4.3365e-07	2.57794e-06	protein_coding
ENSMUSG00000029433	Diablo	7.66285	5.59964	6.18191	8.05448	9.12622	9.26626	3591.26	1.01459	0.234881	4.31958	1.56325e-05	6.74557e-05	protein_coding
ENSMUSG00000029449	Rhof	0.848591	0.976878	0.722504	0.252475	0.263235	0.184768	144.071	-1.283	0.266979	-4.80563	1.54261e-06	8.29072e-06	protein_coding
ENSMUSG00000029452	Tmem116	1.34826	0.633782	0.905865	1.14155	1.53779	2.17094	335.929	1.31255	0.402142	3.26389	0.00109896	0.00316924	protein_coding
ENSMUSG00000029467	Atp2a2	596.425	314.675	355.116	1627.45	1809.6	1854.01	490583	2.61475	0.314201	8.32191	8.65606e-17	2.42812e-15	protein_coding
ENSMUSG00000029468	P2rx7	4.77522	8.47225	6.96337	1.4748	1.27076	0.811578	1308.85	-1.91008	0.250635	-7.62097	2.51786e-14	5.19327e-13	protein_coding
ENSMUSG00000029469	Ift81	5.34961	4.84943	4.32255	8.53291	12.3163	11.0931	3192.73	1.71791	0.236393	7.26716	3.67134e-13	6.40892e-12	protein_coding
ENSMUSG00000029482	Aacs	5.4094	6.71434	6.41023	1.56433	0.990124	1.06984	800.297	-1.76705	0.205775	-8.58729	8.90475e-18	2.80334e-16	protein_coding
ENSMUSG00000029484	Anxa3	41.1516	47.8436	52.7173	16.4359	12.9271	9.93082	6330.94	-1.2698	0.194089	-6.54235	6.05591e-11	7.54188e-10	protein_coding
ENSMUSG00000029486	Mrpl1	5.70727	4.24517	3.91831	8.16374	8.77884	9.16289	1996.23	1.47979	0.249871	5.92221	3.17649e-09	2.94575e-08	protein_coding
ENSMUSG00000029490	Mfsd7a	4.98872	8.80012	5.03634	1.09641	1.50339	1.43931	538.74	-1.61157	0.275778	-5.84372	5.10465e-09	4.52543e-08	protein_coding
ENSMUSG00000029499	Pxmp2	15.0326	5.16915	6.17626	29.6712	37.0489	40.8306	1984.98	2.56006	0.432731	5.91605	3.2976e-09	3.04972e-08	protein_coding
ENSMUSG00000029510	Gpc2	0.214371	0.359167	0.330303	0.0604113	0.0460585	0.0300299	40.6741	-2.1178	0.443423	-4.77604	1.78785e-06	9.44649e-06	protein_coding
ENSMUSG00000029545	Acads	35.5874	18.9502	19.9997	75.7183	85.4366	90.3567	9000.09	2.30647	0.322793	7.14536	8.97588e-13	1.47688e-11	protein_coding
ENSMUSG00000029553	Tfec	0.456455	0.792445	0.498084	0.131545	0.100157	0.0917752	107.489	-1.83187	0.319651	-5.73085	9.99296e-09	8.33238e-08	protein_coding
ENSMUSG00000029557	Mrm2	10.2528	7.29471	5.89567	10.6375	10.6932	13.931	969.411	1.15566	0.305436	3.78363	0.000154558	0.000541567	protein_coding
ENSMUSG00000029561	Oasl2	10.0032	22.7564	13.35	4.56525	2.47784	2.84926	3321.91	-1.61394	0.308579	-5.23023	1.69298e-07	1.10141e-06	protein_coding
ENSMUSG00000029563	Foxp2	0.915207	1.38472	1.69775	0.191129	0.275135	0.181576	699.06	-2.02125	0.262134	-7.71074	1.25093e-14	2.68357e-13	protein_coding
ENSMUSG00000029575	Mmab	6.31088	5.46749	4.60584	7.30623	10.5957	8.93974	1820.54	1.28727	0.251708	5.11416	3.15134e-07	1.92806e-06	protein_coding
ENSMUSG00000029580	Actb	345.209	569.269	468.568	164.446	132.406	131.851	46792.4	-1.08875	0.178071	-6.1141	9.71047e-10	9.93869e-09	protein_coding
ENSMUSG00000029591	Ung	2.2195	1.18025	1.43017	5.82456	5.67433	7.80167	1624.49	2.55846	0.329306	7.76926	7.89478e-15	1.72641e-13	protein_coding
ENSMUSG00000029600	Rita1	3.59613	3.14828	3.74648	4.36096	4.39435	5.95124	809.336	1.07569	0.240663	4.46968	7.8335e-06	3.63058e-05	protein_coding
ENSMUSG00000029602	Rasal1	0.462613	0.920635	0.309674	0.00364789	0.0427878	0.0226666	54.6387	-4.02757	0.696293	-5.7843	7.2815e-09	6.22724e-08	protein_coding
ENSMUSG00000029603	Dtx1	1.10869	1.34646	1.54735	0.289064	0.330437	0.32574	247.752	-1.48681	0.217225	-6.84457	7.67036e-12	1.09039e-10	protein_coding
ENSMUSG00000029622	Arpc1b	48.0994	67.6939	65.4799	21.413	16.9485	17.9222	11750.3	-1.09063	0.155622	-7.00819	2.41416e-12	3.69704e-11	protein_coding
ENSMUSG00000029632	Ndufa4	434.733	219.978	214.536	763.516	842.054	828.753	54803.9	2.02996	0.340674	5.95866	2.54319e-09	2.39892e-08	protein_coding
ENSMUSG00000029641	Rasl11a	2.52627	5.8561	6.83617	0.741701	0.693459	0.935089	192.508	-2.05506	0.368778	-5.57262	2.5093e-08	1.93082e-07	protein_coding
ENSMUSG00000029648	Flt1	6.23092	4.52268	6.71811	8.127	10.8423	9.37848	7087.48	1.27502	0.24561	5.19122	2.0892e-07	1.33191e-06	protein_coding
ENSMUSG00000029650	Slc46a3	4.30803	3.64518	3.1135	4.98433	5.027	5.43049	736.778	1.05335	0.234162	4.4984	6.84667e-06	3.21795e-05	protein_coding
ENSMUSG00000029651	Mtus2	6.96051	4.4094	6.10901	8.52972	10.1837	8.75698	6614.63	1.21695	0.255814	4.75717	1.96321e-06	1.02902e-05	protein_coding
ENSMUSG00000029658	Wdr95	0.172793	0.108121	0.62505	0.00371294	0.0174203	0.0230708	29.1567	-3.7629	0.895337	-4.20277	2.63667e-05	0.000108065	protein_coding
ENSMUSG00000029659	Medag	11.5194	14.4802	16.9553	3.43959	3.31101	3.86081	2018.39	-1.41598	0.184828	-7.66105	1.84417e-14	3.85852e-13	protein_coding
ENSMUSG00000029661	Col1a2	67.8985	223.233	174.136	19.2059	12.3093	9.77249	55355.9	-2.87747	0.366384	-7.8537	4.03944e-15	9.16853e-14	protein_coding
ENSMUSG00000029675	Eln	70.3966	116.697	134.479	18.1612	5.49382	6.04453	25384.4	-2.85467	0.414855	-6.88113	5.93812e-12	8.58305e-11	protein_coding
ENSMUSG00000029683	Lmod2	199.213	117.932	120.212	223.107	264.49	221.897	26027.6	1.25007	0.293543	4.25857	2.05735e-05	8.64114e-05	protein_coding
ENSMUSG00000029685	Asb15	5.21377	3.22895	3.73817	11.8506	12.1188	12.1619	2612.34	2.1283	0.26627	7.99302	1.31671e-15	3.15034e-14	protein_coding
ENSMUSG00000029695	Aass	0.95228	1.46915	1.14848	0.101466	0.0436387	0.134501	131.452	-3.0688	0.392867	-7.81129	5.66055e-15	1.26226e-13	protein_coding
ENSMUSG00000029716	Tfr2	0.36026	0.473246	0.415543	0.0506154	0.0663537	0.00740012	53.7642	-2.74217	0.544128	-5.03956	4.66597e-07	2.75688e-06	protein_coding
ENSMUSG00000029718	Pcolce	81.6458	121.027	134.516	27.1705	19.3491	22.5104	14523.4	-1.68701	0.204269	-8.25877	1.47181e-16	3.95405e-15	protein_coding
ENSMUSG00000029720	Gm20605	0.1716	0.291245	0.382822	0.078084	0.0814119	0.0610974	45.0888	-1.32796	0.427385	-3.10718	0.00188883	0.00514301	protein_coding
ENSMUSG00000029723	Tsc22d4	9.4633	12.3327	10.8374	18.4201	18.3651	17.883	7486.83	1.33892	0.12559	10.6611	1.54816e-26	1.10087e-24	protein_coding
ENSMUSG00000029727	Cyp3a13	0.238817	0.121879	0.125678	0.572123	0.389323	0.271371	59.9389	1.87387	0.476432	3.93312	8.38504e-05	0.0003105	protein_coding
ENSMUSG00000029752	Asns	2.87221	4.61618	6.13967	1.30279	0.88032	1.05588	434.564	-1.46498	0.28501	-5.14009	2.74606e-07	1.70264e-06	protein_coding
ENSMUSG00000029757	Dync1i1	0.130353	0.162254	0.176808	0.0108426	0.033914	0.0224572	17.6641	-2.22364	0.653698	-3.40163	0.000669844	0.00202567	protein_coding
ENSMUSG00000029761	Cald1	14.097	24.5245	22.1835	5.70497	5.78742	4.59679	8796.92	-1.31391	0.193699	-6.78327	1.17485e-11	1.62316e-10	protein_coding
ENSMUSG00000029762	Akr1b8	14.469	21.5995	19.5789	2.74734	3.40431	3.41418	906.532	-1.93518	0.200186	-9.66691	4.16752e-22	2.04722e-20	protein_coding
ENSMUSG00000029765	Plxna4	3.99598	5.81669	6.1891	1.44908	1.24766	0.885046	2596.93	-1.56748	0.212683	-7.37004	1.70579e-13	3.11127e-12	protein_coding
ENSMUSG00000029769	Ccdc136	0.977309	1.32281	1.22149	0.375322	0.24108	0.351668	186.728	-1.26521	0.254128	-4.97862	6.40387e-07	3.68401e-06	protein_coding
ENSMUSG00000029771	Irf5	8.61391	15.5347	12.9803	2.30645	1.8192	2.25879	1166.36	-1.92913	0.221166	-8.72256	2.71973e-18	8.96454e-17	protein_coding
ENSMUSG00000029776	Hibadh	12.5116	7.70047	7.05854	21.533	22.6388	24.5751	11649.2	1.89046	0.299581	6.31036	2.78393e-10	3.14712e-09	protein_coding
ENSMUSG00000029780	Nt5c3	11.2103	8.59497	7.75788	13.724	16.803	15.9604	3624.6	1.32317	0.249334	5.30681	1.11559e-07	7.53995e-07	protein_coding
ENSMUSG00000029804	Herc3	3.88214	2.94506	2.31402	4.96056	4.28546	3.60701	2264.38	1.04605	0.269964	3.87477	0.000106725	0.00038703	protein_coding
ENSMUSG00000029810	Tmem176b	92.6987	159.204	119.528	19.4928	15.6791	16.9366	9172.54	-2.22925	0.192078	-11.606	3.84303e-31	4.09192e-29	protein_coding
ENSMUSG00000029811	Aoc1	0.0276782	0.17319	0.0456393	0	0	0	6.67109	-5.98725	1.66984	-3.58552	0.000336402	0.00109148	protein_coding
ENSMUSG00000029815	Malsu1	4.9709	4.08087	4.69175	5.86534	6.44674	7.95589	1462.7	1.1438	0.236823	4.82978	1.36686e-06	7.39699e-06	protein_coding
ENSMUSG00000029816	Gpnmb	4.43869	8.96224	16.1913	0.0931478	0.313824	0.364512	1703.42	-4.61626	0.514123	-8.97891	2.73471e-19	1.02047e-17	protein_coding
ENSMUSG00000029819	Npy	0.212298	1.07933	0.82046	0.022809	0.0267537	0.0283453	10.5686	-4.12901	1.16486	-3.54464	0.000393144	0.00125386	protein_coding
ENSMUSG00000029821	Dfna5	0.934775	1.83293	1.16186	0.403244	0.469419	0.35003	631.576	-1.07722	0.250898	-4.29345	1.75919e-05	7.51138e-05	protein_coding
ENSMUSG00000029832	Nfe2l3	1.36913	2.48159	1.35581	0.0694781	0.0865874	0.129513	144.162	-3.58738	0.389976	-9.19899	3.61338e-20	1.45804e-18	protein_coding
ENSMUSG00000029838	Ptn	34.4066	47.3573	39.2173	3.19269	1.83934	1.35526	3872.47	-3.6655	0.282316	-12.9837	1.51422e-38	2.28109e-36	protein_coding
ENSMUSG00000029843	Slc13a4	0.630259	0.78182	1.21018	0.091236	0.0735728	0.0779496	116.615	-2.8309	0.350446	-8.07799	6.58424e-16	1.62504e-14	protein_coding
ENSMUSG00000029844	Hoxa1	0.260232	0.556698	0.313575	0.0229407	0.0134541	0.0213818	23.4285	-3.67649	0.705141	-5.21384	1.84974e-07	1.19347e-06	protein_coding
ENSMUSG00000029847	Slc23a4	1.26202	2.16622	0.777805	0.0604596	0.00834304	0.0353575	136.594	-4.72616	0.564461	-8.37287	5.62313e-17	1.61294e-15	protein_coding
ENSMUSG00000029859	Epha1	0.818303	0.953084	1.19169	0.216918	0.208172	0.134785	129.25	-1.81208	0.285655	-6.3436	2.24455e-10	2.57749e-09	protein_coding
ENSMUSG00000029862	Clcn1	0.351427	0.0750306	0.0787085	1.65536	2.61118	2.66307	520.947	4.28434	0.824549	5.19598	2.03644e-07	1.30073e-06	protein_coding
ENSMUSG00000029864	Gstk1	21.5536	11.1003	14.276	42.9304	53.5712	58.2217	3603.63	2.27915	0.324884	7.0153	2.29463e-12	3.52461e-11	protein_coding
ENSMUSG00000029868	Trpv6	0.091516	0.07158	0.141472	0.00983236	0.00384428	0	11.1333	-3.83355	1.04327	-3.67455	0.000238272	0.000800155	protein_coding
ENSMUSG00000029869	Ephb6	4.801	6.70072	6.95647	0.485875	0.417395	0.574044	673.495	-3.04026	0.217554	-13.9747	2.22333e-44	4.43293e-42	protein_coding
ENSMUSG00000029918	Mrps33	27.9407	20.5597	19.7118	37.8778	38.8785	40.8834	3573.89	1.3531	0.242745	5.57416	2.48732e-08	1.91827e-07	protein_coding
ENSMUSG00000029919	Hpgds	2.2419	4.21041	3.16574	0.731393	0.791894	0.5893	705.709	-1.58107	0.228938	-6.90608	4.98217e-12	7.31218e-11	protein_coding
ENSMUSG00000029925	Tbxas1	1.93903	5.01237	2.37348	0.726838	0.54949	0.585708	940.946	-1.70655	0.3209	-5.31803	1.04897e-07	7.14165e-07	protein_coding
ENSMUSG00000029993	Nfu1	12.2291	9.59271	9.22597	13.7479	13.7043	14.879	3994.08	1.01814	0.225754	4.50996	6.48386e-06	3.06514e-05	protein_coding
ENSMUSG00000029994	Anxa4	14.9522	19.9199	18.6392	5.92549	4.67155	5.08417	3098.68	-1.17648	0.150361	-7.82438	5.10156e-15	1.14768e-13	protein_coding
ENSMUSG00000029999	Tgfa	1.09005	1.28161	1.0504	0.107417	0.160992	0.15821	229.538	-2.4172	0.265669	-9.09854	9.15519e-20	3.61532e-18	protein_coding
ENSMUSG00000030000	Add2	0.102218	0.154493	0.106259	0.0216459	0.017922	0	36.8388	-2.61338	0.722264	-3.61832	0.000296521	0.000974681	protein_coding
ENSMUSG00000030041	M1ap	1.01854	1.08346	1.40238	0.0466904	0.109531	0.0725292	73.9157	-3.36022	0.419228	-8.01527	1.09896e-15	2.64804e-14	protein_coding
ENSMUSG00000030043	Tacr1	0.104129	0.159271	0.0171701	0	0	0	15.8537	-7.23342	1.52778	-4.7346	2.19487e-06	1.13812e-05	protein_coding
ENSMUSG00000030045	Mrpl19	4.50877	3.2018	3.4117	5.94803	5.10959	7.07089	1833.36	1.2757	0.266137	4.7934	1.6398e-06	8.74374e-06	protein_coding
ENSMUSG00000030054	Gp9	5.14876	0.746755	8.20177	0.293074	0.292196	0.346	120.815	-3.35558	0.693273	-4.8402	1.29706e-06	7.05304e-06	protein_coding
ENSMUSG00000030064	Frmd4b	3.54865	5.98547	4.2769	1.99128	1.43782	0.996126	2515.14	-1.05297	0.261392	-4.02831	5.61798e-05	0.000215246	protein_coding
ENSMUSG00000030069	Prok2	0.00783519	0.384044	0.0775178	0	0	0	7.3294	-6.12187	1.89414	-3.23201	0.00122923	0.00350811	protein_coding
ENSMUSG00000030074	Gxylt2	7.44825	13.9836	15.6045	1.03916	0.967988	0.838935	3005.66	-3.09146	0.244612	-12.6382	1.29956e-36	1.79996e-34	protein_coding
ENSMUSG00000030082	Sec61a1	13.1637	20.1478	19.1326	6.0599	4.84285	4.55661	4390.9	-1.16453	0.175176	-6.64779	2.97531e-11	3.86638e-10	protein_coding
ENSMUSG00000030087	Klf15	9.38552	9.08079	15.2608	20.1396	15.1643	14.0948	2608.47	1.13442	0.248002	4.57424	4.77949e-06	2.32038e-05	protein_coding
ENSMUSG00000030093	Wnt7a	0.047352	0.128394	0.111264	0	0	0.00505784	7.92787	-5.22965	1.46351	-3.57337	0.000352422	0.00113711	protein_coding
ENSMUSG00000030095	Tmem43	21.549	30.2361	32.6153	8.77015	6.92147	7.36553	4083.47	-1.2736	0.173903	-7.32361	2.41393e-13	4.32911e-12	protein_coding
ENSMUSG00000030098	Grip2	1.37859	1.349	2.06413	2.24154	2.53698	3.57416	1421.07	1.40565	0.280828	5.00537	5.57556e-07	3.23879e-06	protein_coding
ENSMUSG00000030101	Sumf1	14.8921	21.1339	20.8882	5.96775	6.26161	5.541	2460.48	-1.08014	0.150805	-7.16251	7.92148e-13	1.3151e-11	protein_coding
ENSMUSG00000030104	Edem1	7.09688	12.8556	10.0576	3.35301	2.64227	2.66272	2386.9	-1.18847	0.205631	-5.77961	7.4872e-09	6.38437e-08	protein_coding
ENSMUSG00000030109	Slc6a12	0.172248	0.436254	0.249536	0.00422998	0.00496154	0.0052567	22.8201	-5.28788	1.00208	-5.27691	1.31379e-07	8.72017e-07	protein_coding
ENSMUSG00000030110	Ret	0.441962	0.509552	0.615237	2.76409	1.64793	1.88356	644.994	2.59344	0.241437	10.7417	6.48475e-27	4.67661e-25	protein_coding
ENSMUSG00000030116	Mfap5	98.2812	133.989	161.422	23.345	11.1977	10.04	14231	-2.56133	0.312287	-8.20184	2.36728e-16	6.21206e-15	protein_coding
ENSMUSG00000030117	Gdf3	0.421529	0.659404	0.429307	0.0479526	0.0374972	0.0993198	37.5056	-2.4351	0.524964	-4.6386	3.50778e-06	1.74462e-05	protein_coding
ENSMUSG00000030124	Lag3	1.16799	1.92366	1.77033	0.618255	0.27284	0.296678	120.336	-1.43494	0.366695	-3.91316	9.10954e-05	0.000335131	protein_coding
ENSMUSG00000030134	Rasgef1a	0.586476	0.9151	1.14607	0.142374	0.112836	0.277353	99.8829	-1.69242	0.431849	-3.91902	8.8911e-05	0.000327985	protein_coding
ENSMUSG00000030142	Clec4e	0.272267	1.3219	0.710834	0.0104007	0	0	96.3225	-7.03531	0.935185	-7.52291	5.35708e-14	1.05671e-12	protein_coding
ENSMUSG00000030144	Clec4d	5.1288	11.8632	13.2315	0.145327	0.151521	0.280936	422.447	-5.08569	0.406139	-12.5221	5.65526e-36	7.61663e-34	protein_coding
ENSMUSG00000030147	Clec4b1	3.41017	4.25567	2.15605	0.675135	1.02367	1.06411	95.6431	-1.24314	0.384923	-3.22959	0.00123969	0.00353498	protein_coding
ENSMUSG00000030148	Clec4a2	4.36331	6.87378	4.18355	1.36335	1.28345	1.37625	543.157	-1.33874	0.23054	-5.80699	6.36042e-09	5.50902e-08	protein_coding
[truncated: 2,669 more rows]
