# Supplementary material for: The Novel Non-coding Transcriptional Regulator Gm18840 Drives Cardiomyocyte Apoptosis in Myocardial Infarction Post Ischemia/Reperfusion
Source: Front Cell Dev Biol. 2021 Jul 12;9:615950. doi: 10.3389/fcell.2021.615950 (PMC8312575; doi:10.3389/fcell.2021.615950)
Supplement: Supplementary file 2 [file Table_2.XLSX]

## Sheet: Sheet1
Table S2. Differentially expressed non-coding genes in heart tissue of mice with/without MIRI.
GID	Symbol	M10.sorted_R1	M6.sorted_R1	M8.sorted_R1	S2.sorted_R1	S3.sorted_R1	S5.sorted_R1	baseMean	log2FoldChange	lfcSE	stat	pvalue	padj	Biotype
ENSMUSG00000080942	Zfp36l1-ps	0.818668	1.1674	0.764497	0	0	0	21.3922	-7.66483	1.29858	-5.90246	3.58128e-09	3.28815e-08	processed_pseudogene
ENSMUSG00000086552	Dlx4os	0.261768	0.828389	0.312564	0	0	0	19.7184	-7.54892	1.37694	-5.48238	4.19645e-08	3.09326e-07	antisense
ENSMUSG00000109006	B230209E15Rik	0.257193	0.536441	0.212046	0	0	0	15.0818	-7.16223	1.38289	-5.17916	2.22885e-07	1.41033e-06	lincRNA
ENSMUSG00000097745	AI115009	0.121587	0.541015	0.300732	0	0	0	14.9503	-7.14887	1.42689	-5.01009	5.44038e-07	3.17095e-06	antisense
ENSMUSG00000091272	Gm17641	0.453798	0.473255	0.411026	0	0	0.006827	27.6731	-7.06136	1.26638	-5.576	2.46112e-08	1.90383e-07	TEC
ENSMUSG00000104667	Gm4961	0.153607	0.243772	0.231261	0	0	0	12.1454	-6.84687	1.36817	-5.00441	5.60334e-07	3.254e-06	lincRNA
ENSMUSG00000110599	RP23-91H23.1	0.282804	0.502474	0.142488	0	0	0	11.473	-6.76787	1.45806	-4.64171	3.45542e-06	1.72153e-05	lincRNA
ENSMUSG00000107029	Gm43123	0.341857	0.176001	0.144492	0.00371936	0	0	20.8462	-6.6525	1.35788	-4.89916	9.62465e-07	5.36853e-06	TEC
ENSMUSG00000086109	Gm13391	0.262818	0.328905	0.487538	0	0	0	10.6285	-6.65221	1.40508	-4.73441	2.19692e-06	1.13889e-05	lincRNA
ENSMUSG00000071567	A830039N20Rik	0.233127	0.72937	0.837463	0	0.0111919	0	20.7247	-6.64185	1.35844	-4.88931	1.01188e-06	5.61033e-06	lincRNA
ENSMUSG00000086432	B430119L08Rik	0.301305	0.149257	0.130418	0	0	0	10.4307	-6.62626	1.46919	-4.51015	6.47825e-06	3.0632e-05	antisense
ENSMUSG00000101581	C430002N11Rik	0.199224	0.237447	0.554353	0	0.00717319	0	18.1438	-6.44523	1.36391	-4.72554	2.29506e-06	1.18493e-05	processed_transcript
ENSMUSG00000109674	Gm45470	0.0788041	0.0924559	0.0950201	0.00169332	0	0	17.7685	-6.42018	1.30079	-4.93562	7.98974e-07	4.5299e-06	antisense
ENSMUSG00000092500	Gm20400	0.609837	0.306215	0.586586	0	0	0	8.86128	-6.38892	1.47371	-4.33528	1.45577e-05	6.33418e-05	antisense
ENSMUSG00000098760	Gm27247	0.566795	0.51721	1.22666	0	0	0	8.46871	-6.32286	1.4903	-4.24268	2.20864e-05	9.21e-05	antisense
ENSMUSG00000107350	Gm42532	2.06158	1.80444	4.55275	0.0316419	0	0.0393222	30.082	-6.28867	1.17139	-5.36853	7.93797e-08	5.54186e-07	antisense
ENSMUSG00000079163	Gm15498	0.436267	0.5633	0.308302	0	0	0	8.22457	-6.28623	1.46435	-4.29283	1.7641e-05	7.53074e-05	lincRNA
ENSMUSG00000090252	Gm16028	0.185641	0.668803	0.104355	0	0	0	7.18792	-6.095	1.65413	-3.68471	0.000228965	0.000771193	antisense
ENSMUSG00000054510	Gm14461	0.0759441	0.352002	0.0521776	0	0	0	7.14805	-6.08713	1.67972	-3.6239	0.000290199	0.000955443	lincRNA
ENSMUSG00000109145	Gm20744	0.114395	0.0954399	0.0778093	0	0	0	6.65931	-5.97963	1.51619	-3.94385	8.0183e-05	0.000297896	lincRNA
ENSMUSG00000085569	Gm12602	0.658303	1.06482	0.697817	0	0.0270888	0	23.7	-5.93583	1.14696	-5.17527	2.27587e-07	1.43562e-06	processed_transcript
ENSMUSG00000111229	RP23-181A8.7	0.0867916	0.133107	0.031569	0	0	0	6.42322	-5.93124	1.61513	-3.6723	0.000240379	0.000806433	lincRNA
ENSMUSG00000097767	Miat	0.171325	0.333745	0.219872	0.00138921	0.00488839	0.0017264	58.6162	-5.92157	0.753276	-7.86109	3.80802e-15	8.68203e-14	lincRNA
ENSMUSG00000085675	Gm12022	0.212971	0.245482	0.0693105	0	0	0	6.21042	-5.88174	1.61682	-3.63785	0.000274925	0.00091061	lincRNA
ENSMUSG00000097250	Gm26771	0.249872	0.159247	0.20601	0	0	0	5.89086	-5.80094	1.55911	-3.72068	0.000198688	0.000679798	antisense
ENSMUSG00000083421	Gm14776	0.169335	0.47681	0.104708	0	0	0	5.65204	-5.74819	1.67049	-3.44101	0.000579546	0.00177825	processed_pseudogene
ENSMUSG00000104155	Gm38103	0.12169	0.416984	0.23649	0	0	0	5.64222	-5.74371	1.61249	-3.56202	0.000368013	0.00118142	TEC
ENSMUSG00000085730	Gm13307	0.234688	0.207097	0.33489	0	0	0	5.62669	-5.73404	1.56457	-3.66493	0.000247403	0.000827948	antisense
ENSMUSG00000087095	Emx2os	0.0299026	0.0935541	0.00739606	0	0	0	5.56389	-5.72559	1.80441	-3.17311	0.00150815	0.004205	antisense
ENSMUSG00000089783	Gm454	0.300001	0.250292	0.296808	0	0	0	5.5784	-5.72277	1.55914	-3.67048	0.000242097	0.000811793	lincRNA
ENSMUSG00000111118	RP24-84E18.1	0.151378	0.499917	0.0520023	0.00722838	0	0	10.7725	-5.69479	1.56678	-3.63471	0.000278293	0.000920417	processed_pseudogene
ENSMUSG00000087196	Gm13373	0.16052	0.502207	0.31195	0	0	0	5.38956	-5.67721	1.61666	-3.51169	0.000445265	0.00140154	lincRNA
ENSMUSG00000111342	RP23-402F24.5	0.156053	0.213601	0.0241237	0	0	0	5.30451	-5.65503	1.77572	-3.18464	0.00144934	0.00405883	lincRNA
ENSMUSG00000085743	8430419K02Rik	0.0928956	0.284581	0.0933428	0	0	0.00620157	10.5241	-5.65194	1.4533	-3.88903	0.000100647	0.000367016	processed_transcript
ENSMUSG00000103383	Gm37754	0.598144	0.589136	0.123287	0	0	0	5.24743	-5.63843	1.72136	-3.27556	0.00105453	0.00305454	lincRNA
ENSMUSG00000104350	Gm38244	0.365918	0.205947	0.251405	0	0.0117112	0	19.3518	-5.63169	1.20215	-4.68468	2.80399e-06	1.42384e-05	TEC
ENSMUSG00000097124	A530020G20Rik	3.39574	5.41372	2.26467	0.0307949	0.0802683	0.0425217	368.71	-5.58736	0.43888	-12.7309	3.97993e-37	5.78142e-35	antisense
ENSMUSG00000100150	Gm19585	0.249057	0.239756	0.236929	0	0	0	4.97446	-5.55831	1.59396	-3.4871	0.000488289	0.00152868	lincRNA
ENSMUSG00000097289	2010300F17Rik	0.0212148	0.116153	0.0721495	0	0	0	4.95077	-5.5548	1.70927	-3.2498	0.00115487	0.0033159	lincRNA
ENSMUSG00000111380	RP23-371B13.3	0.455153	0.290076	0.125086	0	0	0	4.64517	-5.46081	1.7245	-3.1666	0.00154233	0.00428972	processed_pseudogene
ENSMUSG00000056128	Gm9991	0.0746647	0.233599	0.138506	0	0	0	4.55289	-5.43409	1.67731	-3.23977	0.00119626	0.00342268	lincRNA
ENSMUSG00000086946	Gm15527	0.0859763	0.103112	0.0903774	0	0	0.00459172	8.70007	-5.3665	1.4053	-3.81876	0.000134126	0.000476126	processed_transcript
ENSMUSG00000100426	Gm4208	0.275914	0.125888	0.127958	0	0	0	4.15875	-5.2991	1.73346	-3.05695	0.00223599	0.00597783	lincRNA
ENSMUSG00000086652	Gm14029	0.100282	0.174304	0.082679	0	0	0	4.14555	-5.29899	1.69124	-3.1332	0.0017291	0.00474878	antisense
ENSMUSG00000105646	Gm43291	0.331827	0.366411	0.0422438	0.0125827	0	0	20.613	-5.23499	1.27502	-4.10582	4.02875e-05	0.000159062	lincRNA
ENSMUSG00000107709	9430018G01Rik	0.0479619	0.0250092	0.0444856	0	0	0	3.91451	-5.21018	1.7256	-3.01934	0.00253324	0.00669398	antisense
ENSMUSG00000082902	Ccl19-ps1	0.183732	0.574829	0.624854	0	0	0	3.81382	-5.17557	1.76399	-2.934	0.0033462	0.00860652	unprocessed_pseudogene
ENSMUSG00000086105	Gm11636	0.543361	0.769038	0.743968	0	0	0.041456	14.1672	-5.13918	1.1987	-4.28729	1.80868e-05	7.70006e-05	lincRNA
ENSMUSG00000074987	Wt1os	0.660696	1.00732	0.62169	0.0123451	0.0144801	0.019177	85.2317	-5.05973	0.516317	-9.79965	1.12977e-22	5.84636e-21	antisense
ENSMUSG00000092627	D130058E05Rik	0.0638733	0.1281	0.0668392	0	0	0.0052481	6.99463	-5.04565	1.4771	-3.41593	0.000635652	0.00193204	processed_transcript
ENSMUSG00000098895	Gm21013	1.88845	1.91725	1.48478	0.0537464	0.0126083	0.0400752	57.2694	-5.036	0.607263	-8.29295	1.10477e-16	3.03207e-15	processed_pseudogene
ENSMUSG00000056445	Hoxaas2	0.335169	0.852879	0.337128	0.00384109	0.0135162	0.0143203	45.0017	-5.00984	0.749685	-6.68259	2.34755e-11	3.0921e-10	processed_transcript
ENSMUSG00000109602	Gm45503	0.612468	0.547482	0.288547	0	0	0.0311523	6.81329	-5.00446	1.50029	-3.33567	0.000850942	0.00251389	antisense
ENSMUSG00000086681	Gm16178	0.776517	0.347062	0.823126	0.0381385	0	0	12.0065	-4.99421	1.30768	-3.81914	0.000133919	0.000475555	antisense
ENSMUSG00000090256	Alms1-ps1	0.110951	0.0578544	0.16294	0.00596025	0	0	6.46986	-4.9353	1.52967	-3.22639	0.00125363	0.00356823	unprocessed_pseudogene
ENSMUSG00000110613	RP23-143B2.2	0.943378	0.154326	0.457518	0.0158989	0	0.0197579	11.9669	-4.92945	1.38037	-3.57112	0.000355463	0.00114565	lincRNA
ENSMUSG00000092748	Gm22175	7.70259	5.42218	2.61958	0.331023	0	0	11.2952	-4.91274	1.33992	-3.66645	0.000245946	0.000823477	miRNA
ENSMUSG00000109130	Gm45187	0.0479568	0.0700182	0.112685	0.00412193	0	0	6.35026	-4.9098	1.50389	-3.26474	0.00109564	0.00316103	antisense
ENSMUSG00000105160	A530030E21Rik	0.894324	1.17182	0.283591	0.0197098	0	0.0367407	27.8904	-4.80992	0.946784	-5.08027	3.76889e-07	2.26971e-06	TEC
ENSMUSG00000085596	Gm11476	0.0967116	0.263783	0.239205	0.0127884	0	0	10.5661	-4.80898	1.31113	-3.66782	0.000244632	0.000819616	processed_transcript
ENSMUSG00000086498	Gm12681	0.407687	0.223773	0.291896	0	0	0.0229192	5.97727	-4.80512	1.52419	-3.15257	0.00161839	0.0044725	lincRNA
ENSMUSG00000103047	Gm37310	0.0253033	0.0633319	0.137687	0	0.00510196	0	5.86905	-4.78316	1.6071	-2.97628	0.00291772	0.00760554	TEC
ENSMUSG00000085786	Gm15987	1.19164	1.02508	0.274757	0.0231464	0.0407242	0	51.2897	-4.73472	0.822656	-5.75541	8.64319e-09	7.30273e-08	antisense
ENSMUSG00000089072	Gm24500	1.2113	1.26323	2.5466	0.104112	0	0	5.53352	-4.70439	1.54339	-3.04808	0.00230309	0.00613785	snoRNA
ENSMUSG00000097173	Gm26829	0.209059	0.268335	0.17899	0.0138222	0	0	5.48458	-4.69672	1.51891	-3.09217	0.00198698	0.00537286	lincRNA
ENSMUSG00000103473	Gm37696	0.0852138	0.173058	0.0610114	0.0077097	0	0	9.487	-4.65743	1.3493	-3.45175	0.000556967	0.00171987	antisense
ENSMUSG00000100635	Gm29157	2.33154	3.83924	3.39939	0.147662	0.148457	0	52.5843	-4.38284	0.578478	-7.5765	3.55003e-14	7.1341e-13	lincRNA
ENSMUSG00000085006	BC021767	0.962824	0.768361	0.817972	0.0215885	0.0084407	0.053657	42.2491	-4.38125	0.636248	-6.88607	5.73539e-12	8.32553e-11	transcribed_unprocessed_pseudogene
ENSMUSG00000099693	Gm29284	0.471218	8.47703	0.437064	0	0.296914	0	20.5184	-4.32902	1.46581	-2.95332	0.00314375	0.0081383	unprocessed_pseudogene
ENSMUSG00000107768	Gm44275	0.149068	0.186551	0.191725	0	0.0120227	0.00636898	12.1094	-4.30826	1.05672	-4.077	4.56206e-05	0.000178149	lincRNA
ENSMUSG00000044689	Gm13749	0.409066	0.382851	0.350231	0.0270459	0	0.0112035	15.0337	-4.269	0.954838	-4.47091	7.78864e-06	3.61061e-05	lincRNA
ENSMUSG00000079455	Gm16026	0.23252	0.731382	0.125226	0.0257876	0.00378093	0.00801171	38.8206	-4.21453	0.853876	-4.93576	7.9841e-07	4.52796e-06	transcribed_unprocessed_pseudogene
ENSMUSG00000097336	Fendrr	0.185377	0.669566	0.190114	0.0310894	0	0.00482946	30.7359	-4.20089	0.934871	-4.49355	7.00453e-06	3.28002e-05	processed_transcript
ENSMUSG00000111840	RP24-216P6.3	0.223852	0.151056	0.32569	0.00377262	0.0221254	0	22.1121	-4.19612	0.894708	-4.68993	2.73302e-06	1.38954e-05	lincRNA
ENSMUSG00000086806	Gm13054	3.80997	3.82051	4.91564	0.0787189	0.1108	0.273913	94.5677	-4.19149	0.465886	-8.99682	2.32359e-19	8.7186e-18	antisense
ENSMUSG00000105044	Gm10416	0.186295	0.728562	0.287988	0.0200153	0.0234769	0	6.87373	-4.13258	1.39346	-2.96571	0.0030199	0.00785166	TEC
ENSMUSG00000097157	Gm26512	0.271566	0.267762	0.311419	0.00848777	0.0149335	0.010548	23.9086	-4.07813	0.71353	-5.71543	1.0943e-08	9.06138e-08	lincRNA
ENSMUSG00000092572	Serpinb10	0.159238	0.224414	0.500307	0.00369911	0.00433886	0.0275819	28.0548	-4.04189	0.851	-4.74958	2.0384e-06	1.06595e-05	polymorphic_pseudogene
ENSMUSG00000082738	Gm15422	2.44319	6.45673	5.80261	0.262493	0.19593	0.118621	71.3851	-4.03779	0.521457	-7.7433	9.68688e-15	2.098e-13	processed_pseudogene
ENSMUSG00000097636	Mirt1	0.594631	0.367014	0.300153	0.0342714	0.0139821	0.00555521	103.54	-4.00016	0.565631	-7.07203	1.52683e-12	2.42777e-11	lincRNA
ENSMUSG00000102615	Gm37844	0.164975	0.259985	0.249362	0.0126042	0.0110881	0.0039159	25.189	-3.98543	0.692401	-5.75596	8.61513e-09	7.28268e-08	TEC
ENSMUSG00000100303	2600014E21Rik	0.128289	0.147473	0.214544	0.00250605	0.00440919	0.0140145	46.5638	-3.97942	0.615487	-6.46549	1.00972e-10	1.21723e-09	antisense
ENSMUSG00000103160	C130012C08Rik	0.290975	0.470136	0.228072	0.00352248	0.00826336	0.0306423	33.3959	-3.97657	0.731339	-5.43738	5.40703e-08	3.88699e-07	TEC
ENSMUSG00000081189	Hspd1-ps4	0.378203	0.507111	0.155907	0.00773974	0.0181566	0.0192368	16.1419	-3.97432	0.93928	-4.23124	2.32404e-05	9.6477e-05	processed_pseudogene
ENSMUSG00000072109	A530040E14Rik	0.607785	0.795679	0.279868	0.038902	0.0260742	0.00690635	36.2357	-3.95113	0.702775	-5.62218	1.88566e-08	1.49565e-07	antisense
ENSMUSG00000054779	Fgf2os	0.218891	0.195665	0.296482	0	0.0210168	0.0111336	9.54125	-3.93493	1.11807	-3.51938	0.000432552	0.00136618	antisense
ENSMUSG00000086006	Gm13293	0.362713	0.727434	0.586586	0	0.0656336	0.00993403	24.7153	-3.89032	0.863112	-4.50732	6.56504e-06	3.09991e-05	lincRNA
ENSMUSG00000104367	Gm38079	0.68273	2.64459	3.01546	0.167661	0	0.104178	8.7444	-3.87581	1.22668	-3.1596	0.00157986	0.00438151	lincRNA
ENSMUSG00000039798	2600006K01Rik	0.384582	0.946975	0.805895	0.055092	0.03231	0.0114107	27.2755	-3.78777	0.704487	-5.37664	7.58903e-08	5.31651e-07	antisense
ENSMUSG00000111792	RP24-233B16.6	0.383219	0.188724	0.223798	0.0274484	0.0107318	0	10.7378	-3.78458	1.08116	-3.50049	0.0004644	0.00145929	antisense
ENSMUSG00000107436	Gm44416	0.0727012	0.250201	0.107891	0.0124975	0	0.00776547	8.04323	-3.75158	1.22022	-3.07452	0.00210843	0.00566734	TEC
ENSMUSG00000092837	Rpph1	7.34523	38.6937	42.6822	1.01175	1.85129	1.50879	254.829	-3.69491	0.540859	-6.83156	8.39943e-12	1.18296e-10	ribozyme
ENSMUSG00000106290	Gm43429	0.0600535	0.250514	0.0825198	0	0.0134541	0.00712726	8.03577	-3.66383	1.25933	-2.90935	0.00362185	0.00924533	TEC
ENSMUSG00000108049	Gm44168	0.203719	0.154915	0.551115	0	0.0299515	0.0181333	30.0535	-3.65794	0.881703	-4.14873	3.3433e-05	0.000134148	TEC
ENSMUSG00000097448	Platr22	0.167199	0.193742	0.241237	0.0319354	0	0	9.07131	-3.56835	1.15638	-3.08579	0.00203013	0.00547932	lincRNA
ENSMUSG00000086283	2810433D01Rik	1.39606	1.80689	1.9423	0.0642816	0.150798	0.0798844	58.2106	-3.54292	0.454088	-7.80227	6.08033e-15	1.35143e-13	lincRNA
ENSMUSG00000097697	4833412C05Rik	1.15208	1.42605	1.6245	0.0832896	0.0976943	0.0575034	55.0115	-3.54273	0.443325	-7.99128	1.3355e-15	3.1878e-14	lincRNA
ENSMUSG00000100437	Gm29152	1.29404	1.44592	0.400081	0	0.139778	0.0493645	9.78577	-3.52054	1.16298	-3.02716	0.00246864	0.00654219	lincRNA
ENSMUSG00000043168	4930426D05Rik	0.240241	0.193126	0.0742761	0.030113	0	0	14.6869	-3.49698	1.15758	-3.02094	0.00251987	0.00666441	antisense
ENSMUSG00000073902	Gm1966	1.21306	2.05762	0.511945	0.0991299	0.0560607	0.070395	259.864	-3.4754	0.473117	-7.34575	2.04605e-13	3.69543e-12	unprocessed_pseudogene
ENSMUSG00000101279	Gm18342	0.649282	0.812546	0.347951	0	0.0218193	0.0924695	12.0448	-3.44089	1.048	-3.28328	0.00102605	0.00298396	unprocessed_pseudogene
ENSMUSG00000101625	Gm29371	0.390352	0.584084	0.79758	0.0875247	0	0.0181282	14.6352	-3.41621	0.933352	-3.66015	0.000252071	0.000841767	lincRNA
ENSMUSG00000085604	Dhx58os	1.10248	1.84746	1.445	0.0728915	0.142496	0.0603894	65.8906	-3.39902	0.440289	-7.71997	1.16354e-14	2.50665e-13	antisense
ENSMUSG00000111361	RP24-511J14.2	0.230532	0.739744	0.361855	0.0457257	0.0268169	0.00947075	20.8213	-3.37703	0.782945	-4.31324	1.6088e-05	6.91716e-05	TEC
ENSMUSG00000093388	Gm22655	3.4421	4.24236	3.67634	0.134478	0.630942	0	10.4059	-3.31738	1.00362	-3.30541	0.000948381	0.00277914	miRNA
ENSMUSG00000086320	Gm12840	0.814485	1.99861	1.86641	0.185309	0.120754	0	27.3144	-3.30035	0.747663	-4.41422	1.01376e-05	4.55823e-05	lincRNA
ENSMUSG00000097993	Ptprv	0.556776	1.04024	0.858708	0.0424971	0.0910247	0.0321466	161.834	-3.28752	0.397453	-8.27145	1.32337e-16	3.58845e-15	processed_transcript
ENSMUSG00000089940	Gm4117	0.016438	0.056453	0.0459149	0.00341035	0.00400016	0.000605448	58.4478	-3.26403	0.621807	-5.24927	1.52703e-07	1.0047e-06	processed_transcript
ENSMUSG00000087252	Gm14379	0.375901	0.483768	0.178037	0	0.0564421	0.0170857	18.8215	-3.26059	0.939401	-3.47093	0.000518663	0.0016126	processed_transcript
ENSMUSG00000097779	4833407H14Rik	0.333779	0.221512	0.250171	0.0347741	0.010197	0.0108037	11.6542	-3.25739	0.910121	-3.57907	0.000344824	0.00111472	lincRNA
ENSMUSG00000085180	AI838599	2.86383	5.36042	5.57738	0.340775	0.321196	0.283587	552.427	-3.2564	0.259336	-12.5566	3.65484e-36	4.98849e-34	lincRNA
ENSMUSG00000085564	Gm12198	0.149453	0.277087	0.492875	0.0356824	0.00837071	0.0177374	15.5925	-3.25383	0.859678	-3.78494	0.000153743	0.000539082	processed_transcript
ENSMUSG00000104476	Gm38211	0.0978166	0.180147	0.0720668	0.00178882	0.0230801	0	24.0376	-3.2331	0.986661	-3.27681	0.00104987	0.00304365	TEC
ENSMUSG00000037735	2810032G03Rik	0.175147	0.306074	0.421499	0.00813734	0.00954467	0.0455062	27.1683	-3.23163	0.746653	-4.32815	1.50366e-05	6.52302e-05	lincRNA
ENSMUSG00000051832	E230016K23Rik	0.18135	0.422752	0.270449	0.00458448	0.00537735	0.0512752	23.3144	-3.22151	0.866752	-3.71675	0.000201798	0.000689518	processed_transcript
ENSMUSG00000103662	Gm34294	0.246635	0.455629	0.239652	0.0363403	0.0071042	0.0225805	38.1189	-3.21737	0.597476	-5.38494	7.24676e-08	5.0978e-07	TEC
ENSMUSG00000090246	Gm17017	0.343494	0.182368	0.123577	0.0161038	0.0125926	0.0200126	15.6134	-3.20421	0.852832	-3.75714	0.000171867	0.000596156	antisense
ENSMUSG00000085887	Arhgap27os3	0.550387	0.309952	0.265457	0.0614982	0.0221951	0	30.392	-3.20358	0.819111	-3.91104	9.18993e-05	0.000337653	antisense
ENSMUSG00000107568	Gm18840	10.0925	18.9455	10.3522	0.663354	0.987562	1.17314	189.82	-3.19508	0.360721	-8.85748	8.18449e-19	2.92014e-17	unprocessed_pseudogene
ENSMUSG00000090069	E430024P14Rik	0.0522918	0.288709	0.12173	0.0105754	0.00930326	0.0131423	20.9581	-3.16711	0.811806	-3.90131	9.56734e-05	0.000350452	antisense
ENSMUSG00000110682	RP24-94F12.3	1.15933	1.16896	0.839647	0.0550529	0.103318	0.0820987	72.496	-3.15403	0.420365	-7.50306	6.23458e-14	1.21333e-12	lincRNA
ENSMUSG00000074517	Gm10710	0.0453892	0.15384	0.065488	0	0.0076266	0.0121205	9.92077	-3.14887	1.08312	-2.90722	0.00364657	0.00929677	lincRNA
ENSMUSG00000097252	Gm6634	1.88167	1.38928	2.55358	0.150281	0.100727	0.195652	102.497	-3.12278	0.414178	-7.53969	4.71091e-14	9.35603e-13	lincRNA
ENSMUSG00000087626	Gm15050	1.14283	2.35529	0.841269	0.163712	0.164594	0	22.8216	-3.11674	0.806503	-3.86451	0.000111311	0.00040237	antisense
ENSMUSG00000097440	Gm6277	0.921001	2.17233	3.35312	0.103575	0.251654	0.128715	106.317	-3.11429	0.519343	-5.9966	2.0149e-09	1.93877e-08	lincRNA
ENSMUSG00000084974	Gm15567	0.225653	0.463304	0.340109	0.00606098	0.0284368	0.0451928	20.9901	-3.10335	0.736469	-4.21382	2.5109e-05	0.000103306	antisense
ENSMUSG00000105128	Gm42870	0.229413	0.13091	0.0374716	0.0186022	0.00872773	0.00462347	13.9225	-3.1	0.999755	-3.10076	0.00193025	0.00524175	TEC
ENSMUSG00000109675	Nxpe1-ps	0.341365	0.807516	0.329494	0.0429376	0.0167878	0.0533596	25.4166	-3.09403	0.690458	-4.48112	7.42531e-06	3.46032e-05	transcribed_unprocessed_pseudogene
ENSMUSG00000086150	Bach2os	0.0963265	0.530986	0.280798	0.00591383	0.034683	0.0293971	18.5645	-3.06756	0.884616	-3.46768	0.000524977	0.00162999	antisense
ENSMUSG00000102055	Gm28913	1.27918	4.08815	3.01082	0.496534	0.166402	0	28.7542	-3.03193	0.837017	-3.6223	0.00029199	0.000960563	antisense
ENSMUSG00000052371	Hoxd3os1	0.0836772	0.239979	0.129354	0.00449509	0.010545	0.0223446	12.4544	-3.00003	0.904214	-3.31783	0.000907188	0.00266867	antisense
ENSMUSG00000101445	Gm28932	3.36584	5.00198	3.74626	0.289297	0.551412	0.179759	42.0364	-2.97902	0.499663	-5.96206	2.49085e-09	2.35174e-08	antisense
ENSMUSG00000091575	2010016I18Rik	0.390026	0.381327	0.341659	0.0628559	0.00819184	0.0260375	40.6139	-2.92856	0.597804	-4.89886	9.6395e-07	5.37533e-06	processed_transcript
ENSMUSG00000087187	Gm13431	1.98929	4.4537	3.67893	0.454905	0.183993	0.25342	80.3894	-2.882	0.443425	-6.4994	8.06399e-11	9.86153e-10	lincRNA
ENSMUSG00000078190	Dnm3os	3.11655	4.9869	6.72672	0.413612	0.477504	0.437107	1144.3	-2.86962	0.262933	-10.9139	9.89309e-28	7.7311e-26	antisense
ENSMUSG00000107388	Gm42788	0.261297	0.35707	0.323144	0.0309775	0.00908375	0.0481207	15.5069	-2.82319	0.742223	-3.8037	0.000142554	0.000503231	lincRNA
ENSMUSG00000110962	RP24-264F17.3	0.320465	0.334206	0.189543	0.0359273	0.0140469	0.0297652	9.10449	-2.82297	0.937227	-3.01204	0.00259495	0.00683682	unprocessed_pseudogene
ENSMUSG00000105746	Gm43595	0.490852	0.658155	1.00594	0.0843784	0.056555	0.0599195	22.6322	-2.81138	0.62388	-4.50628	6.59738e-06	3.11332e-05	unprocessed_pseudogene
ENSMUSG00000087594	BC039771	0.111543	0.232651	0.283772	0.0219137	0.0192777	0.0170204	28.7454	-2.81064	0.586079	-4.79568	1.62126e-06	8.65848e-06	processed_transcript
ENSMUSG00000075511	1700001L05Rik	0.148163	0.115887	0.297753	0.0265308	0	0.0263764	13.5483	-2.80348	0.925907	-3.02782	0.00246323	0.0065304	lincRNA
ENSMUSG00000104291	A130071D04Rik	0.0973333	0.208356	0.0633534	0.00660465	0.0232407	0.00547185	21.217	-2.792	0.789173	-3.53788	0.00040336	0.00128254	TEC
ENSMUSG00000086076	Ncr3-ps	0.429145	0.984599	0.672246	0.0245903	0.115372	0.0611179	10.7108	-2.78269	0.89795	-3.09893	0.00194219	0.00526784	unprocessed_pseudogene
ENSMUSG00000085071	Gm14066	0.642569	1.20317	1.08363	0.100417	0.029446	0.155989	59.3131	-2.73845	0.537114	-5.09846	3.42423e-07	2.07814e-06	processed_transcript
ENSMUSG00000087326	Gm12503	0.0816569	0.14026	0.112865	0.00825705	0.00484254	0.0205225	10.3881	-2.72496	0.883095	-3.08569	0.00203083	0.00547975	processed_transcript
ENSMUSG00000092021	Gbp11	0.496577	1.00083	0.407109	0.0239783	0.0450003	0.125153	50.9705	-2.67453	0.64506	-4.14617	3.38089e-05	0.000135482	polymorphic_pseudogene
ENSMUSG00000107761	2010008C14Rik	0.557237	3.09055	0.939724	0.239475	0.204285	0.0270547	26.2266	-2.64905	0.837945	-3.16136	0.00157034	0.00435808	TEC
ENSMUSG00000087593	Gm16174	2.12971	2.22103	2.44897	0.192685	0.301346	0.239455	27.6558	-2.63575	0.525851	-5.01235	5.37681e-07	3.13678e-06	antisense
ENSMUSG00000085867	Gm5834	0.365986	0.732822	0.977643	0.125827	0.0590355	0.0312738	20.9629	-2.63301	0.702825	-3.74633	0.000179444	0.000619583	unprocessed_pseudogene
ENSMUSG00000089812	Gm15867	8.0907	10.2947	10.676	1.29764	0.858602	0.951029	113.192	-2.62636	0.293467	-8.94944	3.57303e-19	1.32118e-17	antisense
ENSMUSG00000084950	Gm5577	0.193115	0.484841	0.787235	0.0737708	0.0648969	0.0152795	30.1547	-2.62629	0.702657	-3.73766	0.000185741	0.00063881	antisense
ENSMUSG00000110457	RP24-248F14.2	0.113145	0.0786646	0.186568	0.0121562	0.0190114	0.0100712	12.2248	-2.61581	0.824633	-3.1721	0.00151343	0.00421701	lincRNA
ENSMUSG00000097015	Gm26705	0.391738	0.516044	0.854179	0.0620242	0.0831441	0.0440452	25.6359	-2.61508	0.597183	-4.37902	1.19214e-05	5.29471e-05	lincRNA
ENSMUSG00000074973	Gm11382	6.25836	3.07687	4.9755	0	0.540808	1.05046	25.0351	-2.60285	0.897282	-2.90082	0.00372188	0.00946385	unprocessed_pseudogene
ENSMUSG00000080356	Mir1247	3.8466	8.21409	8.60802	0.157438	1.108	0.978259	16.869	-2.60262	0.781868	-3.32872	0.000872461	0.0025726	miRNA
ENSMUSG00000104969	Gm43445	0.17958	0.344595	0.319803	0.0185221	0.0506926	0.0230179	17.5944	-2.59549	0.694422	-3.73763	0.000185766	0.00063881	sense_intronic
ENSMUSG00000097002	Gm2670	0.0803498	0.145245	0.165614	0.0046041	0.0270018	0.0114433	10.9569	-2.59226	0.885127	-2.92868	0.003404	0.00874405	lincRNA
ENSMUSG00000089991	Gm16332	1.22509	1.77917	1.66532	0.178398	0.214354	0.124368	139.317	-2.57764	0.285843	-9.01766	1.92151e-19	7.31793e-18	unprocessed_pseudogene
ENSMUSG00000073405	H2-T-ps	0.971306	1.39465	1.09676	0.169389	0.0851506	0.135324	37.327	-2.54885	0.468458	-5.44094	5.30008e-08	3.82091e-07	unprocessed_pseudogene
ENSMUSG00000076137	Gm26384	3.14056	5.41123	2.87071	0.469451	0.688301	0.14585	12.6566	-2.53299	0.801516	-3.16025	0.00157635	0.00437357	miRNA
ENSMUSG00000105699	Gm43703	0.472453	0.944361	0.779039	0.101519	0.0198461	0.126161	16.7966	-2.53215	0.737831	-3.43189	0.000599393	0.00183224	lincRNA
ENSMUSG00000111116	RP24-167A12.4	0.0582032	0.0910482	0.193445	0.0156332	0.00733476	0.0155422	14.1513	-2.5311	0.81246	-3.11535	0.00183728	0.0050134	lincRNA
ENSMUSG00000056145	AI504432	0.760578	1.09696	0.767157	0.118227	0.108764	0.0864255	149.026	-2.47205	0.276615	-8.93678	4.00675e-19	1.4682e-17	lincRNA
ENSMUSG00000098050	Gm5345	2.50334	4.98964	4.92774	0.585656	0.627209	0.300617	127.252	-2.42783	0.367713	-6.6025	4.04282e-11	5.14118e-10	processed_pseudogene
ENSMUSG00000085084	4930570G19Rik	0.115096	0.236312	0.329158	0.0370974	0.00725221	0.0384182	28.7022	-2.41196	0.67433	-3.57683	0.000347789	0.00112341	lincRNA
ENSMUSG00000093327	Mir5107	7.51003	14.0621	5.06597	0.733517	1.89283	0.729248	24.0015	-2.39843	0.678506	-3.53486	0.000407988	0.00129563	miRNA
ENSMUSG00000085913	Gm15601	0.219733	0.396166	0.34083	0.0416138	0.0300374	0.0477365	39.3598	-2.39477	0.461485	-5.18927	2.11121e-07	1.34468e-06	antisense
ENSMUSG00000073679	Mxra8os	0.371675	1.57325	1.35191	0.11275	0.198375	0.0934117	22.6059	-2.39463	0.712814	-3.35941	0.000781103	0.00232683	antisense
ENSMUSG00000101210	Gm28720	0.152295	0.248164	0.306055	0.0286341	0.0239902	0.0355843	22.7535	-2.39426	0.586626	-4.08141	4.47634e-05	0.000175236	TEC
ENSMUSG00000109341	Gm44556	4.71989	4.01216	4.10418	0.750084	0.532842	0.367608	163.8	-2.38957	0.314461	-7.59896	2.98528e-14	6.07724e-13	antisense
ENSMUSG00000101828	D130051D11Rik	0.0728186	0.118974	0.0900544	0.0250353	0.00244709	0.00777802	17.7856	-2.38272	0.771475	-3.08853	0.00201151	0.00543484	lincRNA
ENSMUSG00000055958	Gm9987	0.609279	1.38131	2.09667	0.295994	0.186946	0.0282953	23.328	-2.37848	0.762965	-3.11741	0.00182446	0.00498175	pseudogene
ENSMUSG00000072653	Zfp783	0.960687	1.47308	1.50544	0.126309	0.241026	0.133539	276.637	-2.37431	0.310625	-7.64366	2.11138e-14	4.38153e-13	transcribed_unprocessed_pseudogene
ENSMUSG00000110235	Gm5086	0.891315	1.22727	0.981722	0.167583	0.210607	0.0223136	68.8676	-2.37394	0.566485	-4.19066	2.7815e-05	0.000113612	lincRNA
ENSMUSG00000104835	Gm5547	1.41343	1.69023	1.04879	0.129585	0.208995	0.201298	34.5045	-2.36925	0.499566	-4.74261	2.10982e-06	1.09934e-05	lincRNA
ENSMUSG00000043773	1700048O20Rik	0.429349	0.6791	0.336283	0.0184515	0.129856	0.0382169	31.3117	-2.36816	0.704277	-3.36254	0.000772301	0.00230331	lincRNA
ENSMUSG00000097960	A330074K22Rik	0.235348	0.830719	0.522404	0.0778017	0.097341	0.025783	39.7143	-2.35883	0.610802	-3.86186	0.000112525	0.000406108	lincRNA
ENSMUSG00000110018	RP24-502J3.1	0.438186	0.291956	0.436533	0.0313855	0.0981693	0.0260024	15.1817	-2.34906	0.761555	-3.08456	0.00203854	0.00549837	lincRNA
ENSMUSG00000109973	Gm45397	0.628965	0.704884	0.859104	0.0645495	0.0946413	0.130353	36.5519	-2.33707	0.478159	-4.88764	1.02054e-06	5.65369e-06	lincRNA
ENSMUSG00000097295	Hmgb1-ps8	1.55959	1.75157	1.33528	0.14436	0.217705	0.256285	30.4679	-2.33684	0.507578	-4.6039	4.14645e-06	2.03245e-05	processed_pseudogene
ENSMUSG00000096965	3300005D01Rik	1.18637	0.885361	0.659555	0.121615	0.197512	0.0581285	40.1543	-2.30469	0.553508	-4.16379	3.13005e-05	0.000126351	lincRNA
ENSMUSG00000106291	1110003F10Rik	0.646235	0.510563	0.799194	0.185148	0.0592279	0.0209172	15.6997	-2.29023	0.791578	-2.89325	0.00381283	0.00967092	TEC
ENSMUSG00000097684	Gm26645	0.490777	0.630848	0.366987	0.0980995	0.0690393	0.0365732	20.4818	-2.27738	0.621217	-3.666	0.000246378	0.00082479	antisense
ENSMUSG00000097391	Mirg	0.238937	0.792656	0.733634	0.0743576	0.0498385	0.110007	130.985	-2.27112	0.476262	-4.76863	1.8548e-06	9.75714e-06	lincRNA
ENSMUSG00000021268	Meg3	5.55167	11.7015	9.6311	1.51016	1.34274	0.835476	5008.98	-2.26272	0.275526	-8.21237	2.16867e-16	5.72781e-15	lincRNA
ENSMUSG00000111058	RP23-449K22.2	0.640514	0.91847	0.752514	0.123869	0.161435	0.0342078	22.5661	-2.25931	0.607503	-3.71901	0.000200005	0.000683959	lincRNA
ENSMUSG00000097352	C920009B18Rik	0.217384	0.326932	0.192431	0.0216345	0.0184553	0.061104	50.6799	-2.25928	0.548137	-4.12175	3.7601e-05	0.000149295	transcribed_unprocessed_pseudogene
ENSMUSG00000100158	Gm28119	2.21773	3.41666	7.10595	0.606505	0.660584	0.484534	39.1949	-2.24827	0.556982	-4.03653	5.42486e-05	0.000208515	sense_intronic
ENSMUSG00000065608	Mirlet7c-2	6.64045	6.43052	10.7541	1.63072	0.159396	1.51991	23.7561	-2.24681	0.708951	-3.1692	0.00152861	0.00425561	miRNA
ENSMUSG00000089797	Gm16118	0.640561	1.35909	0.737545	0.132896	0.200417	0.0471866	19.2325	-2.24176	0.681495	-3.28947	0.00100375	0.00292495	antisense
ENSMUSG00000087135	Gm16096	0.306164	0.882748	0.979987	0.0928769	0.090783	0.115421	18.5522	-2.23126	0.689104	-3.23791	0.00120407	0.00344308	processed_transcript
ENSMUSG00000102504	Gm21955	0.335593	0.595916	0.628147	0.0623666	0.0822968	0.0742753	80.5294	-2.22471	0.361395	-6.1559	7.46536e-10	7.83401e-09	TEC
ENSMUSG00000087150	BC064078	1.0379	1.5129	0.46675	0.101373	0.243756	0.0881855	81.1473	-2.21991	0.551722	-4.0236	5.73154e-05	0.00021902	transcribed_unprocessed_pseudogene
ENSMUSG00000085327	Gm16104	1.38589	3.20313	0.880122	0.193165	0.264335	0.320069	22.8428	-2.20807	0.688965	-3.20491	0.00135105	0.00380874	antisense
ENSMUSG00000087107	AI662270	2.28103	3.70787	1.53311	0.336706	0.489923	0.270127	240.021	-2.1869	0.371806	-5.88184	4.05722e-09	3.67699e-08	processed_transcript
ENSMUSG00000073716	Gm13241	0.751003	1.1246	1.14309	0.115858	0.155309	0.185117	24.9453	-2.13112	0.531419	-4.01024	6.06579e-05	0.000230407	processed_pseudogene
ENSMUSG00000085761	4930455G09Rik	1.85963	4.6495	1.85752	0.594265	0.144215	0.509316	55.1175	-2.12476	0.585459	-3.62921	0.000284288	0.000938415	antisense
ENSMUSG00000110144	Gm45564	1.24695	2.54172	3.6099	0.341016	0.485706	0.302707	41.1417	-2.09497	0.517148	-4.051	5.09992e-05	0.000196807	antisense
ENSMUSG00000074415	2610203C20Rik	4.83641	8.91197	9.45493	1.07668	1.40128	1.07859	2784.48	-2.09285	0.246026	-8.5066	1.79102e-17	5.45963e-16	processed_transcript
ENSMUSG00000085766	2810430I11Rik	0.338567	0.559431	0.630774	0.0680264	0.0930898	0.075145	55.3002	-2.08893	0.399609	-5.22743	1.71881e-07	1.115e-06	processed_transcript
ENSMUSG00000090257	Gm4524	0.628162	0.757	1.25158	0.0899853	0.126658	0.193834	60.5952	-2.07799	0.461973	-4.49807	6.85716e-06	3.22213e-05	antisense
ENSMUSG00000099094	Gm19569	0.21898	0.425598	0.406217	0.0513316	0.0401395	0.0744229	16.8387	-2.05298	0.649841	-3.15921	0.00158197	0.00438617	processed_transcript
ENSMUSG00000018451	6330403K07Rik	0.874662	1.10089	1.51685	0.190106	0.152034	0.214772	55.9035	-2.04756	0.395872	-5.17227	2.31272e-07	1.4566e-06	lincRNA
ENSMUSG00000083161	Gm11427	0.695655	0.683119	0.923109	0.113474	0.0972649	0.162713	73.7898	-2.03476	0.367772	-5.53267	3.15385e-08	2.38616e-07	transcribed_unprocessed_pseudogene
ENSMUSG00000087691	Gm15674	0.480543	0.848096	0.700951	0.127087	0.0869551	0.11187	52.785	-2.03034	0.392032	-5.17903	2.2304e-07	1.41088e-06	antisense
ENSMUSG00000093346	Gm26115	6.04255	5.58145	6.61875	1.18712	0.696212	1.10645	17.2643	-2.02388	0.614139	-3.29547	0.000982558	0.00287019	miRNA
ENSMUSG00000105366	Gm43719	0.457637	0.519999	0.38012	0.0704496	0.0964059	0.0583664	32.4783	-2.0139	0.472245	-4.26452	2.00336e-05	8.44574e-05	TEC
ENSMUSG00000108228	6430584L05Rik	0.411893	0.434435	0.821963	0.0563224	0.127407	0.0899913	57.7679	-2.01086	0.477736	-4.20915	2.56336e-05	0.000105251	lincRNA
ENSMUSG00000075589	Gm11536	0.898396	1.93239	1.2152	0.36196	0.113216	0.179927	22.9935	-2.00785	0.622194	-3.22704	0.00125077	0.00356209	antisense
ENSMUSG00000091199	Gm2619	0.924009	3.58798	1.04546	0.287262	0.317123	0.29399	44.6552	-1.99672	0.596218	-3.34897	0.000811127	0.00240781	transcribed_unprocessed_pseudogene
ENSMUSG00000015451	C4a	0.288009	0.48966	0.368152	0.0499255	0.0439199	0.0956506	76.6695	-1.98568	0.41466	-4.7887	1.67865e-06	8.93451e-06	processed_transcript
ENSMUSG00000097768	2310043M15Rik	0.251463	0.484144	0.394708	0.0581901	0.0682539	0.0619837	18.8348	-1.9789	0.593406	-3.33481	0.000853565	0.0025209	lincRNA
ENSMUSG00000073164	2410018L13Rik	0.389895	0.794224	0.315445	0.140938	0.102861	0.0116765	66.3345	-1.97189	0.67178	-2.93531	0.00333209	0.00857348	lincRNA
ENSMUSG00000081665	Gm15922	0.130156	0.239803	0.23608	0.0223742	0.0437395	0.0370733	22.6367	-1.95125	0.574055	-3.39907	0.000676149	0.00204079	polymorphic_pseudogene
ENSMUSG00000073067	9130019P16Rik	0.0782576	0.0956843	0.120142	0.0139165	0.0108822	0.0259416	17.8898	-1.94045	0.633544	-3.06284	0.00219244	0.00587066	processed_transcript
ENSMUSG00000097113	Gm19705	0.992982	1.33718	1.41877	0.314875	0.223543	0.12357	63.6737	-1.90401	0.390463	-4.8763	1.08097e-06	5.96409e-06	lincRNA
ENSMUSG00000086560	Gm13372	1.44088	2.34506	2.94288	0.337759	0.528231	0.326466	50.3452	-1.89075	0.431934	-4.3774	1.20103e-05	5.32721e-05	processed_transcript
ENSMUSG00000092300	Cdk3-ps	0.388115	0.637492	0.347985	0.108416	0.0489102	0.0932759	23.392	-1.85357	0.575417	-3.22125	0.00127631	0.00362569	polymorphic_pseudogene
ENSMUSG00000108825	RP24-252B21.3	0.392842	0.825773	0.827421	0.221584	0.0866353	0.0655638	54.3395	-1.84336	0.522226	-3.52981	0.000415855	0.00131815	TEC
ENSMUSG00000097815	Gm26809	19.4188	26.5412	22.6317	4.52994	3.68279	4.53156	2264.52	-1.83015	0.170578	-10.7291	7.42888e-27	5.31976e-25	lincRNA
ENSMUSG00000082676	Gm11843	1.97911	1.99026	2.01049	0.212634	0.427556	0.490741	28.541	-1.8268	0.519055	-3.51947	0.000432404	0.00136592	processed_pseudogene
ENSMUSG00000087382	Ctcflos	0.324089	0.316477	0.378937	0.0582439	0.0356437	0.0975573	58.2282	-1.82153	0.445304	-4.09054	4.30378e-05	0.000169067	antisense
ENSMUSG00000084885	3010001F23Rik	0.405277	0.405403	0.296631	0.0568718	0.0667075	0.088345	22.6951	-1.81498	0.552859	-3.28289	0.00102747	0.00298587	processed_transcript
ENSMUSG00000006395	Hyi	9.58047	14.0119	14.951	2.29678	2.63916	2.31682	942.042	-1.80707	0.190353	-9.49322	2.24001e-21	1.033e-19	polymorphic_pseudogene
ENSMUSG00000083307	AA414768	3.15457	4.57336	4.74355	0.934606	0.770984	0.676454	173.896	-1.788	0.245947	-7.26986	3.59859e-13	6.29815e-12	processed_pseudogene
ENSMUSG00000082286	Pisd-ps1	26.1676	53.7322	42.7748	7.11991	8.18752	7.86193	2372.29	-1.78681	0.235711	-7.58048	3.44276e-14	6.93222e-13	transcribed_unprocessed_pseudogene
ENSMUSG00000084796	Mir142hg	13.5125	14.2083	7.80297	2.01567	1.57618	3.28026	108.269	-1.78615	0.420749	-4.24517	2.18426e-05	9.11765e-05	lincRNA
ENSMUSG00000097649	Gm10561	0.703461	1.24958	1.43401	0.159463	0.210422	0.272483	72.7281	-1.78399	0.399909	-4.46098	8.15871e-06	3.76074e-05	antisense
ENSMUSG00000108732	2310043P16Rik	0.147066	0.298671	0.134013	0.0399172	0.042919	0.0289369	24.9053	-1.77243	0.565909	-3.132	0.00173618	0.00476759	TEC
ENSMUSG00000097705	Gm26740	0.871233	1.69906	1.0128	0.254603	0.237152	0.204731	68.5283	-1.75753	0.371326	-4.73312	2.21092e-06	1.14499e-05	antisense
ENSMUSG00000085517	Gm12963	2.15134	2.81817	2.85523	0.33825	0.965424	0.2382	100.327	-1.75672	0.488785	-3.59406	0.000325571	0.00105955	antisense
ENSMUSG00000096956	Snhg18	21.024	29.9157	30.1503	5.4993	5.13585	5.27944	1347.44	-1.74847	0.161786	-10.8073	3.17923e-27	2.35971e-25	lincRNA
ENSMUSG00000097365	C030034L19Rik	0.246613	0.33299	0.455873	0.142799	0.0340225	0.0305009	66.8117	-1.73682	0.582858	-2.97983	0.00288409	0.00752261	lincRNA
ENSMUSG00000041449	Serpina3h	0.460867	0.666324	0.621764	0.19806	0.0739179	0.0783153	28.0755	-1.71554	0.540443	-3.17432	0.00150187	0.00419012	transcribed_unprocessed_pseudogene
ENSMUSG00000111521	RP23-228B2.5	0.284291	0.679436	0.512723	0.0967224	0.16719	0.0316314	41.4694	-1.71402	0.587151	-2.91922	0.00350908	0.00898002	antisense
ENSMUSG00000073538	E330020D12Rik	0.663326	0.691767	0.373616	0.203217	0.0993175	0.0561205	45.1928	-1.70485	0.543552	-3.1365	0.00170976	0.00469947	processed_transcript
ENSMUSG00000097842	9330104G04Rik	0.676117	1.02196	0.899654	0.158155	0.211393	0.169119	103.244	-1.67219	0.2884	-5.79818	6.70365e-09	5.77924e-08	lincRNA
ENSMUSG00000082536	Gm13456	2.50884	4.10824	3.47009	0.917406	0.687796	0.493645	155.343	-1.66564	0.289442	-5.75464	8.68284e-09	7.32509e-08	processed_pseudogene
ENSMUSG00000097558	Gm26902	0.288067	0.228487	0.21074	0.062771	0.053175	0.0390035	31.1852	-1.66335	0.481903	-3.45162	0.000557224	0.0017204	lincRNA
ENSMUSG00000103367	Gm38158	5.40545	7.06963	8.60268	1.56137	1.51873	1.32512	81.0905	-1.65942	0.311553	-5.32628	1.00247e-07	6.84827e-07	processed_pseudogene
ENSMUSG00000087658	Hotairm1	0.600802	1.22256	0.797375	0.22671	0.192053	0.125217	30.1711	-1.65934	0.498312	-3.32992	0.000868707	0.00256228	antisense
ENSMUSG00000054418	2900041M22Rik	1.80173	2.34434	2.07201	0.347351	0.475329	0.48562	126.704	-1.65639	0.275669	-6.00861	1.87119e-09	1.81471e-08	processed_transcript
ENSMUSG00000110071	Gm45512	0.270806	0.776648	0.777456	0.182883	0.107256	0.0929756	31.6327	-1.6254	0.564	-2.88191	0.00395269	0.00999202	TEC
ENSMUSG00000093424	6330562C20Rik	0.604564	0.70054	1.04672	0.184757	0.148988	0.172202	30.1002	-1.61665	0.477873	-3.383	0.000716977	0.00215284	antisense
ENSMUSG00000097451	Rian	2.63958	4.90404	3.87555	1.17685	0.707088	0.613278	2272.22	-1.5973	0.273465	-5.84097	5.18985e-09	4.59095e-08	processed_transcript
ENSMUSG00000023795	Pisd-ps2	5.15869	10.9084	8.04515	1.57393	1.88205	1.74286	577.034	-1.59651	0.25838	-6.17893	6.45374e-10	6.87891e-09	transcribed_unprocessed_pseudogene
ENSMUSG00000086968	4933431E20Rik	1.02394	1.63048	2.11323	0.363392	0.30636	0.364571	370.865	-1.59352	0.27117	-5.87647	4.19095e-09	3.78549e-08	antisense
ENSMUSG00000097324	Carmn	0.854005	0.618677	1.74949	0.330592	0.276037	0.111413	85.7094	-1.58949	0.513701	-3.09419	0.00197352	0.00534071	lincRNA
ENSMUSG00000079293	Clec7a	5.28947	10.8722	4.422	1.81561	1.54985	1.2285	622.366	-1.5623	0.328783	-4.75177	2.0164e-06	1.05553e-05	polymorphic_pseudogene
ENSMUSG00000102059	Gm20257	3.49826	3.98296	3.79045	0.717216	0.776544	1.04557	123.008	-1.56053	0.283737	-5.49993	3.79939e-08	2.82723e-07	transcribed_unprocessed_pseudogene
ENSMUSG00000086825	Gm15675	1.74642	3.02984	1.99326	0.624276	0.510102	0.414053	288.055	-1.52967	0.25723	-5.94669	2.73622e-09	2.56909e-08	lincRNA
ENSMUSG00000029386	Tctn2	1.11594	2.00556	2.05672	0.446988	0.360452	0.370323	496.067	-1.52721	0.2405	-6.35015	2.15105e-10	2.47292e-09	processed_transcript
ENSMUSG00000085213	Gm13091	1.76141	3.94107	2.09912	0.495476	0.87175	0.444701	42.2776	-1.49958	0.489599	-3.06287	0.00219225	0.00587066	antisense
ENSMUSG00000111063	RP23-438P19.11	0.324327	0.676466	0.542462	0.155376	0.0911237	0.110742	100.61	-1.49805	0.351561	-4.26115	2.03378e-05	8.56158e-05	transcribed_unitary_pseudogene
ENSMUSG00000105139	Gm43223	0.705555	1.38544	1.6272	0.371508	0.217879	0.285157	101.786	-1.47219	0.374931	-3.92656	8.61704e-05	0.000318511	processed_transcript
ENSMUSG00000107019	Gm43682	0.876769	1.37154	1.76864	0.413858	0.26083	0.276347	97.7636	-1.47153	0.348897	-4.21767	2.46842e-05	0.000101826	TEC
ENSMUSG00000078700	D030028A08Rik	0.402516	0.844546	0.788165	0.129737	0.200484	0.150991	148.192	-1.46418	0.334533	-4.3768	1.20434e-05	5.34074e-05	processed_transcript
ENSMUSG00000099757	BE692007	0.926562	1.3552	0.823042	0.461068	0.150385	0.147075	191.477	-1.45962	0.444324	-3.28505	0.00101965	0.0029679	processed_transcript
ENSMUSG00000087361	0610043K17Rik	1.1899	1.09852	1.51979	0.419152	0.27532	0.229192	34.7567	-1.45576	0.451066	-3.22738	0.00124929	0.00355883	lincRNA
ENSMUSG00000107476	Zfp862-ps	2.40183	3.57767	4.95321	0.976705	0.904781	0.751714	893.578	-1.45106	0.251193	-5.77666	7.61981e-09	6.48929e-08	transcribed_unitary_pseudogene
ENSMUSG00000089706	B230216N24Rik	0.179635	0.329179	0.238022	0.0397024	0.067266	0.0740088	51.4433	-1.43806	0.425629	-3.37866	0.000728397	0.00218423	processed_transcript
ENSMUSG00000105814	Mir703	9.64591	14.8018	8.86157	2.96098	2.91738	2.355	43.0342	-1.42366	0.407739	-3.49159	0.000480151	0.0015046	miRNA
ENSMUSG00000106139	Gm43194	1.08259	1.06172	0.762515	0.184867	0.224067	0.321635	73.6434	-1.41369	0.390035	-3.62451	0.000289507	0.000953475	lincRNA
ENSMUSG00000087484	2900089D17Rik	1.39559	2.09825	2.59607	0.649743	0.562792	0.329192	186.498	-1.38501	0.315123	-4.39514	1.107e-05	4.94468e-05	antisense
ENSMUSG00000065475	Mir27b	13.374	15.6641	23.4099	3.18326	7.05272	3.07683	45.7234	-1.38497	0.479597	-2.88779	0.00387959	0.00981579	miRNA
ENSMUSG00000105376	Gm42487	14.2629	14.3396	21.2029	3.69454	4.67821	4.35652	368.474	-1.37501	0.249004	-5.52202	3.35127e-08	2.51587e-07	lincRNA
ENSMUSG00000079491	H2-T10	2.21413	3.25743	2.04822	0.792945	0.708633	0.441089	308.217	-1.36698	0.2775	-4.92604	8.39143e-07	4.73914e-06	polymorphic_pseudogene
ENSMUSG00000065599	Mir23b	17.8617	26.2479	35.8953	6.97832	7.98057	5.63689	70.6499	-1.35306	0.364085	-3.71632	0.000202148	0.000690562	miRNA
ENSMUSG00000106099	Gm42664	0.292147	0.391723	0.453054	0.13153	0.0981769	0.0643918	44.053	-1.35133	0.410613	-3.291	0.000998333	0.00291126	sense_intronic
ENSMUSG00000043833	2900005J15Rik	1.07726	2.1827	1.83976	0.383593	0.511994	0.416428	177.683	-1.34515	0.295498	-4.55216	5.30983e-06	2.55709e-05	processed_transcript
ENSMUSG00000064043	Trerf1	1.01679	2.26585	1.4254	0.557958	0.325558	0.344925	508.423	-1.33112	0.30846	-4.31538	1.59329e-05	6.85917e-05	processed_transcript
ENSMUSG00000063623	C230062I16Rik	0.571325	0.721031	1.01375	0.234855	0.179474	0.198995	101.139	-1.30953	0.313787	-4.1733	3.00218e-05	0.000121794	processed_transcript
ENSMUSG00000110697	RP23-312B17.2	0.945433	1.03741	0.904868	0.317978	0.323241	0.149282	64.6145	-1.29073	0.372647	-3.46369	0.000532816	0.00165206	lincRNA
ENSMUSG00000086502	B130055M24Rik	0.838645	0.874604	0.934367	0.233781	0.30468	0.193684	64.7857	-1.27213	0.330935	-3.84406	0.000121016	0.000433903	processed_transcript
ENSMUSG00000097243	Gm26908	1.8259	2.77494	2.68926	0.623019	0.527263	0.833044	145.393	-1.27012	0.293754	-4.32377	1.53386e-05	6.63424e-05	lincRNA
ENSMUSG00000097039	Pvt1	0.586117	0.750067	0.692986	0.210367	0.168828	0.178872	173.82	-1.2693	0.216936	-5.85104	4.88514e-09	4.34603e-08	lincRNA
ENSMUSG00000087231	E230016M11Rik	0.504449	0.367031	0.826962	0.181498	0.137983	0.150368	80.396	-1.26848	0.402767	-3.1494	0.00163604	0.00451638	processed_transcript
ENSMUSG00000086841	2410006H16Rik	70.7113	88.8648	89.1369	26.1831	22.55	20.0022	1407.78	-1.26541	0.147212	-8.59582	8.26696e-18	2.6147e-16	processed_transcript
ENSMUSG00000108456	4732496C06Rik	0.39653	0.620298	0.557256	0.170411	0.181711	0.083426	47.9081	-1.25598	0.408686	-3.07321	0.00211771	0.00569153	lincRNA
ENSMUSG00000104802	Gm5869	0.96788	1.78199	1.31519	0.52379	0.421632	0.204213	62.3772	-1.22287	0.414726	-2.94862	0.00319192	0.00825354	processed_pseudogene
ENSMUSG00000097640	Gm20033	0.653882	1.15325	0.76703	0.194227	0.295678	0.241371	98.9861	-1.21228	0.330611	-3.66677	0.000245637	0.000822578	processed_transcript
ENSMUSG00000079669	Gm17396	1.13445	1.55221	1.98659	0.538237	0.539827	0.261736	95.2091	-1.20775	0.359329	-3.36114	0.000776226	0.00231332	processed_transcript
ENSMUSG00000110159	Gm45501	0.338932	0.452683	0.602996	0.163546	0.10191	0.133378	43.4644	-1.20128	0.413605	-2.9044	0.00367952	0.00936902	TEC
ENSMUSG00000086712	AI427809	1.16027	2.42003	1.08205	0.457759	0.473007	0.406335	135.82	-1.19517	0.353539	-3.38059	0.000723309	0.00217025	lincRNA
ENSMUSG00000102426	RP23-330G24.3	3.26435	5.62083	3.79805	1.03139	1.38406	1.22743	231.457	-1.19465	0.265813	-4.49435	6.97833e-06	3.26925e-05	TEC
ENSMUSG00000097331	F420014N23Rik	0.670762	1.12447	1.1939	0.285569	0.391837	0.194182	88.4701	-1.17553	0.358291	-3.28094	0.00103462	0.00300416	lincRNA
ENSMUSG00000085385	Snhg17	1.89135	2.78542	3.34786	0.792681	0.901857	0.668856	703.416	-1.16207	0.224462	-5.17715	2.25299e-07	1.42295e-06	processed_transcript
ENSMUSG00000097194	9330175E14Rik	0.318715	0.672674	0.437947	0.145666	0.191259	0.0918621	105.463	-1.13216	0.371736	-3.0456	0.00232214	0.00618701	lincRNA
ENSMUSG00000091475	2810468N07Rik	2.81696	3.1003	3.59387	1.07184	1.11128	0.773035	163.214	-1.09895	0.240305	-4.57315	4.80435e-06	2.33189e-05	processed_transcript
ENSMUSG00000102813	Gm37795	2.21117	3.46534	3.43706	0.813759	0.899073	1.08305	282.92	-1.09483	0.247537	-4.4229	9.73861e-06	4.39729e-05	TEC
ENSMUSG00000052125	F730043M19Rik	0.671178	0.927613	0.737367	0.305245	0.239785	0.187928	136.926	-1.08152	0.263183	-4.10937	3.96741e-05	0.000156792	processed_transcript
ENSMUSG00000084911	Gm16185	1.18493	1.45553	1.96931	0.559549	0.524113	0.365192	187.896	-1.07637	0.271019	-3.97158	7.13982e-05	0.000267408	antisense
ENSMUSG00000105135	Gm43667	3.73101	4.52041	4.86857	1.49731	1.57649	1.08422	183.581	-1.06782	0.229395	-4.65494	3.24081e-06	1.62616e-05	TEC
ENSMUSG00000078122	F630028O10Rik	3.27752	3.29445	4.09275	1.48101	0.776662	1.13935	451.572	-1.06652	0.269106	-3.96321	7.39493e-05	0.000276098	antisense
ENSMUSG00000097908	4933404O12Rik	0.382777	0.808277	0.766795	0.266464	0.165842	0.179087	116.874	-1.06601	0.345094	-3.08906	0.00200793	0.00542588	lincRNA
ENSMUSG00000100975	Gm28875	6.69118	9.00319	11.2261	1.74947	3.39647	3.29865	220.401	-1.0618	0.336344	-3.15688	0.00159465	0.0044159	lincRNA
ENSMUSG00000097183	Gm17501	4.42845	4.79483	5.83419	1.92133	1.54981	1.34072	411.584	-1.06016	0.203599	-5.20708	1.91832e-07	1.2338e-06	lincRNA
ENSMUSG00000103622	Gm38391	0.583232	0.812269	0.798885	0.234783	0.174909	0.291771	114.554	-1.04208	0.302804	-3.44143	0.000578647	0.00177603	TEC
ENSMUSG00000108658	Gm45138	10.3817	14.1952	13.8	3.56927	4.33346	4.38374	609.2	-1.04142	0.194075	-5.36607	8.04689e-08	5.61405e-07	TEC
ENSMUSG00000105987	AI506816	6.07643	11.95	12.2342	3.24261	2.99539	3.35985	1718.82	-1.0388	0.246136	-4.22043	2.43834e-05	0.00010081	processed_transcript
ENSMUSG00000084349	Rpl3-ps1	2.17232	2.45965	1.90358	0.768192	0.650757	0.729248	102.884	-1.02191	0.276078	-3.70154	0.000214291	0.000727675	processed_pseudogene
ENSMUSG00000053332	Gas5	29.8763	37.173	31.3951	10.9391	12.0698	9.40846	4799.86	-1.01459	0.150344	-6.74846	1.4942e-11	2.0299e-10	processed_transcript
ENSMUSG00000087672	Gm15122	2.53585	4.8145	4.30205	1.22951	1.2455	1.31959	68.9678	-1.00759	0.341322	-2.95202	0.003157	0.00817052	antisense
ENSMUSG00000081723	Gm15931	1.37873	2.68962	2.15641	0.606458	0.735872	0.693022	147.908	-1.00063	0.288354	-3.47013	0.000520201	0.00161665	unprocessed_pseudogene
ENSMUSG00000085704	4921531C22Rik	2.42826	2.0466	2.05867	2.40215	2.79449	3.53984	339.304	1.00203	0.27276	3.67367	0.000239087	0.000802614	processed_transcript
ENSMUSG00000111761	RP23-203D1.2	2.78558	1.53569	2.09426	2.49971	3.2908	2.96227	420.563	1.00784	0.316361	3.18574	0.00144386	0.00404739	lincRNA
ENSMUSG00000087331	1810021B22Rik	2.2463	1.74822	2.05239	2.44942	2.63644	3.07977	143.751	1.01144	0.286178	3.5343	0.000408864	0.00129821	processed_transcript
ENSMUSG00000100691	2010320M18Rik	10.7031	7.3896	7.95291	12.654	11.1656	11.8617	703.002	1.01676	0.252789	4.02217	5.76637e-05	0.000220226	lincRNA
ENSMUSG00000044522	A730020M07Rik	0.475141	0.408071	0.511561	0.51409	0.766429	0.609018	99.3125	1.01994	0.312373	3.26512	0.00109417	0.00315812	lincRNA
ENSMUSG00000085438	1700020I14Rik	33.6387	27.0812	27.0957	43.4687	41.3259	35.9017	19486.8	1.0248	0.204074	5.0217	5.12167e-07	2.99999e-06	lincRNA
ENSMUSG00000042549	Map2k3os	5.04935	3.72492	4.54668	5.50995	6.09927	6.62367	460.334	1.028	0.249297	4.12357	3.7304e-05	0.000148261	antisense
ENSMUSG00000107096	Gm43597	1.56378	1.25109	1.63237	1.88898	2.07146	2.10787	547.531	1.02801	0.223205	4.60565	4.11178e-06	2.0174e-05	lincRNA
ENSMUSG00000066724	Gm10175	6.03131	4.90565	4.06063	7.58581	6.26834	6.81536	259.444	1.02832	0.26769	3.84146	0.000122304	0.000437905	transcribed_processed_pseudogene
ENSMUSG00000078238	Gm12854	3.18607	4.1138	3.31477	4.65104	6.01626	3.78129	83.1948	1.03083	0.308058	3.34622	0.000819224	0.00242972	processed_pseudogene
ENSMUSG00000106981	Gm45495	2.08514	1.91655	1.64992	2.74905	2.33374	2.67076	256.685	1.03134	0.235926	4.37147	1.23415e-05	5.4539e-05	lincRNA
ENSMUSG00000107879	9330102E08Rik	0.809043	0.485044	0.415683	0.782723	0.740778	0.868342	179.192	1.03711	0.358495	2.89294	0.00381649	0.009679	lincRNA
ENSMUSG00000110841	RP23-269H21.1	14.02	10.0951	8.63421	12.7153	16.0367	16.6884	706.263	1.03949	0.293602	3.54047	0.000399409	0.00127157	transcribed_processed_pseudogene
ENSMUSG00000090222	Ifi203-ps	3.81054	3.30075	2.26611	4.90385	5.40908	2.89138	549.233	1.04865	0.31626	3.31577	0.000913904	0.00268662	unprocessed_pseudogene
ENSMUSG00000091515	Zfp422-ps	2.02111	2.52933	2.42057	3.14519	2.7883	3.63591	131.281	1.05382	0.255627	4.12248	3.74819e-05	0.00014891	unprocessed_pseudogene
ENSMUSG00000109695	Gm31166	1.95789	1.35121	2.00589	1.78181	2.64149	2.95241	225.417	1.05547	0.329538	3.2029	0.00136053	0.00383336	transcribed_processed_pseudogene
ENSMUSG00000100017	2410022M11Rik	1.59884	1.13022	1.01922	1.2963	2.17273	1.79581	373.103	1.05621	0.325725	3.24264	0.00118429	0.00339319	antisense
ENSMUSG00000105176	Gm43668	0.435812	0.284428	0.358152	0.572753	0.50173	0.447487	156.83	1.05796	0.29568	3.57807	0.000346139	0.00111844	TEC
ENSMUSG00000087679	C330006A16Rik	14.9777	16.5157	14.8198	18.1976	21.3448	24.6176	3096.21	1.06461	0.201212	5.291	1.21649e-07	8.14078e-07	lincRNA
ENSMUSG00000063442	Gm7117	1.78533	1.86188	1.72793	3.33589	2.11292	2.19717	56.5648	1.08733	0.353566	3.07533	0.00210271	0.00565421	processed_pseudogene
ENSMUSG00000076281	Gm24270	106.458	112.397	102.978	130.684	159.396	166.064	501.362	1.09225	0.20956	5.21213	1.86688e-07	1.20339e-06	miRNA
ENSMUSG00000097729	2310015A10Rik	4.04422	3.75834	3.60918	4.73158	5.88132	5.69455	1519.86	1.09723	0.204574	5.3635	8.16227e-08	5.68091e-07	lincRNA
ENSMUSG00000097284	4930480K23Rik	0.320001	0.296178	0.450158	0.40569	0.556506	0.563978	110.178	1.11272	0.320199	3.47511	0.000510652	0.00158989	lincRNA
ENSMUSG00000096917	2500002B13Rik	1.8332	1.28224	1.95889	2.11833	2.63544	2.60292	382.766	1.11399	0.272878	4.08236	4.45809e-05	0.000174555	processed_transcript
ENSMUSG00000104784	Gm42984	0.973945	1.07919	1.22329	1.68731	1.27339	1.73926	88.8339	1.11448	0.295706	3.76889	0.000163975	0.000571315	antisense
ENSMUSG00000049881	2810025M15Rik	19.3982	17.6415	15.9404	31.8078	22.2414	23.3825	2075.83	1.11624	0.215517	5.17938	2.22622e-07	1.40951e-06	transcribed_processed_pseudogene
ENSMUSG00000086610	Gm15408	0.914927	0.658823	0.889024	1.22639	1.06514	1.33792	95.4961	1.13599	0.318941	3.56176	0.000368371	0.00118219	lincRNA
ENSMUSG00000110161	Gm45494	1.8465	1.20714	1.70415	2.46354	1.72265	2.91432	73.7429	1.15288	0.390221	2.95444	0.0031324	0.008112	bidirectional_promoter_lncRNA
ENSMUSG00000101856	1700096K18Rik	1.9524	1.78833	1.3414	2.50384	2.27035	2.89091	211.204	1.16865	0.280329	4.16886	3.06122e-05	0.000123942	lincRNA
ENSMUSG00000107742	9530085L11Rik	0.418999	0.614713	0.360087	0.811828	0.608568	0.675115	83.2954	1.17659	0.320994	3.66546	0.000246893	0.000826378	TEC
ENSMUSG00000111082	RP23-23P9.5	1.05048	0.768789	0.95725	1.15635	1.85799	1.27954	65.7047	1.20054	0.377585	3.17952	0.00147519	0.00412554	antisense
ENSMUSG00000060096	Amd-ps3	0.351405	0.523532	0.533913	0.828442	0.657934	0.654178	59.8442	1.20429	0.326585	3.68753	0.000226442	0.000763455	processed_pseudogene
ENSMUSG00000021874	4933413J09Rik	0.142841	0.158681	0.126728	0.194836	0.184704	0.278613	60.0111	1.20949	0.369613	3.27232	0.0010667	0.00308539	lincRNA
ENSMUSG00000087128	Gm12655	2.87585	2.00487	2.47412	3.39875	3.87626	4.20702	207.237	1.21552	0.285617	4.25576	2.08338e-05	8.73781e-05	processed_transcript
ENSMUSG00000104465	BC002189	1.83355	1.46687	1.73948	2.65538	3.51977	1.77068	88.1439	1.22399	0.357229	3.42634	0.000611766	0.00186697	sense_intronic
ENSMUSG00000105100	Gm44349	7.57109	7.89572	9.06108	9.76114	15.2657	13.1739	87.9347	1.23101	0.321742	3.82608	0.0001302	0.000463726	miRNA
ENSMUSG00000100164	2610306M01Rik	5.88117	3.80327	3.86835	6.95053	7.208	7.46744	420.527	1.23449	0.287013	4.30115	1.6991e-05	7.27773e-05	bidirectional_promoter_lncRNA
ENSMUSG00000097350	4732491K20Rik	1.52973	1.22142	1.25332	1.91882	1.95186	2.45094	371.818	1.23618	0.259045	4.77206	1.8235e-06	9.60738e-06	lincRNA
ENSMUSG00000097915	A330009N23Rik	2.05015	1.46288	1.61466	3.07908	2.28445	2.80069	211.529	1.23698	0.283111	4.36925	1.24675e-05	5.50241e-05	lincRNA
ENSMUSG00000105095	8430422M14Rik	3.52661	3.65876	4.24835	5.79532	4.99227	7.14344	275.466	1.24392	0.24587	5.05927	4.20865e-07	2.5078e-06	TEC
ENSMUSG00000107994	D830050J10Rik	1.82262	1.74525	1.22947	2.69164	2.50567	2.45121	257.448	1.24418	0.25386	4.90104	9.53314e-07	5.31894e-06	bidirectional_promoter_lncRNA
ENSMUSG00000097233	Gm17552	0.817444	0.642401	0.699505	1.282	1.3592	0.823484	247.956	1.24428	0.278952	4.46056	8.1745e-06	3.76545e-05	lincRNA
ENSMUSG00000086741	Gm15816	0.969897	0.658856	0.82532	1.26193	1.23796	1.42566	123.473	1.24862	0.307954	4.05456	5.02285e-05	0.000193996	antisense
ENSMUSG00000086324	Gm15564	1.33552	1.14476	1.04075	1.30514	1.97352	2.34496	86.3929	1.25766	0.37565	3.34796	0.000814084	0.00241588	antisense
ENSMUSG00000105245	Gm43076	1.08223	0.752423	0.932816	1.22146	1.25637	1.99667	114.784	1.2736	0.367284	3.46763	0.000525078	0.00163006	antisense
ENSMUSG00000076258	Gm23935	3317.06	2721.7	3054.81	4352.67	4842.18	5559.2	15600.4	1.27928	0.219731	5.82205	5.81313e-09	5.0848e-08	miRNA
ENSMUSG00000100599	1700120C14Rik	2.06515	1.62885	2.11399	3.8931	2.7206	2.92879	303.23	1.28786	0.251346	5.12385	2.99362e-07	1.83709e-06	processed_transcript
ENSMUSG00000097867	Lppos	2.51115	2.26704	2.15533	3.64022	3.49518	4.23355	336.584	1.2938	0.231806	5.58139	2.38608e-08	1.85213e-07	lincRNA
ENSMUSG00000104344	Gm38077	0.731331	0.791652	0.784223	1.13384	1.53526	1.11736	225.654	1.30001	0.231811	5.60808	2.04587e-08	1.61204e-07	TEC
ENSMUSG00000109587	Gm31105	1.85838	2.16607	1.7034	2.16104	3.174	4.06341	119.609	1.3123	0.346845	3.78355	0.000154608	0.000541647	antisense
ENSMUSG00000106106	Rn18s-rs5	144.347	89.1633	118.562	164.096	198.199	226.697	26795.1	1.31279	0.282651	4.64457	3.40784e-06	1.70032e-05	rRNA
ENSMUSG00000086212	Mkln1os	0.295911	0.186224	0.227143	0.477982	0.257178	0.457762	64.4783	1.31502	0.424616	3.09696	0.0019552	0.00529818	lincRNA
ENSMUSG00000086298	Gm11716	23.8723	14.6642	10.6313	29.8301	26.6446	27.3421	721.24	1.31547	0.34228	3.84326	0.000121412	0.000435094	antisense
ENSMUSG00000073535	Gm5532	32.3551	17.1268	19.8298	29.6939	40.4169	46.9667	4770.72	1.3169	0.342609	3.84375	0.000121169	0.000434374	lincRNA
ENSMUSG00000056753	C330011M18Rik	0.601127	0.550657	0.522396	0.991457	1.06465	0.763561	94.9771	1.3244	0.291059	4.55029	5.35712e-06	2.57682e-05	antisense
ENSMUSG00000110529	RP23-314A15.5	0.152464	0.16382	0.119988	0.154871	0.288786	0.286226	43.7	1.32827	0.451592	2.9413	0.00326836	0.00842655	TEC
ENSMUSG00000100775	Gm29107	1.25528	1.98622	1.49886	2.52989	2.44376	2.95902	50.2796	1.34298	0.362045	3.70942	0.000207733	0.000707294	lincRNA
ENSMUSG00000104682	Gm42636	0.114042	0.321817	0.190813	0.322891	0.385497	0.329611	42.269	1.3455	0.447726	3.00518	0.00265424	0.0069867	TEC
ENSMUSG00000086938	4930481A15Rik	2.58157	1.72724	3.17603	3.98247	3.65045	5.07804	521.522	1.3479	0.303864	4.43584	9.17121e-06	4.17727e-05	antisense
ENSMUSG00000087399	Gm11899	2.23789	0.904101	1.29652	2.40869	2.39843	2.95027	105.662	1.3517	0.432297	3.12679	0.00176727	0.00484446	antisense
ENSMUSG00000075585	6330403L08Rik	1.56946	1.86369	1.57765	2.66755	2.97258	2.87341	855.94	1.35512	0.166977	8.11562	4.83311e-16	1.21048e-14	antisense
ENSMUSG00000089889	0610040B10Rik	1.33878	0.821282	1.00933	1.35991	2.18695	1.94234	210.341	1.35891	0.341815	3.97558	7.0209e-05	0.000263434	antisense
ENSMUSG00000104324	Gm37320	0.151626	0.164452	0.206266	0.245009	0.354642	0.288283	80.0628	1.36005	0.320877	4.23853	2.24986e-05	9.36077e-05	TEC
ENSMUSG00000097882	0610038B21Rik	0.190746	0.260133	0.12702	0.319489	0.29585	0.376141	55.3828	1.36489	0.396538	3.44202	0.00057738	0.00177294	antisense
ENSMUSG00000087611	4930458D05Rik	0.349075	0.189712	0.316174	0.53668	0.555146	0.404369	82.6187	1.3668	0.373549	3.65896	0.000253236	0.000845382	antisense
ENSMUSG00000081441	Gm6161	0.231707	0.454855	0.353974	0.433454	0.728274	0.611457	35.4658	1.37948	0.459249	3.00376	0.00266662	0.00701202	processed_pseudogene
ENSMUSG00000084168	Atp5l2-ps	2.93661	1.40575	1.90515	3.72401	3.64005	3.75376	62.8195	1.38264	0.419811	3.29349	0.000989533	0.00288849	processed_pseudogene
ENSMUSG00000111531	RP23-381H23.2	2.54186	1.6869	1.14309	2.47164	3.15795	3.94916	101.947	1.39496	0.425105	3.28144	0.00103278	0.00299966	lincRNA
ENSMUSG00000103703	Gm42568	0.244759	0.280779	0.292602	0.511908	0.559314	0.36601	47.4601	1.39928	0.365367	3.8298	0.000128249	0.00045734	TEC
ENSMUSG00000110060	Gm9860	0.444064	0.248704	0.218652	0.646732	0.737855	0.285471	108.55	1.40327	0.467106	3.00419	0.00266292	0.00700624	TEC
ENSMUSG00000085589	A430078I02Rik	0.070721	0.130487	0.134554	0.210411	0.213894	0.162701	29.0156	1.41453	0.458275	3.08663	0.00202442	0.00546682	antisense
ENSMUSG00000073154	9330158H04Rik	1.06024	0.745665	0.878174	1.83664	1.45818	1.59036	802.787	1.4283	0.243857	5.85712	4.70969e-09	4.20646e-08	lincRNA
ENSMUSG00000075514	Gm13375	7.47485	8.63909	8.78734	11.5947	18.9726	14.0333	683.538	1.43428	0.236522	6.06405	1.32739e-09	1.32264e-08	antisense
ENSMUSG00000100954	Gm10138	0.544167	0.380169	0.424688	0.694764	0.889489	0.88033	125.88	1.43955	0.318563	4.51889	6.2166e-06	2.95252e-05	antisense
ENSMUSG00000109810	Gm45592	0.374421	0.225274	0.30276	0.656016	0.493623	0.507607	30.8536	1.44002	0.471536	3.05389	0.00225894	0.00603521	TEC
ENSMUSG00000109841	E330011O21Rik	1.94789	1.13738	0.89708	2.42415	2.35245	2.62785	392.83	1.4436	0.353931	4.07875	4.5278e-05	0.000176978	processed_transcript
ENSMUSG00000087497	2810001G20Rik	5.7835	4.63846	3.79588	8.68395	8.50966	9.00073	495.102	1.44898	0.256832	5.64175	1.68326e-08	1.34562e-07	antisense
ENSMUSG00000111875	RP23-48A24.3	0.654469	0.921416	0.809377	1.54694	1.25364	1.53793	35.5088	1.45989	0.406113	3.59479	0.000324649	0.00105706	processed_pseudogene
ENSMUSG00000074466	Gm15417	10.4393	6.21307	6.32158	14.5652	13.0014	15.4379	1281.91	1.46013	0.30066	4.85642	1.19527e-06	6.54502e-06	antisense
ENSMUSG00000100510	AV026068	19.2727	15.2139	15.0559	28.355	31.1233	32.4114	3083.75	1.46417	0.225256	6.50004	8.02964e-11	9.82543e-10	processed_transcript
ENSMUSG00000109697	Gm45357	1.97394	1.49069	1.68355	2.91545	3.08799	3.53828	225.886	1.46542	0.268595	5.45588	4.87314e-08	3.53315e-07	lincRNA
ENSMUSG00000030664	Sox6os	2.0742	0.89509	1.37103	2.39755	2.99247	2.8267	61.5848	1.47179	0.446439	3.29673	0.000978161	0.0028584	antisense
ENSMUSG00000055676	Gm5069	0.757789	0.802076	0.797279	1.08879	1.44813	1.80006	103.26	1.47463	0.327372	4.50445	6.65454e-06	3.13562e-05	transcribed_processed_pseudogene
ENSMUSG00000107451	Gm44421	0.861101	1.14177	0.623738	1.99834	1.55023	1.35338	105.608	1.47791	0.321686	4.59427	4.3427e-06	2.11843e-05	lincRNA
ENSMUSG00000104453	Gm37829	15.7463	9.26538	9.51843	20.6628	23.7164	21.3937	2585.35	1.48286	0.295815	5.0128	5.36446e-07	3.13111e-06	TEC
ENSMUSG00000108494	Gm45203	0.492192	0.444856	0.395649	0.47945	1.3563	0.674684	81.609	1.48879	0.45782	3.2519	0.00114636	0.00329489	TEC
ENSMUSG00000097970	Gm27028	1.88221	2.15921	1.25697	3.81796	4.17465	2.05067	70.3144	1.48906	0.401924	3.70483	0.000211534	0.000718835	lincRNA
ENSMUSG00000081824	BC002163	1.22421	1.12939	1.04813	2.30678	1.51901	2.56494	36.2692	1.49049	0.446369	3.33915	0.000840341	0.00248582	processed_pseudogene
ENSMUSG00000103164	Gm38150	0.764295	0.727756	0.739721	1.19959	1.34005	1.66824	33.8503	1.50038	0.436138	3.44014	0.000581406	0.00178288	lincRNA
ENSMUSG00000087110	Gm11264	0.121415	0.163552	0.168922	0.239153	0.224411	0.38366	44.8652	1.50878	0.428832	3.51835	0.000434244	0.00137088	lincRNA
ENSMUSG00000086813	Gm13657	0.240135	0.218118	0.258654	0.466061	0.46076	0.438527	46.7342	1.51274	0.359302	4.21021	2.55134e-05	0.0001048	processed_transcript
ENSMUSG00000086327	Slfn5os	0.422524	0.255856	0.219127	0.784903	0.522159	0.451313	33.9286	1.51305	0.505464	2.9934	0.00275888	0.00722661	antisense
ENSMUSG00000073485	H3f3aos	0.212176	0.17496	0.207476	0.318082	0.353195	0.479617	62.0632	1.53828	0.37701	4.0802	4.49966e-05	0.000176081	antisense
ENSMUSG00000104279	Gm38300	0.899597	0.536097	0.784728	1.28409	1.3928	1.67298	143.688	1.54129	0.335532	4.59356	4.35748e-06	2.12463e-05	TEC
ENSMUSG00000053214	Gm9899	1.90084	1.20862	1.50821	2.65075	2.87942	3.54277	992.573	1.54475	0.284883	5.42239	5.88078e-08	4.19493e-07	processed_transcript
ENSMUSG00000110489	RP23-264J18.2	1.31803	1.40318	1.63	3.13897	2.6022	2.69835	80.9132	1.54577	0.287479	5.37697	7.57491e-08	5.30844e-07	lincRNA
ENSMUSG00000106498	Gm43032	0.365522	0.265833	0.446091	0.653142	0.766101	0.688384	115.616	1.55042	0.310847	4.98773	6.10937e-07	3.53173e-06	TEC
ENSMUSG00000099647	Gm5776	4.86631	2.78147	4.91867	7.76202	8.58553	8.44655	139.876	1.55123	0.332019	4.67212	2.98109e-06	1.50636e-05	processed_pseudogene
ENSMUSG00000091498	Mpc1-ps	4.36947	1.85121	1.40721	4.96835	4.8181	5.73675	90.0604	1.55552	0.497182	3.12866	0.00175603	0.00481817	processed_pseudogene
ENSMUSG00000086918	4930429F24Rik	5.32619	3.40075	3.50729	8.63774	7.03334	8.84501	653.136	1.56259	0.290426	5.38034	7.43466e-08	5.21734e-07	lincRNA
ENSMUSG00000087516	Tbx3os1	0.535923	0.296762	0.281531	0.994637	0.831959	0.471121	125.541	1.57621	0.419462	3.75769	0.00017149	0.000595151	antisense
ENSMUSG00000064372	mt-Tp	1500.88	952.937	808.992	2187.75	2402.93	2057.15	7765.3	1.57787	0.297836	5.29778	1.17222e-07	7.8782e-07	Mt_tRNA
ENSMUSG00000100594	2810414N06Rik	0.57644	0.986803	1.06259	1.63594	1.40352	2.07949	124.013	1.5804	0.320546	4.93032	8.20943e-07	4.64668e-06	lincRNA
ENSMUSG00000097383	1500026H17Rik	0.421772	0.212166	0.202505	0.567234	0.480241	0.667815	90.9253	1.58358	0.431112	3.67324	0.000239495	0.000803599	lincRNA
ENSMUSG00000086688	Gm11560	2.24984	2.61068	2.46886	4.75269	4.58431	5.34782	242.876	1.59487	0.210339	7.58238	3.39286e-14	6.85209e-13	processed_pseudogene
ENSMUSG00000110101	Gm6249	0.217551	0.264692	0.0952862	0.607708	0.287865	0.290467	67.4719	1.59835	0.493792	3.2369	0.00120835	0.00345387	lincRNA
ENSMUSG00000087440	4930577N17Rik	0.41594	0.588005	0.320065	0.897734	0.829349	0.957671	75.7959	1.60747	0.339378	4.73653	2.17411e-06	1.12908e-05	TEC
ENSMUSG00000100455	Gm29170	0.753871	0.444371	0.354682	1.1938	0.875678	1.16847	206.274	1.60827	0.374927	4.28955	1.79035e-05	7.63319e-05	sense_intronic
ENSMUSG00000106157	4930555A03Rik	0.357435	0.348451	0.240238	0.487544	0.744205	0.71378	65.513	1.61698	0.386549	4.18312	2.87536e-05	0.000117116	lincRNA
ENSMUSG00000075408	6030408B16Rik	0.878143	0.899868	1.29375	1.92303	2.36339	1.96567	213.224	1.61926	0.250401	6.46666	1.00193e-10	1.20856e-09	lincRNA
ENSMUSG00000079311	Gm3222	0.455153	0.332268	0.412782	0.8737	0.917734	0.696837	42.5441	1.62228	0.399282	4.06299	4.84483e-05	0.000187782	processed_pseudogene
ENSMUSG00000103409	Lsmem2	27.0687	11.5889	16.3603	30.8928	41.201	44.2173	746.993	1.63074	0.376146	4.33539	1.45505e-05	6.3324e-05	lincRNA
ENSMUSG00000110652	RP23-403G9.6	0.357408	0.410006	0.320453	0.66047	0.819737	0.792152	66.0202	1.64738	0.33113	4.97501	6.52443e-07	3.74929e-06	antisense
ENSMUSG00000086881	Gm13594	1.26219	0.658155	0.390236	1.3832	1.71786	1.88747	41.1551	1.64913	0.550135	2.99767	0.00272049	0.00713707	antisense
ENSMUSG00000109008	Gm44899	2.68016	1.33931	1.79537	4.04734	4.37203	4.03571	173.342	1.6503	0.349431	4.7228	2.32618e-06	1.20009e-05	lincRNA
ENSMUSG00000086287	Gm15972	3.41365	2.73559	2.17748	5.15778	7.24527	5.33502	127.667	1.65516	0.32786	5.04836	4.45629e-07	2.64297e-06	antisense
ENSMUSG00000097626	4921504A21Rik	0.571264	0.537635	0.525551	0.970038	1.20101	1.30223	129.268	1.67182	0.285424	5.85735	4.70323e-09	4.20253e-08	antisense
ENSMUSG00000097412	1810014B01Rik	3.07455	1.98984	2.03533	4.50797	5.00499	5.78569	438.601	1.67261	0.300333	5.56919	2.55932e-08	1.96707e-07	lincRNA
ENSMUSG00000108802	Gm44769	0.160414	0.245361	0.112417	0.298734	0.571419	0.234169	52.9282	1.67324	0.492346	3.39851	0.000677551	0.00204442	TEC
ENSMUSG00000108231	Gm4045	16.7643	8.2868	9.64713	24.2373	24.9609	26.4976	403.808	1.6737	0.345099	4.84992	1.23511e-06	6.74323e-06	processed_pseudogene
ENSMUSG00000101386	Gm29346	4.94778	1.65855	2.62238	3.89828	8.37297	8.1161	89.9813	1.68914	0.534266	3.16161	0.00156897	0.00435487	lincRNA
ENSMUSG00000086350	B230369F24Rik	1.98312	1.12586	1.7124	3.34346	2.92797	4.24274	463.368	1.69421	0.320014	5.29417	1.19559e-07	8.0167e-07	antisense
ENSMUSG00000081485	Gm12338	6.18013	3.34493	4.93404	11.9013	11.357	8.60664	104.218	1.69426	0.357485	4.73939	2.14358e-06	1.11408e-05	processed_pseudogene
ENSMUSG00000085171	D830026I12Rik	1.63571	1.65393	0.747582	3.29471	3.29811	2.2713	318.229	1.69517	0.349347	4.85241	1.21973e-06	6.66818e-06	lincRNA
ENSMUSG00000086591	Dnah2os	0.367196	0.291764	0.108121	0.631217	0.511217	0.560307	24.9671	1.69618	0.585128	2.89882	0.00374565	0.00951953	antisense
ENSMUSG00000067719	Gm10221	11.0342	7.90808	6.55242	16.4194	20.3372	19.3144	297.02	1.69995	0.304494	5.58287	2.36584e-08	1.83852e-07	processed_pseudogene
ENSMUSG00000097353	A430046D13Rik	5.87414	4.05525	4.29732	8.32646	10.9646	12.0346	1074.7	1.71069	0.286027	5.98087	2.21949e-09	2.11815e-08	lincRNA
ENSMUSG00000081219	Bambi-ps1	2.05511	2.06385	1.97675	3.99073	4.32281	5.04068	135.362	1.71811	0.268528	6.39824	1.57175e-10	1.84553e-09	processed_pseudogene
ENSMUSG00000106025	Gm42940	0.724931	0.431061	0.589814	1.38281	1.35271	1.17507	157.001	1.72348	0.309219	5.57365	2.49453e-08	1.92237e-07	TEC
ENSMUSG00000097102	2310069G16Rik	1.58952	0.33526	0.817221	1.41226	2.05263	2.78519	90.6206	1.72565	0.587529	2.93712	0.00331274	0.00853125	lincRNA
ENSMUSG00000087380	2210408F21Rik	5.28137	3.43099	4.0918	8.31685	9.18878	11.2291	1182.19	1.73684	0.281927	6.16059	7.24757e-10	7.62513e-09	processed_transcript
ENSMUSG00000057580	Gm10012	3.71464	1.81063	1.6478	6.59376	5.4546	4.52839	104.139	1.73998	0.426114	4.08337	4.43879e-05	0.000173867	transcribed_processed_pseudogene
ENSMUSG00000086417	Gm12996	0.921041	0.443323	0.584126	1.19762	1.85711	1.38741	48.0827	1.74029	0.471629	3.68996	0.000224288	0.000756944	antisense
ENSMUSG00000097666	A330094K24Rik	1.47714	0.716857	0.560693	1.88557	2.32963	2.18703	111.712	1.75451	0.445608	3.93734	8.23891e-05	0.000305478	lincRNA
ENSMUSG00000090778	Gm3235	1.10219	0.811377	1.06908	2.47053	2.37488	1.93906	79.6286	1.75788	0.321602	5.466	4.60298e-08	3.35643e-07	antisense
ENSMUSG00000110453	RP23-401L9.4	1.83384	0.819632	1.56593	3.24624	2.13493	4.26737	113.322	1.75992	0.445032	3.95458	7.66683e-05	0.000285673	antisense
ENSMUSG00000086058	Unc45bos	0.747553	0.707642	0.426689	1.55196	1.87833	0.933616	95.4953	1.77113	0.391124	4.5283	5.94599e-06	2.84058e-05	processed_transcript
ENSMUSG00000105168	Gm43565	6.37215	3.56002	5.27065	17.0887	7.17501	11.1818	432.133	1.77174	0.376214	4.7094	2.48452e-06	1.27338e-05	lincRNA
ENSMUSG00000093482	Gm20619	1.05462	0.429624	0.483995	0.902914	1.81911	1.95813	290.587	1.79868	0.471351	3.81601	0.000135629	0.000480705	lincRNA
ENSMUSG00000081209	Gm14890	0.377723	0.13903	0.384694	0.821191	0.672009	0.640789	24.2103	1.8078	0.578323	3.12594	0.00177236	0.00485644	processed_pseudogene
ENSMUSG00000086245	Gm16170	0.308083	0.367192	0.18308	0.897571	0.71397	0.423096	126.751	1.80836	0.381497	4.74018	2.13533e-06	1.11093e-05	antisense
ENSMUSG00000107440	Gm44362	0.208715	0.0699636	0.101403	0.339565	0.255508	0.326442	31.2314	1.81216	0.576214	3.14495	0.00166115	0.00458011	TEC
ENSMUSG00000092171	4833427F10Rik	0.152746	0.0955774	0.138527	0.297584	0.225856	0.391569	22.8155	1.82	0.563436	3.23019	0.00123709	0.00352807	lincRNA
ENSMUSG00000080893	Gm15920	1.00881	0.935169	0.646898	1.99108	1.7704	2.39455	41.6634	1.82102	0.428056	4.25415	2.09846e-05	8.79383e-05	processed_pseudogene
ENSMUSG00000087129	Gm16316	0.230192	0.207746	0.13139	0.331023	0.548936	0.482297	77.7818	1.82977	0.399827	4.57642	4.73006e-06	2.29748e-05	antisense
ENSMUSG00000065460	Mir133a-2	28.1626	6.92834	6.60849	37.1159	37.7109	31.1613	183.773	1.8424	0.568308	3.2419	0.00118734	0.00340097	miRNA
ENSMUSG00000100826	Snhg14	0.259612	0.198705	0.20004	0.491301	0.688274	0.424866	697.091	1.84846	0.272007	6.79564	1.07833e-11	1.5e-10	processed_transcript
ENSMUSG00000072852	2310040G07Rik	0.531683	0.495072	0.727979	1.33832	1.91436	0.97356	55.5228	1.85308	0.410165	4.5179	6.24572e-06	2.96497e-05	antisense
ENSMUSG00000087523	Gm12319	6.35302	6.75705	6.71205	18.4065	16.203	13.6167	285.583	1.8637	0.198666	9.38108	6.52999e-21	2.89325e-19	lincRNA
ENSMUSG00000110156	Gm45248	3.65261	1.37061	1.83641	5.79478	4.54278	6.89139	253.75	1.86863	0.431235	4.3332	1.46955e-05	6.38594e-05	antisense
ENSMUSG00000048406	B330016D10Rik	2.08391	1.70362	2.06391	4.97118	4.64694	4.72532	406.164	1.87026	0.211935	8.82469	1.09764e-18	3.82893e-17	pseudogene
ENSMUSG00000100862	Gm10925	255.673	200.098	130.848	401.692	644.611	411.545	16437.6	1.87264	0.325645	5.75056	8.89486e-09	7.48737e-08	unprocessed_pseudogene
ENSMUSG00000094497	Gm8210	0.217682	0.194585	0.346122	0.641485	0.689726	0.53146	14.9059	1.89396	0.628474	3.01358	0.00258185	0.00680939	processed_pseudogene
ENSMUSG00000110580	RP23-212H13.8	4.33141	1.70203	2.78084	8.0826	6.52402	8.0577	1089.49	1.90514	0.370042	5.14844	2.62659e-07	1.63755e-06	antisense
ENSMUSG00000085614	1700123M08Rik	1.04902	1.24318	0.781338	2.22337	2.9444	2.53385	160.861	1.90788	0.286407	6.66142	2.71195e-11	3.53771e-10	processed_transcript
ENSMUSG00000111815	RP23-99B22.2	0.598042	0.107945	0.270237	0.889656	0.904383	0.798487	55.8896	1.92241	0.605648	3.17415	0.00150278	0.00419176	processed_pseudogene
ENSMUSG00000080850	Gm12439	10.4523	4.03404	5.44534	15.987	15.2671	20.6147	314.63	1.92283	0.413585	4.64919	3.33249e-06	1.666e-05	processed_pseudogene
ENSMUSG00000097216	4932441J04Rik	0.328046	0.192646	0.315101	0.550231	0.908685	0.676982	166.838	1.92358	0.353988	5.43403	5.50942e-08	3.955e-07	processed_transcript
ENSMUSG00000046415	B430212C06Rik	0.367426	0.181063	0.26964	0.836367	0.720495	0.569284	129.883	1.925	0.366796	5.24816	1.53628e-07	1.0098e-06	processed_transcript
ENSMUSG00000086801	Gm15943	0.0707566	0.0327958	0.0680589	0.185827	0.142668	0.113366	27.7123	1.92646	0.537534	3.58388	0.00033853	0.00109716	processed_transcript
ENSMUSG00000083863	Gm13341	6.99595	4.1025	3.89748	7.43472	23.5927	8.11722	432.997	1.93089	0.480236	4.0207	5.80246e-05	0.000221522	unprocessed_pseudogene
ENSMUSG00000081887	Gm12097	0.106224	0.166168	0.223323	0.310422	0.599707	0.329038	28.8899	1.9323	0.536027	3.60485	0.000312334	0.00102088	processed_pseudogene
ENSMUSG00000085653	Gm15179	0.467753	0.126469	0.235672	0.714735	0.698621	0.777192	31.4289	1.93311	0.596119	3.24283	0.00118351	0.00339191	antisense
ENSMUSG00000082884	Gm13339	29.5984	12.0091	9.39687	42.7798	43.9433	48.8853	1143.42	1.9387	0.43851	4.42111	9.8194e-06	4.42788e-05	unprocessed_pseudogene
ENSMUSG00000064339	mt-Rnr2	1432.51	660.347	806.871	2256.55	2812.87	2555.24	199206	1.93955	0.343957	5.63895	1.71091e-08	1.36611e-07	Mt_rRNA
ENSMUSG00000100457	D830032E09Rik	0.935391	0.483433	0.537448	1.5795	1.6482	1.89215	307.399	1.94046	0.349019	5.55975	2.70164e-08	2.06865e-07	lincRNA
ENSMUSG00000085336	Gm11732	0.543205	0.143872	0.4052	0.733685	0.98227	1.15122	82.9823	1.94385	0.523278	3.71475	0.000203407	0.000694193	processed_transcript
ENSMUSG00000086369	E330017L17Rik	1.80923	1.31721	1.89974	4.18594	3.78565	4.97104	282.606	1.94564	0.276202	7.04428	1.86419e-12	2.91631e-11	lincRNA
ENSMUSG00000087057	Gm11730	1.86618	0.963653	1.16515	2.78754	3.74455	3.94797	143.874	1.94918	0.382103	5.1012	3.37512e-07	2.05078e-06	antisense
ENSMUSG00000072902	Gm10435	6.15484	4.06859	5.01518	10.7082	14.6613	14.3327	1920.45	1.95223	0.27514	7.0954	1.28977e-12	2.06861e-11	antisense
ENSMUSG00000092241	Gm20522	0.747171	0.459533	0.355393	1.235	1.54516	1.3506	53.3406	1.95261	0.440953	4.42816	9.50388e-06	4.31141e-05	antisense
ENSMUSG00000038152	5033430I15Rik	1.90906	0.855601	0.975589	2.82065	2.64041	4.46588	156.881	1.96155	0.441965	4.43826	9.06895e-06	4.13996e-05	lincRNA
ENSMUSG00000085527	Gm15535	0.371864	0.160182	0.429889	0.56281	0.798695	1.14843	77.5994	1.96818	0.496906	3.96087	7.46782e-05	0.000278615	sense_intronic
ENSMUSG00000092397	C130080G10Rik	10.8904	5.39096	5.50935	20.9124	17.8538	19.8155	2486.25	1.96822	0.342679	5.74363	9.26693e-09	7.77482e-08	antisense
ENSMUSG00000106515	Gm30382	0.0429145	0.0626563	0.0477648	0.191804	0.138447	0.0733415	22.8114	1.97709	0.575139	3.43759	0.00058691	0.00179813	lincRNA
ENSMUSG00000089417	Gm22009	4.07249	4.29278	3.19515	9.25899	12.7145	8.65317	171.747	1.9814	0.281436	7.04033	1.91781e-12	2.99329e-11	scaRNA
ENSMUSG00000109304	Gm45112	0.0527534	0.0366769	0.0326199	0.0806081	0.147733	0.100174	27.604	1.98853	0.540905	3.6763	0.000236639	0.000795329	TEC
ENSMUSG00000109904	RP23-462D5.5	1.41537	1.78021	1.64429	4.26152	4.00401	4.47128	365.433	1.99058	0.185058	10.7565	5.52248e-27	3.99682e-25	TEC
ENSMUSG00000090576	Gm17055	0.131805	0.047811	0.0637836	0.137916	0.33509	0.195876	28.757	1.99485	0.64305	3.10217	0.00192106	0.00522029	processed_transcript
ENSMUSG00000099576	Gm29040	0.303436	0.131853	0.171993	0.478144	0.560837	0.621211	32.4004	2.00134	0.53083	3.77021	0.00016311	0.000568592	lincRNA
ENSMUSG00000103767	Gm37858	0.195224	0.101797	0.0905372	0.251696	0.332129	0.482216	21.6545	2.01473	0.637586	3.15993	0.00157805	0.00437768	TEC
ENSMUSG00000104011	Gm32391	0.862263	1.30534	0.584775	1.88867	2.77615	2.73333	65.4068	2.01798	0.413559	4.87954	1.06336e-06	5.87333e-06	lincRNA
ENSMUSG00000059422	Gm8116	0.300151	0.313021	0.0927987	0.935188	0.6052	0.427469	37.9668	2.02488	0.568162	3.56392	0.000365364	0.00117384	processed_pseudogene
ENSMUSG00000085151	1110018N20Rik	1.48393	1.10115	1.03522	3.76096	3.34691	2.89575	256.16	2.02595	0.269348	7.52168	5.40748e-14	1.06459e-12	processed_transcript
ENSMUSG00000067736	Gm10222	61.1531	19.3403	21.987	90.984	80.7606	118.634	1398.32	2.02959	0.465029	4.36443	1.27456e-05	5.6154e-05	unprocessed_pseudogene
ENSMUSG00000086451	4933431K23Rik	0.379934	0.114465	0.205347	0.541843	0.510712	0.916855	172.89	2.03882	0.499161	4.0845	4.41719e-05	0.000173187	processed_transcript
ENSMUSG00000100084	2310068J16Rik	0.200446	0.222976	0.033052	0.333084	0.377218	0.556668	23.3392	2.03907	0.701883	2.90515	0.00367079	0.00935031	antisense
ENSMUSG00000046683	0610025J13Rik	0.33497	0.181653	0.248553	0.817665	0.878028	0.457975	38.8909	2.04335	0.492181	4.15161	3.30144e-05	0.000132559	antisense
ENSMUSG00000103922	Gm6123	0.379365	0.0586121	0.13901	0.736673	0.453287	0.525277	29.5452	2.07383	0.713091	2.90823	0.00363479	0.00927488	processed_pseudogene
ENSMUSG00000089235	Gm23119	3.96959	1.79018	3.84772	7.56151	8.97741	10.6574	62.0549	2.0739	0.447999	4.62924	3.67004e-06	1.81777e-05	scaRNA
ENSMUSG00000083626	Gm4459	0.38513	0.167351	0.317525	0.717216	0.905968	0.857022	18.8528	2.07635	0.615277	3.37466	0.000739073	0.00221265	processed_pseudogene
ENSMUSG00000095588	Gm12350	1.13788	0.169525	0.522679	1.78838	2.03213	1.5974	40.4301	2.07782	0.657693	3.15926	0.00158169	0.00438598	processed_pseudogene
ENSMUSG00000085022	Gm5860	2.04215	0.998484	0.780241	3.96715	3.96698	3.25125	489.114	2.07994	0.394383	5.27391	1.33549e-07	8.85554e-07	lincRNA
ENSMUSG00000097098	9330111N05Rik	0.0262435	0.0152049	0.0396675	0.0827075	0.0440961	0.0996681	19.0103	2.08009	0.667182	3.11773	0.00182248	0.00497834	lincRNA
ENSMUSG00000058159	T2	0.169718	0.0353991	0.157417	0.342805	0.29943	0.39882	29.9521	2.08047	0.631711	3.29338	0.000989889	0.00288882	processed_transcript
ENSMUSG00000085723	Gm15915	0.264671	0.0517536	0.184116	0.41232	0.600368	0.459394	21.6138	2.09808	0.688012	3.04949	0.00229233	0.00610997	antisense
ENSMUSG00000108435	Gm45051	0.233957	0.0975955	0.1736	0.388771	0.581803	0.499796	22.9314	2.10064	0.591889	3.54904	0.000386635	0.00123554	antisense
ENSMUSG00000101660	Gm18666	1.33268	0.654033	0.717414	2.76256	1.69129	3.51683	123.801	2.11365	0.450999	4.6866	2.77786e-06	1.41092e-05	unprocessed_pseudogene
ENSMUSG00000063109	Dgkeos	0.056334	0.0587495	0.0522509	0.0907869	0.156183	0.233168	16.7259	2.11568	0.680047	3.11109	0.001864	0.00507947	antisense
ENSMUSG00000097184	4632428C04Rik	1.58854	1.1603	1.10075	3.45858	3.80746	4.02737	442.63	2.12061	0.267901	7.91565	2.4596e-15	5.69065e-14	lincRNA
ENSMUSG00000065432	Mir208a	10.8579	2.26469	6.71393	22.0868	24.2647	14.3038	80.2862	2.13259	0.557564	3.82484	0.000130855	0.000465979	miRNA
ENSMUSG00000064337	mt-Rnr1	1014.87	508.09	532.69	1929.59	2285.58	1984.33	95046.4	2.13606	0.335072	6.37493	1.83049e-10	2.12724e-09	Mt_rRNA
ENSMUSG00000086527	Gm15856	0.155112	0.121322	0.127884	0.388852	0.377914	0.441816	22.5543	2.15478	0.531258	4.056	4.9921e-05	0.000192902	antisense
ENSMUSG00000099411	2310015D24Rik	0.138571	0.330313	0.153008	0.706109	0.59373	0.565618	89.8352	2.18854	0.371242	5.89518	3.74267e-09	3.41638e-08	lincRNA
ENSMUSG00000100819	Gm2693	0.447182	0.329193	0.195186	0.949589	0.583428	1.46105	27.5476	2.18861	0.617934	3.54182	0.000397376	0.00126569	unprocessed_pseudogene
ENSMUSG00000085412	Halr1	0.489951	0.19161	0.3787	1.89503	0.802666	0.654167	51.5128	2.19184	0.572617	3.82777	0.00012931	0.0004608	lincRNA
ENSMUSG00000075027	4631405J19Rik	1.79413	0.563519	0.950165	4.40489	2.45567	3.77413	600.692	2.21231	0.446698	4.95259	7.32322e-07	4.17405e-06	processed_transcript
ENSMUSG00000103670	Gm37622	0.26351	0.494655	0.521409	1.08715	1.64709	1.18215	17.7129	2.22581	0.610452	3.64618	0.000266173	0.000885225	antisense
ENSMUSG00000084929	Foxo6os	2.38643	0.451257	0.859438	4.46296	4.00542	3.79553	444.505	2.23138	0.535947	4.16343	3.13505e-05	0.000126503	antisense
ENSMUSG00000104348	Gm37691	1.18503	0.645314	1.01792	2.82482	2.93671	3.29848	370.825	2.23505	0.310213	7.20489	5.80916e-13	9.77178e-12	TEC
ENSMUSG00000107653	Gm31520	0.341744	0.2347	0.195854	0.802391	0.80671	0.863604	70.7267	2.23807	0.377323	5.93143	3.00306e-09	2.79767e-08	transcribed_processed_pseudogene
ENSMUSG00000091478	Gm10039	1.60799	0.53357	0.858708	3.26674	2.76325	3.78641	64.1201	2.25078	0.49949	4.50616	6.60102e-06	3.11332e-05	processed_pseudogene
ENSMUSG00000110532	RP23-478A9.6	0.759441	1.14401	0.834841	2.61099	2.38198	3.78553	24.8071	2.28056	0.539872	4.22427	2.39718e-05	9.92699e-05	processed_pseudogene
ENSMUSG00000097547	B230110C06Rik	0.488457	0.225312	0.42982	1.20299	1.27846	1.30435	95.5543	2.29113	0.386049	5.93481	2.94187e-09	2.74949e-08	lincRNA
ENSMUSG00000085779	Atcayos	9.90122	3.64123	2.73003	21.1634	18.1296	16.7842	3846.04	2.29672	0.46132	4.97858	6.40539e-07	3.68401e-06	antisense
ENSMUSG00000107689	Gm44386	56.334	23.7335	22.9484	123.321	122.694	107.63	2379.05	2.30698	0.390535	5.90724	3.47891e-09	3.20138e-08	lincRNA
ENSMUSG00000087221	BC037032	0.191835	0.219847	0.15903	0.5019	0.72472	0.673262	213.225	2.32258	0.279438	8.31164	9.43919e-17	2.63326e-15	processed_transcript
ENSMUSG00000091989	Ndufab1-ps	1.25167	0.903697	0.793812	2.67577	2.91204	4.35367	73.6709	2.32601	0.415692	5.5955	2.19986e-08	1.72138e-07	processed_pseudogene
ENSMUSG00000063684	Gm13910	1.63033	0.800755	0.676408	3.30884	3.71142	3.70752	240.713	2.32784	0.396969	5.86405	4.51722e-09	4.05234e-08	processed_pseudogene
ENSMUSG00000097305	Gm17276	0.0863842	0.0394136	0.0868001	0.222744	0.228609	0.265276	31.4125	2.32912	0.517621	4.49966	6.8061e-06	3.20184e-05	lincRNA
ENSMUSG00000082488	1700119I11Rik	1.33512	1.54707	2.06391	5.41897	5.83271	5.22898	104.542	2.33645	0.284841	8.20267	2.35099e-16	6.17728e-15	antisense
ENSMUSG00000110325	Gm45293	0.0497353	0.095091	0.0615073	0.128244	0.384415	0.17708	19.5572	2.34087	0.68833	3.4008	0.0006719	0.00203038	TEC
ENSMUSG00000053353	2310001K24Rik	0.202974	0.169341	0.326321	0.453591	1.16639	0.715451	27.1835	2.34105	0.601586	3.89147	9.96393e-05	0.000363604	antisense
ENSMUSG00000080904	Gm11966	2.24438	1.80047	1.28105	5.6388	6.78807	5.90104	24.9584	2.34337	0.529363	4.42678	9.56507e-06	4.33423e-05	processed_pseudogene
ENSMUSG00000083563	Gm13340	40.7437	13.5147	11.5539	65.2347	84.093	84.9109	5683.97	2.35195	0.720549	3.26411	0.00109807	0.00316712	unprocessed_pseudogene
ENSMUSG00000085591	Gm13479	0.143139	0.136007	0.15735	0.563202	0.583642	0.349953	109.641	2.35452	0.313834	7.50246	6.26316e-14	1.21772e-12	lincRNA
ENSMUSG00000106019	Gm43672	8.49488	4.11736	3.46609	20.711	16.0961	19.9176	1535.12	2.35539	0.381596	6.17246	6.72343e-10	7.14018e-09	lincRNA
ENSMUSG00000085218	BB218582	4.52549	2.60471	2.19615	9.48301	11.3425	11.7481	669.946	2.35642	0.345047	6.82928	8.53414e-12	1.20027e-10	processed_transcript
ENSMUSG00000109419	Gm45163	0.139389	0.106077	0.0465894	0.417702	0.319032	0.293748	63.7829	2.36084	0.460569	5.12593	2.96073e-07	1.82075e-06	lincRNA
ENSMUSG00000085025	Gm13715	0.584722	0.343009	0.0903903	1.1622	1.73164	0.819739	23.6126	2.38388	0.711774	3.3492	0.000810447	0.00240614	lincRNA
ENSMUSG00000097632	4930552P12Rik	0.138406	0.0313784	0.0818619	0.248267	0.321538	0.334239	35.363	2.38568	0.604529	3.94635	7.93526e-05	0.000295026	lincRNA
ENSMUSG00000101111	Gm28437	255.13	73.099	98.2138	306.392	470.33	763.406	19083.1	2.39331	0.784248	3.05173	0.00227528	0.00607408	unprocessed_pseudogene
ENSMUSG00000053358	Gm9905	1.12345	0.730141	0.231561	2.30209	2.69202	2.6	218.211	2.4048	0.495901	4.84936	1.2386e-06	6.75683e-06	TEC
ENSMUSG00000085322	Gm14261	0.725251	0.526155	0.337967	1.95139	1.8968	1.88614	127.315	2.40482	0.355968	6.75572	1.42128e-11	1.94775e-10	processed_transcript
ENSMUSG00000074346	Kcnd3os	0.466255	0.0463092	0.178476	0.734709	1.00727	0.853754	54.6833	2.41293	0.700072	3.44669	0.000567509	0.00174711	antisense
ENSMUSG00000097776	Gm26795	1.13995	0.583197	0.611785	2.97636	3.5128	2.10594	277.813	2.41715	0.37161	6.50455	7.79287e-11	9.54721e-10	lincRNA
ENSMUSG00000089829	Gm16565	0.103302	0.136459	0.051101	0.455783	0.416578	0.1839	35.212	2.41887	0.56133	4.30918	1.63864e-05	7.03504e-05	processed_transcript
ENSMUSG00000109635	Gm45670	29.9134	7.82102	6.21786	47.9355	52.9672	64.4672	1835.39	2.41972	0.788832	3.06748	0.00215874	0.0057911	antisense
ENSMUSG00000097317	Gm17281	1.48987	0.868529	0.709057	3.38844	4.05884	4.06339	640.413	2.45911	0.344826	7.13144	9.93213e-13	1.61981e-11	lincRNA
ENSMUSG00000085069	Gm13111	0.61064	0.446661	0.770908	1.80053	2.74893	2.18321	369.224	2.46476	0.299336	8.23409	1.8092e-16	4.80336e-15	antisense
ENSMUSG00000090230	Gm16315	0.0959135	0.140036	0.166062	0.610046	0.270749	0.573712	17.6122	2.46544	0.664156	3.71214	0.000205518	0.000700689	antisense
ENSMUSG00000062391	4932435O22Rik	0.0257781	0.0224029	0.0265664	0.0627769	0.160262	0.0550691	14.9402	2.47114	0.755493	3.2709	0.00107206	0.00309871	lincRNA
ENSMUSG00000055134	9130017K11Rik	0.0262761	0.010276	0.0528051	0.143977	0.0960279	0.0947241	23.4472	2.50224	0.655108	3.81958	0.000133681	0.000474795	processed_transcript
ENSMUSG00000099624	Gm7889	1.70896	0.506875	0.484739	3.84063	3.46162	3.46659	158.449	2.50527	0.519564	4.82187	1.4222e-06	7.68417e-06	unprocessed_pseudogene
ENSMUSG00000085632	Gm12381	0.501585	0.214969	0.356889	1.10437	1.37156	1.73205	142.298	2.53234	0.414705	6.10636	1.01932e-09	1.03857e-08	lincRNA
ENSMUSG00000101102	Gm28609	1.10298	0.338317	0.361073	1.61722	2.94349	2.77209	52.3759	2.55192	0.599026	4.26011	2.04326e-05	8.59461e-05	antisense
ENSMUSG00000103366	C630004L07Rik	0.0589022	0.0491422	0.0437064	0.212634	0.0712594	0.314578	11.8063	2.56354	0.870268	2.94569	0.00322234	0.00832268	TEC
ENSMUSG00000099696	2900052N01Rik	0.0510728	0.0338945	0.0114839	0.0838046	0.102979	0.208292	19.8227	2.58835	0.758251	3.41357	0.000641167	0.00194764	lincRNA
ENSMUSG00000106375	Gm43361	0.044836	0.060118	0.039606	0.0825793	0.371301	0.12999	41.6939	2.60108	0.643527	4.0419	5.30188e-05	0.000204135	TEC
ENSMUSG00000108332	D530033B14Rik	0.404853	0.316659	0.300408	1.25271	1.12243	1.79462	47.4759	2.60613	0.450756	5.78168	7.39596e-09	6.31451e-08	antisense
ENSMUSG00000106369	Gm43355	0.260463	0.271631	0.214742	0.671613	0.91906	1.43742	16.1547	2.60894	0.697686	3.73942	0.000184444	0.000635016	transcribed_unprocessed_pseudogene
ENSMUSG00000080662	Mir1b	1.96984	1.54073	1.06579	3.28038	9.68134	6.04917	35.4421	2.61882	0.594869	4.40235	1.07086e-05	4.79166e-05	miRNA
ENSMUSG00000090157	Gm16534	0.289691	0.100704	0.206271	0.912973	0.716862	0.881405	65.3714	2.6243	0.465621	5.63614	1.73908e-08	1.38696e-07	processed_transcript
ENSMUSG00000111867	RP23-269K2.1	5.3568	2.14696	1.68866	13.3071	13.8507	12.3411	428.585	2.62507	0.444539	5.90517	3.52293e-09	3.23896e-08	lincRNA
ENSMUSG00000109338	Gm45030	0.0423339	0.00882981	0.0418832	0.0946046	0.204861	0.0904366	10.4966	2.63006	0.90584	2.90345	0.00369081	0.00939307	lincRNA
ENSMUSG00000040705	A930016O22Rik	0.50458	0.293702	0.166887	1.09432	1.36638	1.66702	161.468	2.64575	0.447841	5.9078	3.46713e-09	3.19199e-08	antisense
ENSMUSG00000107605	Gm44117	0.0768945	0.0801915	0.105661	0.41858	0.499586	0.182519	28.9803	2.64884	0.573827	4.6161	3.91022e-06	1.92879e-05	lincRNA
ENSMUSG00000092051	Gm17229	0.0639832	0.0111211	0.0461578	0.164983	0.155888	0.199333	22.3414	2.65203	0.685943	3.86626	0.000110518	0.000399717	transcribed_processed_pseudogene
ENSMUSG00000045104	Gm5514	1.03079	0.358329	0.607033	2.65792	3.21657	2.93606	40.8177	2.68824	0.51929	5.17676	2.25767e-07	1.42502e-06	processed_pseudogene
ENSMUSG00000101655	2310040G24Rik	8.56628	3.33493	2.85219	21.7553	20.9652	23.9099	780.754	2.70197	0.437442	6.17675	6.54364e-10	6.96908e-09	lincRNA
ENSMUSG00000086096	Gm12688	0.0857065	0.0223453	0.211985	0.405161	0.799253	0.183092	14.5233	2.71136	0.926452	2.9266	0.00342686	0.00879162	lincRNA
ENSMUSG00000103768	Gm37856	0.105246	0.0940786	0.092969	0.581527	0.469891	0.256952	19.4193	2.72903	0.63431	4.30236	1.68989e-05	7.24131e-05	TEC
ENSMUSG00000101086	Gm28651	0.629723	0.535108	0.634557	2.00464	3.03323	3.13894	79.5045	2.77239	0.379533	7.30473	2.77821e-13	4.94318e-12	lincRNA
ENSMUSG00000086863	Gm15543	72.6871	20.0466	25.7789	211.708	157.508	199.41	3075.67	2.77589	0.472376	5.87644	4.19183e-09	3.78549e-08	antisense
ENSMUSG00000110827	RP23-260J19.5	0.0907008	0.018918	0.0897353	0.124733	0.512069	0.290642	11.5895	2.78856	0.949045	2.93827	0.00330045	0.00850389	lincRNA
ENSMUSG00000065399	Mir133a-1	3.09236	1.15177	1.91215	9.87227	9.35279	9.90919	29.6864	2.79376	0.552813	5.05372	4.33284e-07	2.57652e-06	miRNA
ENSMUSG00000086584	Gm12002	1.75969	0.670425	0.727647	6.27935	5.12443	4.18398	636.982	2.82196	0.4168	6.77052	1.28321e-11	1.76926e-10	antisense
ENSMUSG00000087416	Gm15906	0.418516	0.242478	0.115017	0.959249	1.31267	1.53977	18.4918	2.83643	0.701787	4.04173	5.3058e-05	0.000204248	lincRNA
ENSMUSG00000089656	Gm16271	0.068273	0.284801	0.591029	2.05385	1.23894	1.02095	14.0011	2.8369	0.814729	3.48201	0.000497657	0.00155466	antisense
ENSMUSG00000078300	Gm2606	0.839444	0.234492	0.574682	6.76417	1.01253	0.640457	121.216	2.83826	0.789907	3.59315	0.000326702	0.00106289	processed_pseudogene
ENSMUSG00000097357	Gm16793	1.85069	0.94171	0.950874	5.75566	6.02099	6.81847	466.325	2.86151	0.352679	8.11366	4.91169e-16	1.22865e-14	bidirectional_promoter_lncRNA
ENSMUSG00000111512	RP23-203D1.4	0.133611	0.0116116	0.110157	0.430649	0.381652	0.463821	25.6849	2.87155	0.715826	4.01153	6.03273e-05	0.00022928	processed_pseudogene
ENSMUSG00000104263	9430062P05Rik	0.435559	0.299701	0.211019	1.74062	1.48936	1.50123	234.661	2.87251	0.329561	8.71618	2.8774e-18	9.43834e-17	TEC
ENSMUSG00000080977	Gm13772	0.236909	0.098827	0.0585969	0.692329	0.62099	0.708544	9.52907	2.88145	0.894921	3.21978	0.00128287	0.0036423	processed_pseudogene
ENSMUSG00000010492	Uckl1os	0.166757	0.329182	0.206228	1.53055	1.18283	0.731561	127.339	2.88432	0.365814	7.88466	3.15399e-15	7.23959e-14	antisense
ENSMUSG00000102856	Gm37084	0.00763991	0.0318699	0.00314941	0.0350218	0.125803	0.0462426	18.067	2.88632	0.906563	3.1838	0.00145355	0.00406894	TEC
ENSMUSG00000086384	Banf2os	0.934262	0.24358	0.0444383	1.57513	2.89811	2.11098	81.7563	2.91683	0.779891	3.74005	0.00018398	0.000633847	antisense
ENSMUSG00000103261	Gm36981	0.0334895	0.0174627	0.00828326	0.11226	0.0945358	0.107314	20.8237	2.93448	0.661406	4.43674	9.13332e-06	4.16313e-05	TEC
ENSMUSG00000085182	Gm13596	0.257193	0.107288	0.254455	1.68005	0.726016	0.82415	13.7855	2.95005	0.794048	3.71521	0.000203036	0.000693275	antisense
ENSMUSG00000105434	Gm43359	0.109237	0.106801	0.168866	0.334484	1.25271	0.393794	64.1953	2.95545	0.590275	5.0069	5.53132e-07	3.21585e-06	TEC
ENSMUSG00000101693	Gm19461	0.652665	0.269519	0.406282	2.2853	2.44207	2.36745	359.257	2.96201	0.364748	8.12072	4.63424e-16	1.16642e-14	antisense
ENSMUSG00000025936	Gm4956	0.429145	0.275412	0.0544329	1.59837	1.8748	0.71696	83.1889	2.97749	0.636098	4.68086	2.85671e-06	1.44808e-05	transcribed_unprocessed_pseudogene
ENSMUSG00000097652	Mhrt	12.4961	4.47729	8.82858	39.0806	53.3983	48.3947	2524.67	2.9953	0.385991	7.76004	8.49023e-15	1.84867e-13	antisense
ENSMUSG00000085657	Gm15984	0.154151	0	0.0238296	0.28155	0.32053	0.421925	23.6919	2.99654	1.00076	2.99425	0.00275116	0.00720824	antisense
ENSMUSG00000097805	Gm17473	0.0752028	0.0142595	0.0169096	0.311436	0.227449	0.0876292	19.8196	3.03619	0.854344	3.55383	0.000379671	0.00121577	lincRNA
ENSMUSG00000109076	Gm45145	0.102177	0.0304452	0.0722068	0.426566	0.323749	0.405374	17.4492	3.05438	0.700515	4.36019	1.2995e-05	5.71662e-05	lincRNA
ENSMUSG00000083534	H2-M6-ps	0.0290523	0.0605961	0.0538933	0.112369	0.424696	0.248255	11.9528	3.06701	0.891654	3.43968	0.000582396	0.00178511	unprocessed_pseudogene
ENSMUSG00000095438	Mir133a-1hg	3.68847	1.78452	1.88103	10.426	14.6442	17.0182	245.331	3.07117	0.403385	7.61349	2.66785e-14	5.48041e-13	antisense
ENSMUSG00000080836	Gm6444	0.13118	0.239407	0.0811145	0.704689	1.09106	0.770646	17.1547	3.08199	0.696325	4.42607	9.59633e-06	4.34366e-05	processed_pseudogene
ENSMUSG00000077928	Mir208b	121.916	33.7693	82.7441	393.333	541.791	485.054	1600.01	3.1135	0.435387	7.15111	8.60801e-13	1.4198e-11	miRNA
ENSMUSG00000098424	Gm27202	0.586721	0.611878	0.217678	1.31116	3.87438	3.07082	62.2025	3.11714	0.57414	5.42923	5.65967e-08	4.0557e-07	lincRNA
ENSMUSG00000101517	4732465J04Rik	0.0227439	0	0.0168763	0.0508264	0.105475	0.082598	11.5737	3.14259	0.973227	3.22903	0.00124209	0.00354134	lincRNA
ENSMUSG00000100550	2310039L15Rik	2.03543	0.512376	0.636534	7.68159	6.10894	6.22246	186.249	3.15758	0.520776	6.06322	1.33426e-09	1.32819e-08	lincRNA
ENSMUSG00000104528	Gm43314	0.0134649	0.0140422	0.0249779	0.028933	0.169684	0.107867	10.0513	3.16366	1.01817	3.10719	0.00188875	0.00514301	TEC
ENSMUSG00000091890	A830073O21Rik	0.0145543	0.0252973	0.0299987	0.120926	0.195641	0.0984579	18.5714	3.18031	0.683044	4.65608	3.22286e-06	1.61795e-05	TEC
ENSMUSG00000098739	Gm27151	0.0511321	0.0133311	0.0316174	0.219743	0.219085	0.163848	10.2339	3.19694	0.886099	3.60788	0.000308712	0.00101034	antisense
ENSMUSG00000109052	Gm45012	0.919595	0.178642	0.222992	2.34021	3.13577	3.15862	209.458	3.21137	0.589692	5.44584	5.15612e-08	3.7224e-07	antisense
ENSMUSG00000086233	Gm11816	0.305286	0.509401	0.283159	2.53212	2.97004	1.45108	97.9147	3.24363	0.396112	8.18867	2.64125e-16	6.85142e-15	antisense
ENSMUSG00000106224	Gm43823	0.107998	0.112629	0.0410956	0.628358	0.50252	0.559036	44.059	3.24529	0.480051	6.76031	1.37697e-11	1.89071e-10	TEC
ENSMUSG00000085965	2310016D23Rik	0.077423	0.121114	0.0478743	0.299456	0.702492	0.578888	8.91315	3.25884	0.972176	3.35211	0.000801974	0.00238238	lincRNA
ENSMUSG00000085643	Gm12519	1.32211	0.587686	0.348453	4.47096	6.46784	4.42179	153.253	3.28847	0.489291	6.72089	1.80614e-11	2.41973e-10	lincRNA
ENSMUSG00000107020	Gm6051	0.128012	0.0890005	0	0.330083	0.688301	0.501358	7.71851	3.32011	1.08837	3.05054	0.00228429	0.00609173	processed_pseudogene
ENSMUSG00000109882	Gm18706	0.0140901	0	0.0871258	0.20588	0.241486	0.195652	9.87659	3.33052	1.05625	3.15315	0.00161519	0.00446665	processed_pseudogene
ENSMUSG00000061390	Gm7866	0.0396308	0.0826601	0.196044	0.749387	0.559358	0.804289	11.5209	3.3845	0.86937	3.89305	9.89919e-05	0.000361436	processed_pseudogene
ENSMUSG00000111283	RP23-181A8.3	0.0129186	0.00449085	0.0106509	0.0814271	0.0520961	0.0643946	9.8724	3.38746	0.915096	3.70175	0.00021412	0.000727213	processed_transcript
ENSMUSG00000085853	Gm12167	0.441766	0.108402	0.160685	1.4518	1.88628	1.91522	43.6576	3.41242	0.593344	5.75117	8.86279e-09	7.46655e-08	antisense
ENSMUSG00000106641	Gm43534	0.100028	0.00549039	0.0390646	0.407252	0.461762	0.253051	45.3495	3.44908	0.736961	4.68014	2.8668e-06	1.45283e-05	TEC
ENSMUSG00000086266	Igf2os	0.00844298	0.002935	0.0104414	0.0459599	0.0539085	0.0631277	12.4749	3.49956	0.84353	4.1487	3.34363e-05	0.000134148	antisense
ENSMUSG00000020887	A230052G05Rik	0.0260991	0.00680455	0	0.112162	0.0920923	0.0696935	8.88972	3.52839	1.06799	3.30376	0.000953975	0.00279432	TEC
ENSMUSG00000108750	Gm44750	0.0135133	0.0281855	0	0.0464594	0.129424	0.151558	10.4747	3.5459	1.05981	3.34578	0.00082051	0.00243247	TEC
ENSMUSG00000105797	Gm42649	0.0245962	0.0684021	0.0101393	0.197313	0.413281	0.201419	21.0172	3.55518	0.767736	4.63074	3.64369e-06	1.80648e-05	lincRNA
ENSMUSG00000087404	Gm11752	0.500669	0.153569	0.72844	2.8098	2.70192	5.25344	79.005	3.56024	0.564205	6.31018	2.78708e-10	3.14894e-09	lincRNA
ENSMUSG00000103976	Gm37677	0.00787009	0.0164151	0.00243322	0.0101466	0.190423	0.0105079	22.6551	3.56081	1.18357	3.00853	0.00262512	0.00691185	TEC
ENSMUSG00000110510	RP23-403I3.7	0.0382839	0.0133085	0	0.0658108	0.180116	0.190831	7.3849	3.5805	1.20851	2.96275	0.00304908	0.0079164	processed_pseudogene
ENSMUSG00000097368	Gm10390	0.00372106	0	0.00690272	0.0239872	0.0393899	0.0218603	9.73058	3.61702	1.02789	3.51889	0.000433352	0.00136849	antisense
ENSMUSG00000084839	Gm14097	0.798939	0.0666557	0.197609	2.27983	2.25528	4.91544	63.7365	3.66143	0.766634	4.77598	1.78835e-06	9.44667e-06	antisense
ENSMUSG00000105970	Gm43360	0.0364186	0.0488316	0.0321704	0.111793	0.765785	0.161157	42.0327	3.72732	0.788712	4.72583	2.29177e-06	1.18354e-05	TEC
ENSMUSG00000106783	Gm42757	0.599879	0.264677	0.114133	3.56956	2.768	3.08054	85.824	3.78205	0.523106	7.22999	4.83021e-13	8.28264e-12	lincRNA
ENSMUSG00000110626	RP23-312B17.1	0.0581609	0	0.0359636	0.374924	0.161248	0.380508	26.6267	3.81988	0.837365	4.56179	5.07198e-06	2.45417e-05	lincRNA
ENSMUSG00000085427	6430710C18Rik	0.112485	0	0.00818291	0.506159	0.460282	0.296839	39.7945	3.8237	0.973433	3.92806	8.56351e-05	0.000316647	lincRNA
ENSMUSG00000084224	Gm12337	0.11265	0	0.046438	0.774594	0.378565	0.441195	8.85255	3.8409	1.11228	3.45317	0.000554043	0.00171214	processed_pseudogene
ENSMUSG00000070574	2310016G11Rik	0.183171	0.0402159	0.0953798	0.928054	1.11772	1.12242	69.2836	3.85241	0.52368	7.35642	1.88914e-13	3.42419e-12	antisense
ENSMUSG00000108994	Gm31663	0.533057	0.154811	0.158549	2.9056	2.36731	3.28653	267.29	3.85605	0.500915	7.69801	1.38201e-14	2.94304e-13	transcribed_unprocessed_pseudogene
ENSMUSG00000085839	Gm15949	0.119207	0.248636	0.147422	1.02459	2.76413	1.27329	8.89303	3.88703	1.08065	3.59695	0.000321969	0.00104968	antisense
ENSMUSG00000111055	RP24-541B4.5	0.0379966	0.0118877	0.00939803	0.199217	0.268146	0.150166	33.8959	3.89084	0.650174	5.98431	2.17313e-09	2.0778e-08	lincRNA
ENSMUSG00000093697	Gm20686	0.196524	0	0	0.941095	0.481167	0.929621	17.5065	4.02459	1.08977	3.69306	0.000221574	0.000748905	antisense
ENSMUSG00000082063	Gm12993	0.125428	0	0.0387791	0.431228	0.727098	0.73686	12.7086	4.04494	1.00506	4.02459	5.70741e-05	0.000218221	processed_pseudogene
ENSMUSG00000111318	RP23-440F7.5	0.332771	0.031549	0.149649	2.08014	1.76893	2.37501	85.8142	4.11872	0.610229	6.74947	1.48386e-11	2.0199e-10	lincRNA
ENSMUSG00000062038	Gm10108	0.141254	0.0491037	0.0582295	0.890337	0.664566	1.60937	14.1084	4.22365	0.953837	4.42807	9.50805e-06	4.31234e-05	processed_pseudogene
ENSMUSG00000101941	Gm28979	0.341365	0.111886	0.13268	4.33404	2.56638	2.22942	189.954	4.47353	0.477359	9.37143	7.15586e-21	3.14317e-19	lincRNA
ENSMUSG00000098040	Gm20757	0.00936413	0.0195313	0.0231611	0.0965827	0.330419	0.350075	17.2782	4.53891	0.96452	4.70587	2.52782e-06	1.29394e-05	lincRNA
ENSMUSG00000105960	6330410L21Rik	0.0232809	0.00404652	0.0191942	0.390198	0.168208	0.198937	39.5071	4.57961	0.685146	6.68413	2.32296e-11	3.0617e-10	antisense
ENSMUSG00000102098	2310016D03Rik	0.0194183	0	0	0.100141	0.137037	0.15556	8.29764	4.80144	1.33446	3.59804	0.000320626	0.00104563	lincRNA
ENSMUSG00000111249	RP23-269K2.2	0	0	0.0708978	0.640567	0.404574	0.306173	4.72645	4.90929	1.58913	3.0893	0.0020063	0.0054222	processed_pseudogene
ENSMUSG00000106999	Gm42734	0	0.0178406	0	0.161741	0.0517401	0.201	4.9246	4.96924	1.64108	3.02802	0.00246163	0.00652701	TEC
ENSMUSG00000109194	Gm44570	0	0.00421644	0	0.0104252	0.0733693	0.0172742	5.02722	4.99935	1.73201	2.88644	0.00389629	0.00985557	antisense
ENSMUSG00000110179	Gm45256	0.0105552	0	0	0.11794	0.095772	0.0563719	5.10929	5.02715	1.56414	3.214	0.00130899	0.00370765	lincRNA
ENSMUSG00000110496	RP23-8D10.2	0.0145684	0.0607724	0.0720668	1.00174	1.26311	1.01147	45.4268	5.11331	0.616097	8.29951	1.04543e-16	2.89658e-15	TEC
ENSMUSG00000106826	Gm42583	0	0.00233792	0	0.0038537	0.024861	0.0311291	5.49341	5.1229	1.69886	3.01549	0.00256567	0.00677197	TEC
ENSMUSG00000101067	Gm29007	0.0884834	0.0230693	0	0.988681	0.981259	0.826982	25.4655	5.12496	0.82659	6.20013	5.64165e-10	6.04501e-09	lincRNA
ENSMUSG00000084243	Gm13784	0	0	0.0357904	0.0746237	0.525177	0.216386	5.72317	5.18109	1.66859	3.10507	0.00190232	0.00517558	processed_pseudogene
ENSMUSG00000111765	RP24-279F18.1	0.0605485	0.0336771	0.014976	0.922879	1.03772	0.832138	139.27	5.20294	0.421867	12.3331	6.00745e-35	7.63585e-33	lincRNA
ENSMUSG00000100141	Gm6445	0.0810435	0	0.0167043	0.743015	1.07578	1.13978	44.355	5.42586	0.754851	7.18799	6.5754e-13	1.10242e-11	unprocessed_pseudogene
ENSMUSG00000084822	Myadml2os	0	0	0.0177923	0.14839	0.203062	0.153673	7.04988	5.49323	1.46545	3.7485	0.000177896	0.000615178	antisense
ENSMUSG00000082934	Gm13887	0	0	0	0.0375288	0.616269	0.279828	4.23965	5.74957	1.9459	2.95471	0.00312963	0.00810691	processed_pseudogene
ENSMUSG00000108726	Gm45106	0	0	0	0.172132	0.176664	0.240652	4.65689	5.88659	1.64233	3.5843	0.00033798	0.00109573	lincRNA
ENSMUSG00000102309	Gm38189	0	0	0	0.0531636	0.135109	0.0880903	5.29051	6.07019	1.63423	3.7144	0.000203685	0.000695024	TEC
ENSMUSG00000087407	Gm11431	0	0	0	0.150817	0.353799	0.449816	5.43032	6.10395	1.64927	3.70101	0.000214744	0.000728968	lincRNA
ENSMUSG00000101860	Fam188b2-ps	0	0.00535891	0	0.150166	0.062166	0.0768417	11.0485	6.16497	1.41326	4.36225	1.28734e-05	5.66925e-05	transcribed_unprocessed_pseudogene
ENSMUSG00000097106	Rpl31-ps23	0	0	0	0.499094	0.507356	0.165396	5.84645	6.22491	1.6159	3.8523	0.000117015	0.000421043	processed_pseudogene
ENSMUSG00000053168	9030619P08Rik	0	0	0	0.289955	0.24293	0.0343175	6.75749	6.43538	1.68731	3.81399	0.000136743	0.000484222	transcribed_unprocessed_pseudogene
ENSMUSG00000102363	Gm32999	0	0	0	0.114857	0.404162	0.399659	6.85541	6.44097	1.6052	4.01257	6.00606e-05	0.000228351	TEC
ENSMUSG00000085512	Gm11958	0	0	0	0.765409	1.07734	0.44389	7.49373	6.57945	1.51349	4.34719	1.3789e-05	6.03327e-05	lincRNA
ENSMUSG00000110922	WI1-1735G24.1	0	0	0	0.435165	0.315977	0.334775	8.8093	6.81227	1.43849	4.73571	2.18288e-06	1.13277e-05	lincRNA
ENSMUSG00000097740	E030044B06Rik	0	0.0123729	0.0146724	0.418093	1.11237	0.823716	39.547	7.11231	1.15616	6.15166	7.66755e-10	8.0296e-09	lincRNA
ENSMUSG00000101257	2310015K22Rik	0	0.0107215	0	1.40498	0.435311	0.834567	50.7739	8.37447	1.29659	6.45883	1.05515e-10	1.26749e-09	lincRNA
