# Supplementary material for: The Novel Non-coding Transcriptional Regulator Gm18840 Drives Cardiomyocyte Apoptosis in Myocardial Infarction Post Ischemia/Reperfusion
Source: Front Cell Dev Biol. 2021 Jul 12;9:615950. doi: 10.3389/fcell.2021.615950 (PMC8312575; doi:10.3389/fcell.2021.615950)
Supplement: Supplementary file 3 [file Table_3.XLS]

Table S3. Gene ontology analysis of genes differentially expressed genes in cardiac tissues with or without IRI treatment.
GO.ID	Term	Annotated	Significant	Expected	classicFisher	elimFisher	Significant.Genes
GO:0032981	mitochondrial respiratory chain complex ...	46	39	9.4	1.30E-20	1.30E-20	Aifm1, Bcs1l, Foxred1, Ndufa1, Ndufa10, Ndufa11, Ndufa13, Ndufa2, Ndufa3, Ndufa5, Ndufa6, Ndufa8, Ndufa9, Ndufab1, Ndufaf1, Ndufaf3, Ndufaf4, Ndufaf5, Ndufaf6, Ndufaf8, Ndufb10, Ndufb11, Ndufb2, Ndufb3, Ndufb4, Ndufb5, Ndufb6, Ndufb7, Ndufb8, Ndufb9, Ndufc1, Ndufc2, Ndufs4, Ndufs5, Ndufs7, Ndufs8, Nubpl, Oxa1l, Timm21
GO:0055114	oxidation-reduction process	1075	437	219.61	< 1e-30	4.40E-18	AA467197, Aass, Abcd3, Acaa1b, Acaa2, Acacb, Acad11, Acad12, Acad8, Acadl, Acadm, Acads, Acadsb, Acadvl, Acat1, Acat3, Aco2, Acox1, Actn3, Adgrf5, Adhfe1, Adipoq, Adrb1, Adsl, Agl, Aifm1, Aifm3, Akr1b10, Akr1b3, Akr1b8, Akr1c12, Akr1c13, Akr1c14, Akr7a5, Aldh18a1, Aldh1a1, Aldh1a2, Aldh1a3, Aldh1a7, Aldh1b1, Aldh3a1, Aldh3b1, Aldh3b2, Aldh4a1, Aldh5a1, Aldh6a1, Aldob, Alkbh7, Alox12e, Alox15, Alo…
GO:0030199	collagen fibril organization	54	37	11.03	3.00E-14	3.00E-14	Acan, Adamts2, Aebp1, Anxa2, Anxa9, Atp7a, Col11a1, Col14a1, Col1a1, Col1a2, Col24a1, Col2a1, Col3a1, Col5a1, Col5a2, Comp, Cyp1b1, Ddr2, Dpt, Emilin1, Fmod, Foxc1, Foxc2, Grem1, Lox, Loxl2, Loxl3, Loxl4, Lum, P3h1, P4ha1, Plod2, Plod3, Scx, Sfrp2, Tgfb2, Tgfbr1
GO:0006954	inflammatory response	708	292	144.64	< 1e-30	3.40E-13	Ace, Ackr1, Ackr2, Acp5, Ada, Adam8, Adcy1, Adcy7, Adcy8, Adipoq, Adora2a, Afap1l2, Ager, Agtr1a, Aif1, Aim2, Alox5ap, Ankrd42, Anxa1, Aoah, Aoc3, Apoe, App, Ass1, Axl, Bace2, Bcl6b, Bcr, Bdkrb1, Bmp2, Bmp6, Bmpr1b, Bst1, Btk, C1qa, C1qbp, C1qtnf3, C3, C3ar1, C4b, C5ar1, C5ar2, C6, Camp, Casp1, Casp12, Casp4, Ccl17, Ccl19, Ccl21a, Ccl22, Ccl3, Ccl5, Ccl8, Ccl9, Ccr1, Ccr2, Ccr4, Ccr6, Ccr7, Ccrl2…
GO:0045766	positive regulation of angiogenesis	174	77	35.55	9.60E-13	9.60E-13	Adam12, Agtr1a, Angpt2, Angpt4, Angptl3, Anxa1, Anxa3, Aplnr, Aqp1, C3, C3ar1, C5ar1, C6, Camp, Ccbe1, Ccl5, Cdh5, Cela1, Chil1, Cma1, Cx3cl1, Cx3cr1, Cxcr2, Cxcr3, Cybb, Cyp1b1, Cysltr1, Cysltr2, Ddah1, Ecm1, Epha1, Ets1, Fgf2, Flt1, Foxc2, Gdf2, Grem1, Hc, Hgf, Hipk2, Hk2, Hmga2, Hmox1, Igf2, Il10, Il1b, Isl1, Itgax, Itgb2, Itgb3, Itgb8, Jup, Kdr, Mdk, Mmp9, Nodal, Notch4, Ntrk1, Ppp1r16b, Prkc…
GO:0030198	extracellular matrix organization	257	129	52.5	1.30E-26	8.70E-11	Abi3bp, Acan, Adamts2, Adamts20, Adamtsl2, Aebp1, Agt, Antxr1, Anxa2, Anxa9, Apbb1, App, Atp7a, Bcl3, Carmil2, Cav1, Cav2, Ccdc80, Cma1, Col11a1, Col14a1, Col16a1, Col18a1, Col1a1, Col1a2, Col22a1, Col23a1, Col24a1, Col27a1, Col2a1, Col3a1, Col4a3, Col4a6, Col5a1, Col5a2, Col8a1, Col8a2, Col9a3, Comp, Crispld2, Ctss, Cyp1b1, Ddr1, Ddr2, Dpp4, Dpt, Ecm2, Efemp2, Egflam, Eln, Emilin1, Ero1lb, Ets1,…
GO:0001666	response to hypoxia	316	127	64.56	5.30E-16	1.00E-10	Abat, Acaa2, Acot2, Ada, Adam8, Adipoq, Adsl, Ager, Ak4, Alad, Aldh3a1, Ang, Angpt2, Angpt4, Angptl4, Aqp1, Aqp3, Arnt2, Ascl2, Atp7a, Bcl2, Bmp2, Car9, Casp1, Cav1, Cbs, Cd24a, Chchd2, Chrna4, Cldn3, Cox4i2, Cpeb1, Cryaa, Cst3, Cybb, Cygb, Cyp1a1, Ddah1, Dpp4, Edn1, Egln1, Egln3, Endog, Epas1, Ets1, F7, Fndc1, Fosl2, Hif1an, Higd1a, Hk2, Hmox1, Hspd1, Il18, Itga2, Kcna5, Kcnd2, Kcnk2, Kcnk3, Kcn…
GO:0009725	response to hormone	1000	309	204.29	7.40E-16	7.90E-10	Aacs, Abcc8, Acaca, Acat1, Acr, Acsl1, Actn2, Acvr1c, Adcy6, Adcy8, Adipoq, Adra1a, Adra2a, Agl, Agt, Agtr1a, Aif1, Aifm1, Akr1b3, Alad, Aldh1a2, Aldh3a1, Aldob, Alpl, Ang, Angptl3, Anxa1, Anxa2, Anxa3, Anxa5, Apobec1, Aqp1, Ar, Arg1, Arnt2, Arntl, Arpc1b, Arrb2, Asns, Ass1, Atp1a1, Atp1a2, Atp1a3, Atp2a2, Avpr2, Bche, Bcl2, Bid, Bmp4, Bmp6, Bsg, C1qtnf9, Camk2a, Car2, Car9, Cav1, Cav2, Ccl19, Cc…
GO:0070374	positive regulation of ERK1 and ERK2 cas...	223	85	45.56	8.10E-10	8.10E-10	Adra1a, Ager, Alox15, Apoe, App, Arrb2, Bmp2, Bmp4, C1qtnf3, C3, C5ar1, C5ar2, Ccl17, Ccl19, Ccl21a, Ccl22, Ccl3, Ccl5, Ccl8, Ccl9, Ccr1, Cd36, Cd4, Cd44, Cd74, Chil1, Csf1r, Cx3cl1, Cysltr2, Dusp15, Egf, Egfr, Erbb4, Esr1, F2r, Fbxw7, Ffar4, Fgf2, Fgf23, Fpr2, Gas6, Glipr2, Gpnmb, Gpr55, Hand2, Havcr2, Hras, Htr2b, Icam1, Il1b, Il6, Itgb3, Kdr, Lrp1, Marco, Mfhas1, Mt3, Nodal, Notch2, Nox4, Npnt…
GO:0006120	mitochondrial electron transport, NADH t...	20	17	4.09	1.10E-09	1.10E-09	Coq9, Dld, Dnajc15, Ndufa10, Ndufa7, Ndufa8, Ndufb6, Ndufb8, Ndufb9, Ndufc2, Ndufs6, Ndufs8, Ndufv1, Ndufv2, Pink1, mt-Nd2, mt-Nd4
GO:0007229	integrin-mediated signaling pathway	102	48	20.84	1.40E-09	1.40E-09	Adam11, Adam22, Adam33, Adam8, Cd177, Cib2, Col3a1, Cul3, Fcer1g, Fermt3, Fgr, Flna, Fyb, Itga10, Itga11, Itga2, Itga2b, Itga4, Itga7, Itga8, Itgae, Itgal, Itgam, Itgav, Itgax, Itgb2, Itgb3, Itgb4, Itgb5, Itgb6, Itgb7, Itgb8, Itgbl1, Lama5, Lat, Lims2, Loxl3, Nme2, Pcsk5, Plek, Ptk2b, Ptn, Sema7a, Src, Timp1, Tspan32, Tyrobp, Vav1
GO:0006099	tricarboxylic acid cycle	31	22	6.33	1.80E-09	1.80E-09	Aco2, Cs, Dlat, Dlst, Fh1, Idh2, Idh3a, Idh3b, Idh3g, Mdh1, Mdh2, Ogdh, Ogdhl, Pdha1, Pdhb, Sdha, Sdhb, Sdhc, Sdhd, Sucla2, Suclg1, Suclg2
GO:0086091	regulation of heart rate by cardiac cond...	34	23	6.95	3.50E-09	3.50E-09	Ank2, Bin1, Cacna1c, Cacna2d1, Cacnb2, Cav1, Ctnna3, Dsc2, Dsg2, Dsp, Hcn4, Jup, Kcna5, Kcnd3, Kcne4, Kcnh2, Kcnj2, Kcnj5, Kcnq1, Scn2b, Scn3b, Scn4b, Scn5a
GO:0006103	2-oxoglutarate metabolic process	17	15	3.47	3.90E-09	3.90E-09	Adhfe1, Dld, Dlst, Got1, Got2, Gpt2, Idh2, Idh3a, Idh3b, Idh3g, Kyat3, Mrps36, Ogdh, Phyh, Tat
GO:0042102	positive regulation of T cell proliferat...	93	47	19	1.00E-10	2.10E-08	Adk, Ager, Aif1, Anxa1, Card11, Ccdc88b, Ccl19, Ccl5, Ccr2, Ccr7, Cd24a, Cd276, Cd3e, Cd4, Cd6, Cd80, Coro1a, Dnaja3, Gpam, H2-T23, Havcr2, Igf1, Igf2, Igfbp2, Il12rb1, Il15, Il18, Il1b, Il6, Il6st, Itgal, Lep, Nckap1l, Ptpn22, Ptprc, Rasal3, Sash3, Spn, Spta1, Tfrc, Tgfbr2, Tnfrsf13c, Tnfsf13b, Tnfsf9, Vcam1, Vtcn1, Zap70
GO:0032543	mitochondrial translation	78	38	15.93	2.20E-08	2.20E-08	Aars2, Chchd1, Ears2, Fastkd2, Gatb, Gfm1, Lars2, Lrpprc, Malsu1, Mrpl16, Mrpl2, Mrpl23, Mrpl43, Mrpl44, Mrpl47, Mrpl51, Mrpl58, Mrps14, Mrps15, Mrps16, Mrps21, Mrps24, Mrps27, Mrps35, Mrps7, Mtg1, Mtif2, Mtrf1, Ndufa7, Nsun4, Ptcd3, Qrsl1, Rmnd1, Tsfm, Tufm, Uqcc1, Uqcc2, Yars2
GO:0032729	positive regulation of interferon-gamma ...	68	34	13.89	5.30E-08	5.30E-08	App, Arid5a, Bcl3, Ccr2, Cd14, Cd2, Cd226, Cd27, Cd276, Cd3e, Havcr2, Hras, Hspd1, Il12rb1, Il18, Il18r1, Il1b, Il1r1, Il23r, Irf8, Isl1, Klrk1, Lta, Pde4d, Ptpn22, Rasgrp1, Sash3, Slc11a1, Ticam2, Tlr4, Tlr8, Tlr9, Tnfrsf13c, Tnfsf9
GO:0015986	ATP synthesis coupled proton transport	21	18	4.29	2.60E-10	7.30E-08	Atp5a1, Atp5b, Atp5c1, Atp5d, Atp5e, Atp5f1, Atp5g1, Atp5g2, Atp5g3, Atp5h, Atp5j, Atp5k, Atp5l, Atp5o, Cyc1, Dnajc30, Stoml2, mt-Atp8
GO:0014068	positive regulation of phosphatidylinosi...	69	34	14.1	8.40E-08	8.40E-08	Agap2, Agt, Ccl5, Dcn, Erbb4, F2r, Fgr, Flt1, Hcst, Hgf, Igf1, Il18, Kdr, Lep, Myoc, Ncf1, Ntrk1, Ntrk2, Ntrk3, Osm, Pdgfb, Pdgfc, Pik3ap1, Plxnb1, Ppard, Prr5l, Ptpn6, Reln, Ror1, Ror2, Selp, Sox9, Tgfb2, Unc5b
GO:0007169	transmembrane receptor protein tyrosine ...	557	187	113.79	1.50E-13	9.40E-08	Adgra2, Adgre4, Adipoq, Adra2a, Afap1l2, Agt, Angpt2, Angpt4, Anks1, Apln, App, Ar, Axl, Bcr, Bex1, Blk, Blnk, Bmp2, Bmp4, Cav2, Ccbe1, Cd59a, Cdh3, Cilp, Col1a1, Col4a3, Col4a6, Creb3l1, Csf1r, Csrp3, Cyfip2, Dcn, Ddr1, Ddr2, Dnaic1, Dok1, Dok4, Dok5, Efemp1, Efna2, Efna5, Efnb3, Egf, Egfr, Emilin1, Enho, Enpp1, Epha1, Epha3, Epha4, Epha7, Ephb2, Ephb6, Erbb3, Erbb4, Ereg, Esm1, Esr1, F7, Fam83a…
