# Supplementary material for: The Novel Non-coding Transcriptional Regulator Gm18840 Drives Cardiomyocyte Apoptosis in Myocardial Infarction Post Ischemia/Reperfusion
Source: Front Cell Dev Biol. 2021 Jul 12;9:615950. doi: 10.3389/fcell.2021.615950 (PMC8312575; doi:10.3389/fcell.2021.615950)
Supplement: Supplementary file 4 [file Table_4.XLSX]

## Sheet: Sheet1
Table S4. Differentially expressed gene in HL-1 cells under normoxia and hypoxia
GID	Symbol	NC_R1	NC_R2	Normal_R1	Normal_R2	baseMean	log2FoldChange	lfcSE	stat	pvalue	padj
ENSMUSG00000051747	Ttn	6.9686	6.7892	0.201969	0.132881	3043.27	5.36298	0.260738	20.5685	5.26138e-94	8.50502e-90
ENSMUSG00000032532	Cck	1.71616	2.34718	33.0814	26.1468	509.942	-3.82471	0.293363	-13.0375	7.4907e-39	6.05436e-35
ENSMUSG00000037411	Serpine1	33.0402	32.9729	242.007	192.535	7431.99	-2.71864	0.221829	-12.2556	1.56873e-34	8.45284e-31
ENSMUSG00000052062	Pard3b	4.71086	4.9319	0.188004	0.316518	255.122	4.24778	0.351087	12.0989	1.07005e-33	4.32432e-30
ENSMUSG00000026365	Cfh	6.57371	6.82585	1.04472	0.934814	549.452	2.76099	0.249525	11.0649	1.85573e-28	5.99956e-25
ENSMUSG00000052085	Dock8	0.74134	0.882674	7.08038	5.04619	559.226	-2.89047	0.277877	-10.402	2.42768e-25	6.54059e-22
ENSMUSG00000026950	Neb	1.11436	1.03205	0.0656635	0.0550835	133.378	4.15577	0.400152	10.3855	2.88717e-25	6.6673e-22
ENSMUSG00000026253	Chrng	6.96106	7.32623	0.0123749	0.176478	112.785	6.17198	0.599055	10.3029	6.84027e-25	1.38216e-21
ENSMUSG00000046318	Ccbe1	0.764444	0.615926	5.9503	4.17913	614.59	-2.88713	0.285154	-10.1248	4.28737e-24	7.70059e-21
ENSMUSG00000037541	Shank2	0.390761	0.382189	3.56427	3.33937	289.239	-3.16058	0.312546	-10.1123	4.87072e-24	7.87351e-21
ENSMUSG00000019929	Dcn	19.9832	19.1394	1.4825	2.57281	534.436	3.26662	0.323354	10.1023	5.39545e-24	7.92885e-21
ENSMUSG00000068587	Mgam	14.1468	13.9641	1.24383	2.19365	782.305	3.0294	0.302651	10.0095	1.384e-23	1.86437e-20
ENSMUSG00000021486	Prelid1	34.8045	34.6056	140.226	145.654	3771.67	-2.04226	0.205677	-9.92946	3.09923e-23	3.85377e-20
ENSMUSG00000020620	Abca8b	6.56446	6.09095	0.867522	1.0887	368.69	2.68966	0.273588	9.83107	8.27334e-23	9.55275e-20
ENSMUSG00000012889	Podnl1	3.57594	4.34716	34.8236	22.127	783.249	-2.83936	0.291339	-9.74591	1.92056e-22	2.06972e-19
ENSMUSG00000029322	Plac8	0.682073	0.365921	5.76006	6.48636	291.762	-3.6946	0.381186	-9.69239	3.24841e-22	3.28191e-19
ENSMUSG00000024529	Lox	54.5004	53.0324	287.71	212.32	14904.6	-2.21727	0.232194	-9.54923	1.30669e-21	1.24251e-18
ENSMUSG00000034926	Dhcr24	7.63243	7.19389	90.1546	40.5519	1878.19	-3.14054	0.332579	-9.44298	3.62323e-21	3.25387e-18
ENSMUSG00000001506	Col1a1	52.6344	51.5966	186.577	216.21	13328.5	-1.9503	0.209048	-9.32947	1.06405e-20	9.05285e-18
ENSMUSG00000090958	Lrrc32	1.40423	1.83589	8.62644	10.5608	470.06	-2.55078	0.274954	-9.2771	1.74148e-20	1.40755e-17
ENSMUSG00000038963	Slco4a1	1.78186	1.58589	24.218	10.1719	637.262	-3.35535	0.365623	-9.17707	4.42964e-20	3.40977e-17
ENSMUSG00000002266	Zim1	5.15334	5.13835	0.050969	0.302859	177.898	4.83727	0.528741	9.14866	5.7642e-20	4.23538e-17
ENSMUSG00000011752	Pgam1	53.485	49.6438	188.081	234.204	4158.28	-2.03439	0.223103	-9.11862	7.60858e-20	5.34751e-17
ENSMUSG00000026251	Chrnd	123.513	119.981	2.99262	11.6438	1579.93	4.05427	0.445515	9.10018	9.01805e-20	6.07403e-17
ENSMUSG00000009214	Mymk	12.4863	11.4293	0.102284	0.351158	65.7101	5.67335	0.623922	9.09304	9.63047e-20	6.22706e-17
ENSMUSG00000017002	Slpi	6.90166	7.45302	33.0931	39.0167	551.512	-2.32444	0.256465	-9.06336	1.26489e-19	7.57296e-17
ENSMUSG00000067586	S1pr3	2.06807	2.02108	10.1464	12.465	691.41	-2.46883	0.272383	-9.06381	1.25973e-19	7.57296e-17
ENSMUSG00000041762	Gpr155	5.02977	4.51577	0.547642	0.580544	144.676	3.07874	0.347099	8.86991	7.32034e-19	4.22619e-16
ENSMUSG00000097789	Gm2115	6.21337	5.5889	32.4192	22.6431	2214.49	-2.22314	0.255948	-8.6859	3.75766e-18	2.09457e-15
ENSMUSG00000059142	Zfp945	5.11015	5.33663	1.13942	1.0592	379.257	2.2496	0.259898	8.65569	4.89924e-18	2.63988e-15
ENSMUSG00000002265	Peg3	38.4091	36.652	4.45325	8.3693	3322.68	2.54871	0.296742	8.58898	8.77433e-18	4.57539e-15
ENSMUSG00000032487	Ptgs2	58.0124	55.0584	190.849	184.4	10631.1	-1.73079	0.202042	-8.56651	1.06669e-17	5.38847e-15
ENSMUSG00000062168	Ppef1	20.0477	19.6563	2.26311	3.50128	323.253	2.78029	0.329573	8.43604	3.28263e-17	1.60799e-14
ENSMUSG00000048388	Fam171b	10.3501	9.96188	1.73995	1.79064	298.628	2.52382	0.300234	8.4062	4.2351e-17	2.01354e-14
ENSMUSG00000074207	Adh1	5.65299	7.67494	0.299919	0.237617	57.1664	4.64317	0.558011	8.32093	8.72741e-17	4.03082e-14
ENSMUSG00000024164	C3	2.99546	3.06559	13.1923	33.7522	2481.31	-2.95336	0.359376	-8.21801	2.06908e-16	9.29074e-14
ENSMUSG00000037010	Apln	1.18534	1.20544	6.36395	17.9774	503.998	-3.3482	0.408003	-8.20633	2.28059e-16	9.96371e-14
ENSMUSG00000068196	Col8a1	7.19991	6.81092	25.0514	21.9005	2647.96	-1.74531	0.215261	-8.10789	5.1508e-16	2.19112e-13
ENSMUSG00000033307	Mif	202.05	193.947	724.487	604.779	5856.08	-1.74722	0.217117	-8.04739	8.45761e-16	3.50557e-13
ENSMUSG00000042793	Lgr6	2.01093	1.80759	7.06844	8.6504	606.955	-2.04636	0.254437	-8.04272	8.78684e-16	3.55098e-13
ENSMUSG00000036181	Hist1h1c	35.7603	33.5964	124.367	111.274	1366.75	-1.76525	0.220382	-8.00994	1.1476e-15	4.52462e-13
ENSMUSG00000099906	Gm28653	1.87057	2.27492	0.027842	0.0514695	43.729	5.68051	0.709972	8.00103	1.23379e-15	4.74861e-13
ENSMUSG00000020882	Cacnb1	13.6961	13.2153	0.784868	2.18992	353.131	3.1704	0.397077	7.98433	1.41283e-15	5.31125e-13
ENSMUSG00000067818	Myl9	24.4716	26.425	118.551	88.0585	821.04	-2.01949	0.253237	-7.9747	1.52747e-15	5.61172e-13
ENSMUSG00000021390	Ogn	16.6889	16.7706	3.91496	2.33821	395.124	2.42498	0.305054	7.94934	1.87502e-15	6.6529e-13
ENSMUSG00000049336	Tenm2	2.03469	1.7344	0	0.0071144	76.8982	8.90271	1.1201	7.94815	1.89319e-15	6.6529e-13
ENSMUSG00000072812	Ahnak2	21.8219	20.3721	6.74379	5.99708	1867.55	1.72761	0.217998	7.92489	2.28345e-15	7.85361e-13
ENSMUSG00000090362	Vmn2r79	0.0427759	0.0473776	0.815381	0.531665	63.9079	-3.88154	0.496766	-7.81362	5.55665e-15	1.87132e-12
ENSMUSG00000028195	Ccn1	73.7487	73.7897	283.177	217.803	3996.82	-1.76358	0.227046	-7.76749	8.0059e-15	2.64113e-12
ENSMUSG00000079092	Prl2c2	48.3781	44.859	909.486	196.7	4031.7	-3.56872	0.462349	-7.71868	1.17544e-14	3.80019e-12
ENSMUSG00000028527	Ak4	1.65064	1.94956	9.65803	6.89626	431.975	-2.19168	0.284981	-7.6906	1.46448e-14	4.64183e-12
ENSMUSG00000038296	Galnt18	3.37355	3.60511	13.8646	18.9256	467.962	-2.22992	0.291959	-7.63781	2.20944e-14	6.86838e-12
ENSMUSG00000037624	Kcnk2	0.61784	0.741332	3.73115	3.83134	180.477	-2.45929	0.322095	-7.63529	2.25308e-14	6.87191e-12
ENSMUSG00000029380	Cxcl1	28.9563	29.0847	130.207	87.9217	3340.65	-1.90974	0.250484	-7.62421	2.45527e-14	7.3499e-12
ENSMUSG00000036256	Igfbp7	39.2378	38.1121	119.269	127.071	1324.09	-1.67172	0.219376	-7.62032	2.5304e-14	7.43709e-12
ENSMUSG00000063229	Ldha	106.433	104.587	342.533	658.002	15267.8	-2.24538	0.295706	-7.59326	3.11948e-14	9.00472e-12
ENSMUSG00000028776	Tinagl1	3.17685	2.75538	12.7315	10.555	436.102	-1.97816	0.260728	-7.58707	3.27226e-14	9.28002e-12
ENSMUSG00000040152	Thbs1	157.178	149.846	426.599	467.948	39790.2	-1.54286	0.20358	-7.57864	3.49189e-14	9.73215e-12
ENSMUSG00000028967	Errfi1	19.3823	20.8903	62.9651	59.605	3747.55	-1.60486	0.213277	-7.52478	5.28093e-14	1.44689e-11
ENSMUSG00000020440	Arf5	16.5484	16.6929	53.2458	51.1101	1191.26	-1.65019	0.219526	-7.51704	5.60289e-14	1.50951e-11
ENSMUSG00000069808	Fam57a	1.96982	1.8664	8.90935	6.7933	404.761	-2.03472	0.271702	-7.48878	6.95178e-14	1.84222e-11
ENSMUSG00000056457	Prl2c3	42.8656	39.4213	297.737	140.123	2232.97	-2.41207	0.322561	-7.47789	7.55266e-14	1.96917e-11
ENSMUSG00000020889	Nr1d1	58.8013	55.1662	14.4488	18.544	1117.66	1.78748	0.239119	7.47527	7.70464e-14	1.97691e-11
ENSMUSG00000031827	Cotl1	8.07932	7.85347	29.2123	30.8928	439.512	-1.91683	0.256776	-7.46501	8.32937e-14	2.10382e-11
ENSMUSG00000031337	Mtm1	3.69649	3.83118	0.343816	0.782038	300.142	2.73574	0.367962	7.43485	1.04685e-13	2.60343e-11
ENSMUSG00000033350	Chst2	2.63945	2.98751	14.5524	9.65242	608.378	-2.10173	0.284389	-7.39035	1.46445e-13	3.58679e-11
ENSMUSG00000026177	Slc11a1	0.677747	0.943395	3.93503	6.37843	268.008	-2.64375	0.359895	-7.34588	2.04405e-13	4.93165e-11
ENSMUSG00000020121	Srgap1	3.047	3.52295	0.485157	0.563155	145.631	2.64748	0.361008	7.33356	2.24122e-13	5.32783e-11
ENSMUSG00000003528	Slc25a1	11.6038	10.7593	48.5649	34.4969	1032.22	-1.89429	0.258913	-7.31634	2.54835e-13	5.97015e-11
ENSMUSG00000027171	Prrg4	42.4138	41.9892	12.5822	12.6637	786.35	1.74117	0.238963	7.28636	3.18433e-13	7.24997e-11
ENSMUSG00000094338	Hist1h2bl	27.4315	28.6563	313.023	111.948	458.107	-2.92009	0.400705	-7.28739	3.16026e-13	7.24997e-11
ENSMUSG00000049420	Tmem200a	0.43706	0.413718	2.07549	1.88886	236.748	-2.22621	0.305939	-7.27665	3.42201e-13	7.68289e-11
ENSMUSG00000064193	Gm4735	57.702	54.2393	183.198	421.351	3477.15	-2.43354	0.334626	-7.27241	3.53119e-13	7.8194e-11
ENSMUSG00000073490	Ifi207	9.75752	9.97251	2.69478	2.76714	489.019	1.85297	0.256551	7.22261	5.09978e-13	1.11403e-10
ENSMUSG00000022206	Npr3	0.274675	0.322237	1.20713	2.46048	370.704	-2.60785	0.364565	-7.15332	8.47055e-13	1.82569e-10
ENSMUSG00000030630	Fah	3.67176	5.54096	18.3027	18.6779	555.083	-1.98734	0.278275	-7.14164	9.22224e-13	1.95374e-10
ENSMUSG00000069833	Ahnak	908.574	878.225	281.663	341.033	115682	1.52077	0.212981	7.14039	9.3064e-13	1.95374e-10
ENSMUSG00000024843	Chka	23.2825	22.1316	6.45247	7.27439	1651.69	1.72583	0.242939	7.10394	1.2125e-12	2.46273e-10
ENSMUSG00000025150	Cbr2	28.2819	28.7754	93.2895	244.861	3031.15	-2.5673	0.361428	-7.10322	1.2188e-12	2.46273e-10
ENSMUSG00000025854	Fam20c	5.20068	5.23547	23.9448	15.6139	1194.48	-1.92195	0.270449	-7.10651	1.19017e-12	2.46273e-10
ENSMUSG00000028780	Sema3c	20.8447	19.4024	4.29308	2.03505	662.235	2.67067	0.376965	7.08465	1.39392e-12	2.78183e-10
ENSMUSG00000027208	Fgf7	9.2564	9.81247	34.9738	26.5023	1953.45	-1.68721	0.238382	-7.07777	1.46492e-12	2.88787e-10
ENSMUSG00000071552	Tigit	10.7818	9.87644	45.5748	36.3741	345.942	-1.9915	0.281521	-7.07405	1.50474e-12	2.93062e-10
ENSMUSG00000056917	Sipa1	5.6824	5.1838	16.0415	18.2972	816.099	-1.66273	0.235295	-7.06658	1.58797e-12	3.0559e-10
ENSMUSG00000006494	Pdk1	2.46898	1.93498	7.65568	23.359	2114.23	-2.81975	0.399205	-7.0634	1.62475e-12	3.08989e-10
ENSMUSG00000025586	Cpeb1	14.441	14.5421	3.49017	4.34247	363.48	1.88626	0.267333	7.05585	1.71554e-12	3.22463e-10
ENSMUSG00000052837	Junb	8.99575	10.0533	39.2702	28.1503	1016.1	-1.82021	0.25821	-7.04935	1.79757e-12	3.33997e-10
ENSMUSG00000078974	Sec61g	4.68233	5.2852	26.2393	16.9457	484.375	-2.11058	0.300013	-7.03497	1.99301e-12	3.66102e-10
ENSMUSG00000039376	Synpo2l	2.84426	2.60625	0.222583	0.255702	56.6587	3.50575	0.498609	7.03107	2.04953e-12	3.72255e-10
ENSMUSG00000039476	Prrx2	4.91434	5.41426	19.309	18.7114	357.128	-1.87535	0.267431	-7.01244	2.34204e-12	4.20657e-10
ENSMUSG00000060568	Fam78b	0.354085	0.368409	1.9385	1.85847	148.141	-2.38876	0.34078	-7.00967	2.38875e-12	4.24331e-10
ENSMUSG00000056116	H2-T22	4.1348	4.52457	13.8073	13.2345	746.946	-1.6388	0.234384	-6.99195	2.71093e-12	4.76329e-10
ENSMUSG00000044217	Aqp5	29.4549	24.4098	85.0356	76.4954	1920.78	-1.58622	0.227076	-6.98543	2.83989e-12	4.93622e-10
ENSMUSG00000004791	Pgf	5.6341	5.13975	16.2554	22.5939	731.686	-1.85402	0.265655	-6.97905	2.97186e-12	5.11066e-10
ENSMUSG00000050578	Mmp13	4.08772	2.82615	0.154185	0.274851	50.1684	3.98545	0.572421	6.96244	3.34432e-12	5.69062e-10
ENSMUSG00000035105	Egln3	6.32263	5.47094	18.598	36.8135	1021.33	-2.23612	0.321278	-6.96006	3.40139e-12	5.72744e-10
ENSMUSG00000003948	Mmd	12.1102	11.5553	56.3219	33.555	2109.72	-1.92536	0.276725	-6.95765	3.45987e-12	5.76586e-10
ENSMUSG00000020032	Nuak1	2.20792	2.31515	7.58329	8.43154	481.77	-1.82241	0.262933	-6.93106	4.177e-12	6.88991e-10
ENSMUSG00000095115	Itpripl2	16.885	17.0618	60.7022	44.448	3255.01	-1.63092	0.23589	-6.9139	4.71509e-12	7.69893e-10
ENSMUSG00000057666	Gapdh	362.829	349.56	982.847	1762.33	58794.3	-1.94618	0.281708	-6.90851	4.89766e-12	7.91706e-10
ENSMUSG00000069873	4930438A08Rik	5.12321	5.79107	0.0246139	0.253511	41.7154	5.23684	0.759123	6.89854	5.25384e-12	8.40875e-10
ENSMUSG00000022769	Sdf2l1	4.90009	4.01955	30.78	17.3134	237.635	-2.44052	0.354412	-6.88609	5.7347e-12	9.08837e-10
ENSMUSG00000032549	Rab6b	1.0387	1.22888	4.99707	4.38089	376.317	-2.03615	0.295779	-6.88402	5.81854e-12	9.13172e-10
ENSMUSG00000020902	Ntn1	10.6173	10.1788	27.2727	32.941	2099.24	-1.53442	0.223175	-6.87539	6.18184e-12	9.6086e-10
ENSMUSG00000025856	Pdgfa	8.37721	8.95307	26.5761	24.3924	905.756	-1.55441	0.226492	-6.86298	6.74364e-12	1.0382e-09
ENSMUSG00000001473	Tubb6	52.2434	49.9753	195.963	134.957	3117.26	-1.69492	0.247199	-6.8565	7.05694e-12	1.07618e-09
ENSMUSG00000037712	Fermt2	9.96227	9.99865	31.6088	26.2693	2002.9	-1.53559	0.224383	-6.8436	7.7225e-12	1.16668e-09
ENSMUSG00000024173	Tpsab1	1.2964	1.42689	6.42116	13.2348	137.164	-2.84667	0.416472	-6.83521	8.18855e-12	1.22563e-09
ENSMUSG00000034612	Chst11	5.82027	6.0248	22.7058	16.0618	1388.7	-1.70954	0.250172	-6.83344	8.28999e-12	1.22943e-09
ENSMUSG00000017607	Tns4	0.0394037	0.0909222	0.827541	1.61934	74.548	-4.08346	0.599744	-6.80868	9.8501e-12	1.44752e-09
ENSMUSG00000022974	Paxbp1	18.0632	18.6246	5.69604	6.15046	790.849	1.63071	0.239873	6.79825	1.05901e-11	1.54224e-09
ENSMUSG00000031636	Pdlim3	3.3887	3.20195	0.320292	0.428216	70.2123	3.1326	0.461688	6.78511	1.15999e-11	1.67421e-09
ENSMUSG00000003541	Ier3	37.0834	34.9086	104.4	212.557	2091.9	-2.13923	0.315749	-6.77512	1.24306e-11	1.77823e-09
ENSMUSG00000044033	Ccdc141	2.93081	3.1178	0.848576	0.661851	243.583	2.00487	0.296079	6.77139	1.2755e-11	1.80864e-09
ENSMUSG00000024912	Fosl1	6.10897	5.08386	30.7378	17.7475	477.064	-2.11993	0.314052	-6.75024	1.47604e-11	2.0748e-09
ENSMUSG00000053716	Dusp7	4.00403	4.69235	15.7959	13.67	505.013	-1.75452	0.260277	-6.74096	1.5734e-11	2.19259e-09
ENSMUSG00000027210	Meis2	17.3117	17.712	4.28202	6.29362	1743.18	1.72693	0.256393	6.73546	1.63407e-11	2.25767e-09
ENSMUSG00000058420	Syt17	3.02497	2.96048	8.82864	15.589	732.604	-2.02973	0.301888	-6.72345	1.77473e-11	2.43123e-09
ENSMUSG00000092035	Peg10	8.06211	7.92881	22.3778	21.6596	1359.91	-1.46168	0.217601	-6.71725	1.85186e-11	2.51557e-09
ENSMUSG00000003346	Abhd17a	14.126	12.3416	47.3543	43.0052	607.162	-1.77469	0.26438	-6.71266	1.91107e-11	2.57438e-09
ENSMUSG00000020447	Npc1l1	2.00545	1.9772	0.0345983	0.109645	34.8754	4.74838	0.710397	6.68413	2.32308e-11	3.10351e-09
ENSMUSG00000021591	Glrx	2.23586	2.08304	7.22962	6.6193	644.317	-1.68406	0.252368	-6.67302	2.506e-11	3.32045e-09
ENSMUSG00000056671	Prelid2	2.25258	3.02268	10.0842	16.3956	252.113	-2.30415	0.345524	-6.66855	2.58348e-11	3.39528e-09
ENSMUSG00000074934	Grem1	45.7132	44.7551	110.15	136.704	7672.79	-1.44833	0.217329	-6.66424	2.6603e-11	3.46805e-09
ENSMUSG00000038264	Sema7a	7.65502	7.90304	23.2591	50.0972	1058.94	-2.23729	0.336254	-6.65357	2.86059e-11	3.69931e-09
ENSMUSG00000038366	Lasp1	47.7833	46.1564	122.475	118.022	6290.35	-1.3563	0.203916	-6.65126	2.90591e-11	3.7281e-09
ENSMUSG00000031461	Myom2	11.8592	11.6364	2.38585	0.68233	436.023	2.94021	0.442227	6.64864	2.95809e-11	3.76516e-09
ENSMUSG00000039997	Ifi203	23.3575	22.275	2.05883	5.97683	2329.42	2.50347	0.376605	6.64746	2.98203e-11	3.76598e-09
ENSMUSG00000032281	Acsbg1	4.48174	4.36946	13.694	29.6036	666.732	-2.29147	0.344882	-6.64423	3.04816e-11	3.81965e-09
ENSMUSG00000032643	Fhl3	17.0976	17.0276	47.9049	69.5776	692.116	-1.78403	0.268728	-6.63879	3.16268e-11	3.93268e-09
ENSMUSG00000061462	Obscn	0.768115	0.90823	0.0105058	0.0776854	94.9738	4.22841	0.639822	6.60874	3.87603e-11	4.78291e-09
ENSMUSG00000063524	Eno1	153.131	145.782	413.792	1005.48	33689.7	-2.24739	0.341161	-6.58746	4.47403e-11	5.47899e-09
ENSMUSG00000022306	Zfpm2	2.63324	2.46918	6.82858	7.84976	905.533	-1.52651	0.232323	-6.57062	5.01061e-11	6.08996e-09
ENSMUSG00000025161	Slc16a3	6.01072	6.0849	17.1271	36.3255	1211.77	-2.14403	0.326959	-6.55747	5.47266e-11	6.60191e-09
ENSMUSG00000063450	Syne2	15.1091	14.8487	5.47823	6.10413	3291.58	1.37084	0.210225	6.52079	6.99365e-11	8.37425e-09
ENSMUSG00000006205	Htra1	211.284	198.466	78.6979	82.3537	4187.57	1.34709	0.206645	6.51886	7.0842e-11	8.4203e-09
ENSMUSG00000022707	Gbe1	3.7788	3.71482	10.2803	16.5107	900.122	-1.83906	0.28247	-6.51064	7.48297e-11	8.76538e-09
ENSMUSG00000059040	Eno1b	71.1204	70.5719	197.559	532.687	5345.45	-2.36572	0.363313	-6.51152	7.43939e-11	8.76538e-09
ENSMUSG00000071547	Nt5dc2	12.5573	12.9441	51.7335	34.4819	967.933	-1.75644	0.270152	-6.50168	7.94282e-11	9.2371e-09
ENSMUSG00000026042	Col5a2	37.0572	33.5886	87.6556	89.6524	8958.61	-1.32784	0.204307	-6.49924	8.07248e-11	9.32083e-09
ENSMUSG00000032666	1700025G04Rik	0.362706	0.438391	2.2944	1.45423	283.056	-2.21308	0.34102	-6.48959	8.60689e-11	9.86741e-09
ENSMUSG00000031284	Pak3	0.973376	0.784959	5.59826	2.63642	712.48	-2.2339	0.345041	-6.47432	9.52398e-11	1.08419e-08
ENSMUSG00000049791	Fzd4	4.27194	3.96809	0.919945	1.07505	207.83	2.04346	0.315807	6.47059	9.7624e-11	1.10356e-08
ENSMUSG00000037966	Ninj1	8.90475	6.73872	24.085	30.9885	402.865	-1.82655	0.282774	-6.45941	1.0511e-10	1.17994e-08
ENSMUSG00000002289	Angptl4	12.017	11.723	32.4872	37.7608	855.925	-1.56567	0.242435	-6.45809	1.06029e-10	1.18205e-08
ENSMUSG00000034160	Ogt	51.1465	50.6176	17.9429	21.0545	4956.4	1.38358	0.214461	6.45143	1.10803e-10	1.2268e-08
ENSMUSG00000019997	Ccn2	20.0207	19.7048	219.357	56.9075	2451.54	-2.79784	0.434061	-6.44573	1.15048e-10	1.26514e-08
ENSMUSG00000027253	Lrp4	9.08416	9.04526	1.61358	2.9609	631.228	1.9846	0.3081	6.44141	1.18367e-10	1.29284e-08
ENSMUSG00000015605	Srf	15.7878	15.7064	41.0818	46.6844	902.644	-1.47881	0.230101	-6.42681	1.30314e-10	1.41377e-08
ENSMUSG00000037946	Fgd3	15.5442	14.5877	42.8022	37.5498	1754.29	-1.41548	0.220907	-6.40756	1.47863e-10	1.59347e-08
ENSMUSG00000070780	Rbm47	0.274762	0.401389	2.98472	1.60116	120.278	-2.73233	0.428301	-6.37946	1.7771e-10	1.90244e-08
ENSMUSG00000025408	Ddit3	71.5904	68.4426	15.9994	23.3264	724.905	1.83098	0.287095	6.37761	1.79868e-10	1.91287e-08
ENSMUSG00000014329	Bicc1	1.20392	1.07079	3.73863	3.74639	414.912	-1.72494	0.271574	-6.35165	2.13021e-10	2.25064e-08
ENSMUSG00000022791	Tnk2	14.729	13.9738	35.0367	38.4408	2118.31	-1.35664	0.213864	-6.34349	2.24621e-10	2.3578e-08
ENSMUSG00000026663	Atf6	40.6492	39.369	16.1845	12.5926	2840.23	1.47563	0.233056	6.33163	2.42584e-10	2.52992e-08
ENSMUSG00000020422	Tns3	19.0099	18.4828	44.2122	49.3319	5797.87	-1.31918	0.208595	-6.32412	2.54684e-10	2.63908e-08
ENSMUSG00000024486	Hbegf	4.77339	4.12456	12.2451	13.3997	595.721	-1.5315	0.242407	-6.31786	2.65202e-10	2.71389e-08
ENSMUSG00000028671	Gale	2.1763	3.41741	10.499	12.4857	246.427	-2.01683	0.319228	-6.31783	2.65261e-10	2.71389e-08
ENSMUSG00000020715	Ern1	25.509	25.0458	7.96738	9.6982	1586.07	1.51648	0.240717	6.29983	2.97964e-10	3.01337e-08
ENSMUSG00000090272	Mndal	7.44621	7.69255	0.817729	2.12544	426.646	2.35403	0.373675	6.29968	2.98262e-10	3.01337e-08
ENSMUSG00000040026	Saa3	3.07299	2.01186	21.8245	8.9587	304.419	-2.61005	0.415459	-6.28231	3.33573e-10	3.3492e-08
ENSMUSG00000022676	Snai2	27.301	25.5331	8.66687	6.76553	424.386	1.77645	0.283152	6.27386	3.52211e-10	3.5145e-08
ENSMUSG00000031962	Cdh15	41.918	40.5316	13.8498	10.3827	720.446	1.76717	0.281758	6.27197	3.56515e-10	3.53563e-08
ENSMUSG00000036718	Micall2	7.09124	6.23975	17.4044	26.6422	1076.44	-1.72696	0.275504	-6.26835	3.64897e-10	3.59669e-08
ENSMUSG00000095098	Ccdc85b	3.58403	3.73843	10.1395	12.2922	492.197	-1.61427	0.257616	-6.26619	3.69988e-10	3.62476e-08
ENSMUSG00000071317	Bves	33.5651	30.6009	11.6891	12.1384	1121.66	1.42863	0.22809	6.26345	3.76554e-10	3.66687e-08
ENSMUSG00000054263	Lifr	16.6832	16.8073	6.69777	4.93526	1633.45	1.5262	0.243901	6.25744	3.91339e-10	3.78802e-08
ENSMUSG00000071637	Cebpd	0.851499	0.792607	4.38705	2.51691	418.839	-2.07381	0.331898	-6.24834	4.14829e-10	3.99149e-08
ENSMUSG00000030878	Cdr2	2.34022	2.70438	10.0424	7.28127	395.761	-1.77482	0.284222	-6.24448	4.25204e-10	4.06712e-08
ENSMUSG00000027611	Procr	3.0742	2.46116	10.7549	10.0883	236.168	-1.92706	0.308764	-6.24122	4.34175e-10	4.11265e-08
ENSMUSG00000034574	Daam1	23.7566	21.5238	7.95407	8.4595	1334.58	1.4635	0.234501	6.2409	4.35053e-10	4.11265e-08
ENSMUSG00000028194	Ddah1	15.0795	14.1351	34.9223	45.6828	1712.01	-1.46516	0.235066	-6.23297	4.57665e-10	4.30125e-08
ENSMUSG00000038400	Pmepa1	11.0923	11.0234	27.6511	30.032	1132.54	-1.38326	0.222148	-6.22675	4.76201e-10	4.44959e-08
ENSMUSG00000028480	Glipr2	21.4422	18.7108	49.2519	55.7692	1740.12	-1.3894	0.223276	-6.22281	4.88324e-10	4.53664e-08
ENSMUSG00000036206	Sh3bp4	9.7445	9.13123	23.4608	25.829	1142.91	-1.38587	0.223097	-6.21195	5.23325e-10	4.83403e-08
ENSMUSG00000032014	Oaf	10.3774	10.0213	26.7284	55.0207	1144.62	-2.00368	0.323479	-6.19415	5.86003e-10	5.38224e-08
ENSMUSG00000029622	Arpc1b	25.4615	23.6303	74.0373	57.3888	3246.22	-1.421	0.229469	-6.19255	5.91973e-10	5.40635e-08
ENSMUSG00000035385	Ccl2	50.4525	43.099	178	116.492	1591.41	-1.65563	0.267517	-6.18888	6.05925e-10	5.50269e-08
ENSMUSG00000029816	Gpnmb	25.3483	23.5287	9.13448	8.3335	932.111	1.48436	0.240045	6.18367	6.26267e-10	5.62422e-08
ENSMUSG00000083773	Gm13394	129.217	116.021	303.229	583.741	4688.25	-1.85519	0.300007	-6.18382	6.25675e-10	5.62422e-08
ENSMUSG00000019102	Aldh3a1	14.5378	14.0406	148.29	39.134	1083.16	-2.71328	0.4389	-6.18199	6.32974e-10	5.65305e-08
ENSMUSG00000018585	Atox1	43.4043	39.7719	128.554	118.07	592.604	-1.57008	0.25434	-6.17315	6.6941e-10	5.93314e-08
ENSMUSG00000052353	Cemip	1.07081	1.05082	7.90948	2.9497	797.039	-2.35526	0.381565	-6.17262	6.71676e-10	5.93314e-08
ENSMUSG00000024854	Pold4	8.74566	8.60484	24.1651	38.2205	387.072	-1.84802	0.299582	-6.16867	6.88681e-10	6.05029e-08
ENSMUSG00000048249	Crebrf	6.07817	5.57786	1.70239	2.18279	555.43	1.58227	0.256668	6.16466	7.06333e-10	6.17183e-08
ENSMUSG00000100009	Gm7967	2.46372	2.17606	0.493523	0.679112	232.904	1.97431	0.320437	6.16131	7.21477e-10	6.27026e-08
ENSMUSG00000027447	Cst3	39.7763	40.4336	216.485	101.071	2450.23	-1.98476	0.322217	-6.15971	7.28788e-10	6.29992e-08
ENSMUSG00000026674	Ddr2	96.0121	93.6487	34.3001	41.5159	6691.91	1.32273	0.214794	6.15813	7.36073e-10	6.32905e-08
ENSMUSG00000000435	Myf5	34.3404	32.1527	6.70239	11.2472	408.149	1.8866	0.30653	6.15471	7.52142e-10	6.43301e-08
ENSMUSG00000047193	Dync2h1	4.20117	3.92205	1.4874	1.46054	573.463	1.46176	0.237673	6.15028	7.73449e-10	6.58042e-08
ENSMUSG00000023959	Clic5	1.62286	1.74395	0.0997253	0.260266	68.3465	3.2112	0.522578	6.14492	8.00053e-10	6.77113e-08
ENSMUSG00000023456	Tpi1	156.933	151.399	372.988	722.119	14463.9	-1.82859	0.2978	-6.14032	8.23553e-10	6.93372e-08
ENSMUSG00000009687	Fxyd5	2.1532	2.08898	6.29214	8.27601	282.913	-1.78225	0.290692	-6.13105	8.73006e-10	7.31199e-08
ENSMUSG00000044864	Ankrd50	12.7579	12.5301	36.3531	28.9794	2993.41	-1.36934	0.22359	-6.12434	9.10619e-10	7.58771e-08
ENSMUSG00000008475	Arpc5	27.4626	25.6282	73.1785	64.3433	1665.2	-1.37382	0.224435	-6.12125	9.28444e-10	7.69656e-08
ENSMUSG00000054555	Adam12	0.449318	0.490546	6.98229	1.46693	270.986	-3.16503	0.517174	-6.11987	9.36529e-10	7.72397e-08
ENSMUSG00000046718	Bst2	1.95407	2.85103	10.155	8.36194	457.279	-1.89058	0.309394	-6.1106	9.92594e-10	8.14481e-08
ENSMUSG00000058914	C1qtnf3	2.83993	2.77063	0.221621	0.271357	45.5727	3.50166	0.573818	6.10239	1.04495e-09	8.53111e-08
ENSMUSG00000019370	Calm3	80.8066	81.5501	185.529	257.02	4968.31	-1.44673	0.237214	-6.09882	1.06856e-09	8.68006e-08
ENSMUSG00000003955	Fam162a	28.1845	25.2031	69.6387	252.527	1846.35	-2.59459	0.42551	-6.0976	1.07674e-09	8.70274e-08
ENSMUSG00000036390	Gadd45a	46.5138	44.8915	4.4683	12.5408	434.476	2.42271	0.397484	6.09513	1.0935e-09	8.79427e-08
ENSMUSG00000040209	Zfp704	6.88228	7.21246	0.459279	1.70164	641.171	2.70272	0.44421	6.08433	1.1698e-09	9.36129e-08
ENSMUSG00000029344	Tpst2	22.9866	21.6109	53.177	66.9588	1270.77	-1.43048	0.23549	-6.07451	1.24366e-09	9.90336e-08
ENSMUSG00000095217	Hist1h2bn	25.294	27.7685	148.06	97.2712	270.37	-2.20592	0.363929	-6.06141	1.34935e-09	1.06922e-07
ENSMUSG00000003849	Nqo1	13.1537	13.8186	76.0646	34.7706	961.21	-2.03749	0.33672	-6.05099	1.43956e-09	1.13514e-07
ENSMUSG00000024053	Emilin2	10.8364	10.5582	25.0238	36.9673	2335.02	-1.53535	0.253773	-6.05009	1.44764e-09	1.13598e-07
ENSMUSG00000067274	Rplp0	565.471	533.137	1695.71	1229.11	24461.9	-1.4127	0.233736	-6.04398	1.50357e-09	1.17417e-07
ENSMUSG00000032012	Nectin1	5.23434	5.71433	13.8065	15.877	680.414	-1.43733	0.237847	-6.0431	1.51179e-09	1.17491e-07
ENSMUSG00000035890	Rnf126	27.4412	25.6843	67.5101	70.5885	1083.1	-1.37929	0.229196	-6.01796	1.76633e-09	1.36616e-07
ENSMUSG00000001525	Tubb5	277.054	264.164	680.482	597.778	19466.2	-1.23993	0.206189	-6.01357	1.81481e-09	1.38379e-07
ENSMUSG00000042842	Serpinb6b	1.29012	1.33752	5.96703	5.0523	139.991	-2.06377	0.343124	-6.01466	1.8026e-09	1.38379e-07
ENSMUSG00000068246	Apol9b	6.37295	5.58285	15.192	23.4895	810.789	-1.70062	0.282781	-6.01392	1.81091e-09	1.38379e-07
ENSMUSG00000015568	Lpl	31.9577	31.1738	13.1472	8.72555	3104.06	1.52962	0.254631	6.00719	1.8877e-09	1.43262e-07
ENSMUSG00000003380	Rabac1	11.0066	12.2893	33.1832	34.9731	529.433	-1.54555	0.257636	-5.99897	1.98577e-09	1.49999e-07
ENSMUSG00000027800	Tm4sf1	49.1676	44.797	156.902	107.945	4759.81	-1.49517	0.249664	-5.98871	2.11507e-09	1.59024e-07
ENSMUSG00000106121	Gm42679	1.68148	1.51317	8.65115	5.67426	142.505	-2.16959	0.36271	-5.98162	2.20929e-09	1.65339e-07
ENSMUSG00000069268	Hist1h2bf	7.94963	10.5169	164.05	27.0036	280.265	-3.36281	0.562502	-5.97831	2.25469e-09	1.67959e-07
ENSMUSG00000026904	Slc4a10	1.18322	1.16132	0.0801944	0.0571821	29.0408	4.10354	0.687634	5.96762	2.40741e-09	1.78513e-07
ENSMUSG00000032826	Ank2	2.52387	2.39362	0.504096	0.880715	575.848	1.82612	0.306242	5.96299	2.47665e-09	1.82808e-07
ENSMUSG00000028125	Abca4	2.40485	2.30091	0.0642783	0.373456	127.694	3.41377	0.573177	5.95588	2.5868e-09	1.8938e-07
ENSMUSG00000028334	Nans	7.88144	7.67917	24.0322	18.3094	1018.67	-1.44424	0.242497	-5.95573	2.5891e-09	1.8938e-07
ENSMUSG00000116908	Gm49599	2.37099	2.04331	0.626899	0.608825	230.742	1.83168	0.307591	5.9549	2.60232e-09	1.89488e-07
ENSMUSG00000058254	Tspan7	16.8057	16.6911	1.33403	4.56263	654.968	2.50369	0.420861	5.94898	2.69826e-09	1.95594e-07
ENSMUSG00000020277	Pfkl	14.956	16.0188	37.8099	118.698	4551.36	-2.33701	0.393022	-5.94627	2.74329e-09	1.9797e-07
ENSMUSG00000060913	Trim55	8.11639	8.30402	1.66621	2.21038	133.948	2.07963	0.351989	5.90824	3.45789e-09	2.4843e-07
ENSMUSG00000015222	Map2	2.00517	2.28943	0.281873	0.637701	262.333	2.21891	0.375796	5.90457	3.53572e-09	2.52898e-07
ENSMUSG00000000740	Rpl13	77.9351	73.7479	174.86	181.396	3458.3	-1.23211	0.20879	-5.90118	3.60901e-09	2.57003e-07
ENSMUSG00000020601	Trib2	1.04891	1.24845	3.13736	8.58675	581.758	-2.34567	0.397806	-5.8965	3.71283e-09	2.63237e-07
ENSMUSG00000061859	Patj	3.35155	3.69069	0.767157	1.14737	262.125	1.8774	0.318889	5.88733	3.92482e-09	2.77051e-07
ENSMUSG00000041889	Shisa4	8.13947	8.32342	20.0486	27.7673	604.47	-1.53835	0.262233	-5.86634	4.45532e-09	3.13132e-07
ENSMUSG00000031987	Egln1	8.08202	8.69004	20.5122	46.8456	1324.8	-2.00548	0.342208	-5.86041	4.61713e-09	3.20326e-07
ENSMUSG00000061603	Akap6	7.70169	7.00896	1.4052	2.69115	839.86	1.84247	0.314322	5.86172	4.58103e-09	3.20326e-07
ENSMUSG00000081534	Slc48a1	46.7737	47.2357	116.161	109.063	3232.03	-1.26039	0.215066	-5.86048	4.6152e-09	3.20326e-07
ENSMUSG00000005413	Hmox1	45.2313	46.5663	107.594	211.582	2275.16	-1.79788	0.307245	-5.85163	4.86792e-09	3.36282e-07
ENSMUSG00000026131	Dst	70.6417	67.8179	29.1891	31.5017	24144.3	1.18989	0.203461	5.84824	4.96803e-09	3.41737e-07
ENSMUSG00000061601	Pclo	0.302206	0.446846	0.0114701	0.0327148	34.4756	4.06126	0.694569	5.84717	5.00014e-09	3.42488e-07
ENSMUSG00000004044	Cavin1	94.695	93.4561	235.295	206.432	8519.17	-1.23126	0.210698	-5.84375	5.10388e-09	3.46657e-07
ENSMUSG00000021185	Dglucy	7.59973	7.49384	22.4483	17.1905	1313.07	-1.39282	0.238332	-5.84405	5.09461e-09	3.46657e-07
ENSMUSG00000030672	Mylpf	8.30755	6.51166	0.388075	0	29.9612	5.33177	0.912568	5.8426	5.13919e-09	3.47594e-07
ENSMUSG00000021457	Syk	1.02213	1.18227	5.22763	3.16077	400.363	-1.92245	0.329832	-5.82857	5.59044e-09	3.7654e-07
ENSMUSG00000026238	Ptma	138.936	138.753	486.697	307.567	4569.8	-1.51606	0.260547	-5.81876	5.92866e-09	3.96753e-07
ENSMUSG00000042745	Id1	12.6372	11.6477	36.3727	31.9837	439.456	-1.49575	0.25707	-5.81845	5.93964e-09	3.96753e-07
ENSMUSG00000020412	Ascc2	75.5225	71.9343	19.1372	30.8006	2303.43	1.5616	0.268524	5.81551	6.04509e-09	4.02135e-07
ENSMUSG00000032372	Plscr2	2.71038	2.59422	25.3372	7.31596	400.193	-2.62197	0.452011	-5.80068	6.60446e-09	4.37546e-07
ENSMUSG00000001864	Aif1l	11.8497	12.4952	71.0146	29.0829	1524.7	-2.03912	0.351866	-5.79516	6.82541e-09	4.50338e-07
ENSMUSG00000071713	Csf2rb	1.75331	1.6837	5.3662	4.47583	393.131	-1.51887	0.262467	-5.7869	7.16955e-09	4.71121e-07
ENSMUSG00000048332	Lhfp	8.95495	8.71899	26.6662	20.5435	1564.13	-1.41753	0.245054	-5.78456	7.27032e-09	4.75809e-07
ENSMUSG00000029552	Tes	11.5874	10.2138	24.4357	29.3261	2273.53	-1.30354	0.225699	-5.77559	7.66828e-09	4.9983e-07
ENSMUSG00000029377	Ereg	9.22311	9.0818	24.0238	21.5942	846.364	-1.31748	0.22826	-5.77183	7.84169e-09	5.0908e-07
ENSMUSG00000002997	Prkar2b	9.21733	9.21581	47.5389	21.5588	2149.01	-1.9059	0.331023	-5.75759	8.53227e-09	5.51696e-07
ENSMUSG00000029304	Spp1	443.067	431.003	957.783	1667.98	38825.7	-1.58696	0.275997	-5.74993	8.92808e-09	5.7499e-07
ENSMUSG00000004665	Cnn2	99.2062	97.5876	219.91	221.664	5101.53	-1.16603	0.202949	-5.74545	9.16743e-09	5.88061e-07
ENSMUSG00000043067	Dpy19l1	9.02034	8.85731	20.5905	20.6648	2051.75	-1.20669	0.210664	-5.72803	1.01602e-08	6.49168e-07
ENSMUSG00000042751	Nmnat2	2.67662	3.06208	6.95982	23.3059	1038.76	-2.39778	0.418742	-5.72616	1.02729e-08	6.53788e-07
ENSMUSG00000032802	Srxn1	29.6013	31.4863	99.5811	70.5295	1875.96	-1.47696	0.258024	-5.7241	1.03983e-08	6.5917e-07
ENSMUSG00000001227	Sema6b	0.889377	0.923489	3.07699	4.08359	143.065	-1.98027	0.346328	-5.7179	1.07852e-08	6.81024e-07
ENSMUSG00000042451	Mybph	2.76827	2.15432	0	0	20.3474	9.40603	1.64542	5.7165	1.08743e-08	6.81327e-07
ENSMUSG00000049539	Hist1h1a	58.7076	64.5414	209.474	153.181	803.832	-1.55575	0.272144	-5.71666	1.08639e-08	6.81327e-07
ENSMUSG00000024810	Il33	19.1418	17.3137	41.7705	129.362	5118.58	-2.23158	0.390545	-5.71402	1.10338e-08	6.88656e-07
ENSMUSG00000024952	Rps6ka4	18.8968	19.5079	44.925	56.5057	1443.42	-1.40102	0.24538	-5.70961	1.13235e-08	7.04017e-07
ENSMUSG00000043091	Tuba1c	81.7541	75.1755	182.303	180.394	3359.99	-1.20902	0.212064	-5.70122	1.1895e-08	7.36716e-07
ENSMUSG00000049866	Arl4c	8.0446	8.40704	19.8676	19.5679	1262.86	-1.26051	0.221246	-5.69733	1.21696e-08	7.50847e-07
ENSMUSG00000026202	Tuba4a	20.3361	18.7918	76.127	45.6898	1546.78	-1.63871	0.288129	-5.68741	1.28979e-08	7.92755e-07
ENSMUSG00000063193	Cd300lb	0.0930632	0.0708639	4.13266	0.559689	42.1414	-4.88208	0.859146	-5.68248	1.32756e-08	8.1288e-07
ENSMUSG00000089762	Ier5l	0.935913	0.777447	16.321	2.34274	183.025	-3.45167	0.60816	-5.6756	1.38202e-08	8.43034e-07
ENSMUSG00000051726	Kcnf1	1.17622	1.09478	3.70053	3.79261	208.7	-1.72731	0.304498	-5.67266	1.40599e-08	8.54429e-07
ENSMUSG00000059430	Actg2	38.7496	35.7612	126.923	85.5628	1284.64	-1.51229	0.26692	-5.66569	1.46433e-08	8.86551e-07
ENSMUSG00000026058	Khdrbs2	0.71223	0.65555	0.0450541	0.0753563	36.1685	3.49016	0.617015	5.65652	1.54471e-08	9.31725e-07
ENSMUSG00000047747	Rnf150	0.688818	0.648482	1.55369	2.44295	863.68	-1.58319	0.281035	-5.63342	1.76668e-08	1.06165e-06
ENSMUSG00000034731	Dgkh	4.91356	4.72369	1.94232	1.86103	765.043	1.34122	0.238161	5.63156	1.78591e-08	1.06923e-06
ENSMUSG00000040848	Sft2d2	18.615	17.2494	5.37576	7.65198	982.886	1.45945	0.2597	5.61976	1.91223e-08	1.14063e-06
ENSMUSG00000097651	4930461G14Rik	0.483034	0.691039	16.0723	2.75976	73.1615	-3.9573	0.705043	-5.61285	1.99026e-08	1.18281e-06
ENSMUSG00000026142	Rhbdd1	24.2491	23.5909	7.11445	10.154	1146.91	1.46931	0.261826	5.61178	2.0026e-08	1.18579e-06
ENSMUSG00000048126	Col6a3	37.822	35.9562	80.3006	164.773	17204	-1.73203	0.308735	-5.61009	2.02226e-08	1.19306e-06
ENSMUSG00000026278	Bok	9.22097	7.78226	30.4622	23.1361	319.661	-1.66032	0.296265	-5.60417	2.09261e-08	1.23007e-06
ENSMUSG00000016552	Foxred2	3.16534	4.0501	10.2184	9.67637	563.68	-1.45705	0.260266	-5.59831	2.16447e-08	1.26771e-06
ENSMUSG00000068220	Lgals1	965.686	930.58	2081.1	2100.75	15339.4	-1.14102	0.203986	-5.59362	2.22379e-08	1.29774e-06
ENSMUSG00000060012	Kif13b	14.3428	14.5519	3.37984	5.95439	1465.83	1.62938	0.291905	5.5819	2.37911e-08	1.38339e-06
ENSMUSG00000021950	Anxa8	132.736	124.926	56.0109	35.5832	1791.09	1.4926	0.267667	5.57633	2.45642e-08	1.42323e-06
ENSMUSG00000058672	Tubb2a	49.2347	50.0376	106.01	138.468	1719.77	-1.3003	0.233386	-5.57147	2.52599e-08	1.44796e-06
ENSMUSG00000072915	Gm12258	3.38642	3.66162	0.663008	0.810962	136.957	2.25592	0.404833	5.57248	2.51141e-08	1.44796e-06
ENSMUSG00000115801	AC160336.1	0.0903456	0.119029	0.0110614	0.0236618	83.2973	2.58272	0.463527	5.57189	2.51997e-08	1.44796e-06
ENSMUSG00000041261	Car8	0.933536	1.03396	4.8669	2.79659	259.497	-1.95162	0.350576	-5.5669	2.59309e-08	1.48118e-06
ENSMUSG00000006360	Crip1	18.8418	17.4978	40.3549	68.1867	1467.3	-1.57986	0.284195	-5.55904	2.71256e-08	1.54396e-06
ENSMUSG00000092341	Malat1	3974.27	3834.51	965.188	1706.37	247341	1.54741	0.278454	5.55713	2.74242e-08	1.55548e-06
ENSMUSG00000026068	Il18rap	0.341744	0.359026	1.37338	1.79534	141.538	-2.1738	0.39225	-5.54189	2.99229e-08	1.69127e-06
ENSMUSG00000005374	Tbl2	5.58137	5.25836	12.1004	13.4475	1117.78	-1.23806	0.224444	-5.51613	3.46549e-08	1.95191e-06
ENSMUSG00000050530	Fam171a1	11.1532	10.1828	23.5665	30.1567	1233.64	-1.33374	0.241858	-5.51456	3.49644e-08	1.9625e-06
ENSMUSG00000060131	Atp8b4	0.305704	0.203155	0.874086	0.907007	262.255	-1.87547	0.340261	-5.51184	3.55103e-08	1.98624e-06
ENSMUSG00000032733	Snx33	40.3694	37.9701	9.44458	16.4565	1223.32	1.59571	0.289729	5.50759	3.63779e-08	2.02751e-06
ENSMUSG00000041841	Rpl37	46.8697	48.1289	253.516	103.905	2916.56	-1.91136	0.347077	-5.50701	3.64989e-08	2.02751e-06
ENSMUSG00000038550	Ciart	10.3255	10.4556	2.71142	3.21324	150.413	1.80887	0.328651	5.50392	3.71444e-08	2.04928e-06
ENSMUSG00000068270	Shroom4	1.8113	1.79242	5.25032	4.21942	573.812	-1.39354	0.253175	-5.50425	3.70734e-08	2.04928e-06
ENSMUSG00000036938	Try5	8.95354	9.39591	0.0571141	0	29.4662	8.49214	1.54372	5.50109	3.77449e-08	2.07533e-06
ENSMUSG00000043895	S1pr2	2.43505	2.37402	6.03648	6.10361	450.137	-1.33679	0.243274	-5.49497	3.90774e-08	2.14131e-06
ENSMUSG00000028364	Tnc	33.0861	32.2764	68.7908	121.474	10050.2	-1.5416	0.280611	-5.49373	3.93542e-08	2.14919e-06
ENSMUSG00000032334	Loxl1	12.5358	12.0092	35.0009	26.2322	1445.85	-1.31915	0.240526	-5.48444	4.14776e-08	2.24995e-06
ENSMUSG00000075122	Cd80	37.2412	36.8275	15.6791	16.7318	1293.46	1.19214	0.217351	5.48488	4.13742e-08	2.24995e-06
ENSMUSG00000090394	4930523C07Rik	1.1716	1.31239	0.227392	0.30026	102.676	2.23262	0.407792	5.47488	4.37798e-08	2.36689e-06
ENSMUSG00000037902	Sirpa	26.7817	27.8873	1.98263	7.75416	805.439	2.48735	0.45458	5.47175	4.45622e-08	2.40116e-06
ENSMUSG00000043587	Pxylp1	2.03113	2.20379	5.18688	6.26039	536.937	-1.43199	0.262052	-5.46455	4.64093e-08	2.49238e-06
ENSMUSG00000025428	Atp5a1	103.888	99.7494	237.586	210.079	6822.24	-1.13649	0.208025	-5.46321	4.676e-08	2.5029e-06
ENSMUSG00000044447	Dock5	7.81893	7.27799	21.3916	15.6902	2655.46	-1.29677	0.237679	-5.45599	4.8701e-08	2.59819e-06
ENSMUSG00000069300	Hist1h2bj	6.74266	3.61225	103.924	13.8402	160.564	-3.52812	0.64778	-5.44647	5.13784e-08	2.73201e-06
ENSMUSG00000060429	Sntb1	4.29582	3.99555	0.638639	1.28027	169.097	2.1038	0.386378	5.44494	5.1824e-08	2.74667e-06
ENSMUSG00000058056	Palld	9.48229	9.13298	19.4415	27.4151	2886.26	-1.3322	0.244863	-5.44057	5.31089e-08	2.80557e-06
ENSMUSG00000022261	Sdc2	111.526	103.747	49.6035	48.1869	3124.54	1.13827	0.209317	5.43802	5.38749e-08	2.83677e-06
ENSMUSG00000030352	Tspan9	41.893	39.3552	84.7777	105.053	4270.69	-1.2246	0.225473	-5.43126	5.5956e-08	2.93678e-06
ENSMUSG00000045092	S1pr1	9.51376	8.0078	21.3949	20.8633	1334.1	-1.27429	0.23476	-5.42806	5.69714e-08	2.9804e-06
ENSMUSG00000039234	Sec24d	13.0797	12.1515	26.6666	38.6278	2423.67	-1.3725	0.253082	-5.42314	5.85604e-08	3.05364e-06
ENSMUSG00000020644	Id2	1.97642	1.68803	5.81097	7.03135	140.516	-1.82103	0.336208	-5.41639	6.0814e-08	3.15083e-06
ENSMUSG00000101972	Hist1h3i	33.1901	28.7592	346.58	68.82	496.039	-2.74644	0.507047	-5.41654	6.07643e-08	3.15083e-06
ENSMUSG00000027276	Jag1	15.5136	15.0186	4.9952	6.56323	570.643	1.40023	0.259095	5.40432	6.50544e-08	3.35976e-06
ENSMUSG00000061615	Hist1h2ab	0.143481	0.198645	59.6856	0.0862903	54.0705	-7.39215	1.36908	-5.39936	6.68808e-08	3.44308e-06
ENSMUSG00000027333	Smox	3.11969	3.43117	7.62037	12.6303	502.092	-1.62642	0.301541	-5.39367	6.90313e-08	3.54251e-06
ENSMUSG00000029581	Fscn1	86.4101	83.3715	174.562	269.582	5214.38	-1.3875	0.257362	-5.39125	6.99708e-08	3.56807e-06
ENSMUSG00000067219	Nipal1	0.973271	0.799925	5.07781	3.27972	140.296	-2.24579	0.416544	-5.39149	6.98741e-08	3.56807e-06
ENSMUSG00000085396	Firre	7.61202	7.57642	1.4305	2.89028	495.297	1.81094	0.336145	5.38738	7.14923e-08	3.63419e-06
ENSMUSG00000022371	Col14a1	1.02578	1.01556	0.124881	0.0872993	32.4551	3.27498	0.608501	5.38205	7.36421e-08	3.70849e-06
ENSMUSG00000023992	Trem2	0.233265	0.148176	0.791606	1.59267	126.583	-2.71002	0.503491	-5.38247	7.34726e-08	3.70849e-06
ENSMUSG00000062070	Pgk1	195.494	186.88	398.292	824.619	15757.1	-1.67735	0.31165	-5.38215	7.36005e-08	3.70849e-06
ENSMUSG00000030748	Il4ra	8.84229	8.98575	18.8232	30.4041	1717.03	-1.46551	0.272566	-5.37671	7.58581e-08	3.80822e-06
ENSMUSG00000037580	Gch1	4.97245	4.80092	1.40104	1.95229	312.299	1.53977	0.286417	5.37598	7.61657e-08	3.81182e-06
ENSMUSG00000024892	Pcx	4.66911	4.92232	11.3916	11.3438	669.108	-1.24355	0.231558	-5.37037	7.85758e-08	3.90865e-06
ENSMUSG00000027859	Ngf	14.3679	14.468	56.602	33.6469	415.357	-1.64525	0.306358	-5.37035	7.85842e-08	3.90865e-06
ENSMUSG00000026888	Grb14	0.566733	0.661702	1.8929	1.84052	233.574	-1.59008	0.296329	-5.36593	8.05333e-08	3.99332e-06
ENSMUSG00000090733	Rps27	57.13	49.4028	152.377	114.385	1215	-1.32555	0.247236	-5.36148	8.25424e-08	4.08042e-06
ENSMUSG00000038412	Higd1a	2.12082	2.05845	5.30421	11.6539	281.042	-2.02351	0.377563	-5.3594	8.34975e-08	4.11505e-06
ENSMUSG00000034163	Zfc3h1	21.005	20.5063	9.55111	9.56934	1965.93	1.11826	0.209003	5.35042	8.77487e-08	4.31142e-06
ENSMUSG00000022032	Scara5	27.0218	27.3781	0.135282	1.27946	630.4	5.26191	0.983786	5.34863	8.86202e-08	4.34105e-06
ENSMUSG00000026580	Selp	0.692043	0.864432	2.56826	3.69031	131.577	-1.99348	0.372793	-5.34743	8.92129e-08	4.35688e-06
ENSMUSG00000062797	Hikeshi	2.94391	2.9901	7.28752	8.1944	452.051	-1.38332	0.259039	-5.34021	9.28382e-08	4.52027e-06
ENSMUSG00000013418	B4galnt2	3.19232	3.26292	0.179501	0.331832	27.1829	3.63967	0.682084	5.33611	9.49614e-08	4.60976e-06
ENSMUSG00000027438	Napb	3.23402	2.94497	1.0375	0.90302	230.121	1.67081	0.31321	5.33446	9.58298e-08	4.63799e-06
ENSMUSG00000040659	Efhd2	17.33	16.9529	37.7993	43.4381	822.891	-1.24523	0.2336	-5.33059	9.78916e-08	4.72363e-06
ENSMUSG00000020609	Apob	0.0681878	0.0633856	1.44931	0.266556	56.9381	-3.70843	0.696077	-5.32762	9.95085e-08	4.78737e-06
ENSMUSG00000050014	Apol10b	1.66382	1.21237	9.83807	4.66962	120.51	-2.34982	0.441307	-5.32469	1.01126e-07	4.85073e-06
ENSMUSG00000041939	Mvk	4.998	4.55218	27.7132	11.1689	380.109	-2.0264	0.381894	-5.30619	1.11941e-07	5.35364e-06
ENSMUSG00000041135	Ripk2	6.62757	5.47205	21.2946	13.581	743.262	-1.53125	0.2887	-5.30395	1.13321e-07	5.40366e-06
ENSMUSG00000030468	Siglecg	5.64847	5.11047	12.5201	13.121	584.657	-1.25554	0.23675	-5.30324	1.13765e-07	5.40884e-06
ENSMUSG00000026069	Il1rl1	0.0689098	0.0517906	0.971453	0.740052	34.4809	-3.86534	0.729788	-5.29652	1.18031e-07	5.59524e-06
ENSMUSG00000020766	Galk1	18.7767	17.2548	38.9491	100.819	919.228	-1.95713	0.369618	-5.29502	1.19005e-07	5.62492e-06
ENSMUSG00000029826	Zc3hav1	64.5552	61.5851	30.7774	27.2582	3482.63	1.12004	0.211565	5.29407	1.19623e-07	5.63102e-06
ENSMUSG00000113216	Gm40841	2.99926	3.07012	0.581291	0.863512	110.4	2.06498	0.390078	5.29375	1.19831e-07	5.63102e-06
ENSMUSG00000075511	1700001L05Rik	5.25209	4.90702	0.724878	1.52256	157.124	2.17117	0.410386	5.29056	1.21942e-07	5.71359e-06
ENSMUSG00000024521	Pmaip1	6.95555	8.21282	2.47025	2.15132	151.184	1.71912	0.325303	5.28466	1.25938e-07	5.88376e-06
ENSMUSG00000005447	Pafah1b3	3.28541	3.51399	7.87302	26.6355	384.226	-2.34301	0.443444	-5.28367	1.26618e-07	5.89696e-06
ENSMUSG00000042473	Tbc1d8b	4.19362	4.29496	9.95539	9.86899	776.152	-1.22293	0.231475	-5.2832	1.2695e-07	5.89696e-06
ENSMUSG00000030592	Ryr1	3.25999	3.24412	0.0094362	0.128961	290.928	5.54641	1.05016	5.28151	1.28124e-07	5.93447e-06
ENSMUSG00000040824	Snrpd2	8.9175	10.329	25.9946	22.3876	497.856	-1.32624	0.251166	-5.28035	1.28938e-07	5.95511e-06
ENSMUSG00000026479	Lamc2	1.3423	1.33242	3.85784	3.45247	292.963	-1.45045	0.274743	-5.27931	1.29673e-07	5.97198e-06
ENSMUSG00000055737	Ghr	24.4163	23.3087	11.1422	10.4191	2134.86	1.14625	0.217221	5.27687	1.31412e-07	6.03489e-06
ENSMUSG00000025810	Nrp1	3.1627	3.04971	10.8088	6.61972	927.482	-1.4882	0.282108	-5.27528	1.32554e-07	6.07006e-06
ENSMUSG00000019122	Ccl9	2.0059	2.68454	19.0841	5.42864	442.855	-2.37742	0.450986	-5.2716	1.35243e-07	6.17572e-06
ENSMUSG00000114456	Hist1h2bh	5.65889	4.94698	35.0708	15.0232	232.221	-2.24192	0.425531	-5.26852	1.37528e-07	6.26236e-06
ENSMUSG00000033735	Spr	7.90657	7.55383	17.555	22.6701	491.476	-1.38082	0.262372	-5.26283	1.41858e-07	6.44138e-06
ENSMUSG00000031799	Tpm4	64.2576	63.5814	174.112	125.964	6852.89	-1.23096	0.234319	-5.25333	1.49371e-07	6.76353e-06
ENSMUSG00000040158	Tax1bp3	5.81257	7.26147	17.1838	17.861	402.152	-1.41698	0.269939	-5.24928	1.52691e-07	6.89456e-06
ENSMUSG00000053641	Dennd4a	6.85881	7.1405	3.08303	2.11397	866.02	1.4307	0.272841	5.24372	1.57371e-07	7.08609e-06
ENSMUSG00000041828	Abca8a	0.573488	0.53631	0.00821379	0.0455528	30.583	4.29962	0.820282	5.24164	1.59156e-07	7.14657e-06
ENSMUSG00000059588	Calcrl	5.04618	4.58825	1.17132	1.79748	219.304	1.69256
