# Supplementary material for: The Novel Non-coding Transcriptional Regulator Gm18840 Drives Cardiomyocyte Apoptosis in Myocardial Infarction Post Ischemia/Reperfusion
Source: Front Cell Dev Biol. 2021 Jul 12;9:615950. doi: 10.3389/fcell.2021.615950 (PMC8312575; doi:10.3389/fcell.2021.615950)
Supplement: Supplementary file 7 [file Table_7.XLSX]

## Sheet: Sheet1
Table S7. Gm18840 directly regulated genes
GID	Symbol	NC_R1	NC_R2	siRNA2_R1	siRNA2_R2	Normal_R1	Normal_R2
ENSMUSG00000040033	Stat2	5.43984	5.4606	35.2174	35.8025	5.7724	5.63398
ENSMUSG00000027514	Zbp1	0.153848	0.212999	8.50984	7.25285	0.131383	0.497325
ENSMUSG00000068246	Apol9b	6.37295	5.58285	56.155	50.5138	15.192	23.4895
ENSMUSG00000020108	Ddit4	11.021	10.5791	102.671	90.0631	20.9884	34.35
ENSMUSG00000047747	Rnf150	0.688818	0.648482	5.60005	6.07492	1.55369	2.44295
ENSMUSG00000067586	S1pr3	2.06807	2.02108	18.6962	14.8934	10.1464	12.465
ENSMUSG00000022206	Npr3	0.274675	0.322237	4.83832	4.61339	1.20713	2.46048
ENSMUSG00000031461	Myom2	11.8592	11.6364	0.322045	0.302458	2.38585	0.68233
ENSMUSG00000040152	Thbs1	157.178	149.846	636.971	611.325	426.599	467.948
ENSMUSG00000069833	Ahnak	908.574	878.225	222.674	212.284	281.663	341.033
ENSMUSG00000020601	Trib2	1.04891	1.24845	14.7322	16.4595	3.13736	8.58675
ENSMUSG00000019256	Ahr	3.32559	3.36929	17.8876	16.7911	5.46683	7.53656
ENSMUSG00000053398	Phgdh	191.423	182.778	50.3084	44.6361	129.621	128.127
ENSMUSG00000033880	Lgals3bp	14.3504	13.7952	100.21	93.3605	14.5847	27.5113
ENSMUSG00000052085	Dock8	0.74134	0.882674	4.94525	4.84885	7.08038	5.04619
ENSMUSG00000052837	Junb	8.99575	10.0533	51.7925	46.9927	39.2702	28.1503
ENSMUSG00000057346	Apol9a	2.95269	3.39345	25.2555	22.49	4.50005	9.44793
ENSMUSG00000053113	Socs3	6.69038	6.65611	45.2331	43.0686	13.1153	25.9208
ENSMUSG00000035105	Egln3	6.32263	5.47094	39.1995	39.259	18.598	36.8135
ENSMUSG00000014329	Bicc1	1.20392	1.07079	5.26201	6.00107	3.73863	3.74639
ENSMUSG00000097789	Gm2115	6.21337	5.5889	28.7955	24.2595	32.4192	22.6431
ENSMUSG00000020042	Btbd11	9.00329	9.14024	1.79974	1.10679	4.41588	3.29924
ENSMUSG00000027185	Nat10	16.5447	15.5628	3.59073	3.92735	11.0061	8.75384
ENSMUSG00000027848	Olfml3	2.00482	2.18389	9.84137	9.74049	3.80461	5.22696
ENSMUSG00000068699	Flnc	263.843	252.986	81.2078	78.3443	132.442	146.986
ENSMUSG00000047878	A4galt	11.7679	10.1548	79.8499	76.7842	18.6347	43.7717
ENSMUSG00000025150	Cbr2	28.2819	28.7754	226.882	212.05	93.2895	244.861
ENSMUSG00000043067	Dpy19l1	9.02034	8.85731	29.9923	28.8106	20.5905	20.6648
ENSMUSG00000037541	Shank2	0.390761	0.382189	2.45355	2.09174	3.56427	3.33937
ENSMUSG00000074794	Arrdc3	2.78354	2.69011	17.6846	17.0556	2.50761	5.5302
ENSMUSG00000034612	Chst11	5.82027	6.0248	24.1071	23.0123	22.7058	16.0618
ENSMUSG00000026494	Kif26b	0.65114	0.756992	3.76366	3.34933	1.2129	1.88302
ENSMUSG00000003528	Slc25a1	11.6038	10.7593	48.0448	43.8173	48.5649	34.4969
ENSMUSG00000043587	Pxylp1	2.03113	2.20379	9.5221	7.89085	5.18688	6.26039
ENSMUSG00000042406	Atf4	197.325	180.642	56.6667	60.4521	136.963	119.538
ENSMUSG00000032215	Rsl24d1	28.6731	26.775	6.75661	5.18607	20.7749	23.7138
ENSMUSG00000042821	Snai1	7.74538	7.75553	44.2053	40.6649	14.1743	27.0424
ENSMUSG00000028527	Ak4	1.65064	1.94956	7.85485	8.54335	9.65803	6.89626
ENSMUSG00000032666	1700025G04Rik	0.362706	0.438391	2.25738	2.58552	2.2944	1.45423
ENSMUSG00000001506	Col1a1	52.6344	51.5966	157.2	152.122	186.577	216.21
ENSMUSG00000079243	Xirp1	2.98481	3.10382	0.152545	0.265465	0.777302	1.28408
ENSMUSG00000061859	Patj	3.35155	3.69069	0.64984	0.592366	0.767157	1.14737
ENSMUSG00000026317	Cln8	16.5338	15.7158	3.32362	3.87251	5.20181	8.53226
ENSMUSG00000040613	Apobec1	2.23542	2.26726	15.0537	12.0959	7.66462	3.97277
ENSMUSG00000046807	Lrrc75b	0.516038	0.510314	3.42731	3.35345	0.906554	1.33893
ENSMUSG00000038963	Slco4a1	1.78186	1.58589	10.4165	11.028	24.218	10.1719
ENSMUSG00000019558	Slc6a8	47.5325	45.039	12.9146	12.9394	60.5942	43.2674
ENSMUSG00000011148	Adssl1	12.0146	12.381	69.1168	61.9864	22.0611	49.2713
ENSMUSG00000022306	Zfpm2	2.63324	2.46918	8.1721	8.21739	6.82858	7.84976
ENSMUSG00000043822	Adamtsl5	45.0142	41.2887	14.0078	13.9264	25.7585	23.9516
ENSMUSG00000053175	Bcl3	1.15167	1.51094	11.6731	11.7416	1.79008	5.07924
ENSMUSG00000075511	1700001L05Rik	5.25209	4.90702	0.746352	0.450984	0.724878	1.52256
ENSMUSG00000027508	Pag1	9.11732	9.05067	2.0634	1.66881	4.51714	2.44551
ENSMUSG00000037594	Clba1	21.2602	21.16	5.23665	5.78606	19.1874	17.9712
ENSMUSG00000026615	Eprs	35.8977	34.8046	12.7995	13.3477	19.9926	21.5711
ENSMUSG00000029561	Oasl2	0.15971	0.215218	10.9438	12.4174	0.202059	1.33191
ENSMUSG00000050335	Lgals3	769.541	757.71	275.388	263.138	469.059	589.076
ENSMUSG00000024912	Fosl1	6.10897	5.08386	25.2431	24.0564	30.7378	17.7475
ENSMUSG00000027339	Rassf2	0.809212	0.636161	2.48821	2.90906	1.54641	1.61315
ENSMUSG00000020902	Ntn1	10.6173	10.1788	29.7961	28.6062	27.2727	32.941
ENSMUSG00000024640	Psat1	161.466	153.992	58.6656	57.2425	101.92	124.797
ENSMUSG00000026674	Ddr2	96.0121	93.6487	34.7561	35.9174	34.3001	41.5159
ENSMUSG00000041540	Sox5	0.0330456	0.0496723	0.555299	0.684776	0.0609201	0.215774
ENSMUSG00000063802	Hspbp1	22.6341	21.7715	3.71703	5.86914	18.7879	25.4341
ENSMUSG00000001518	Itfg2	7.91901	7.54215	1.58035	2.28629	4.40682	4.9006
ENSMUSG00000097177	9330159M07Rik	0.814599	0.874038	4.13508	3.75163	0.94686	1.44675
ENSMUSG00000036718	Micall2	7.09124	6.23975	22.1536	24.1738	17.4044	26.6422
ENSMUSG00000028538	St3gal3	4.5849	4.39245	15.1068	13.8276	9.58497	10.9116
ENSMUSG00000040430	Pitpnc1	0.502941	0.50589	2.50094	2.50129	0.514234	0.69754
ENSMUSG00000020032	Nuak1	2.20792	2.31515	8.31244	6.5524	7.58329	8.43154
ENSMUSG00000067399	Trim43c	0.818488	0.774336	5.15771	4.66988	0.931964	0.738368
ENSMUSG00000039356	Exosc2	14.3816	13.6514	2.43512	3.0542	17.3566	9.08735
ENSMUSG00000042870	Tom1	15.697	15.5658	3.49871	3.93931	8.96753	11.0572
ENSMUSG00000028207	Asph	3.89445	3.80574	9.80928	9.73797	6.12047	6.25081
ENSMUSG00000026127	Imp4	9.25991	9.0938	2.48895	2.68869	9.57698	6.12731
ENSMUSG00000052942	Glis3	4.13707	4.13794	14.94	14.064	5.60498	9.763
ENSMUSG00000027333	Smox	3.11969	3.43117	11.5683	12.8831	7.62037	12.6303
ENSMUSG00000045441	Gprin3	0.92778	0.987026	4.92329	4.15543	0.648672	1.43409
ENSMUSG00000020593	Lpin1	1.53092	1.49502	5.22552	5.08377	1.22437	1.88252
ENSMUSG00000024854	Pold4	8.74566	8.60484	31.3519	31.9349	24.1651	38.2205
ENSMUSG00000057666	Gapdh	362.829	349.56	1209.13	1156.78	982.847	1762.33
ENSMUSG00000026694	Eef1aknmt	4.40365	4.29472	1.13184	1.44734	4.64393	3.93906
ENSMUSG00000038762	Abcf1	56.7245	53.7378	22.1534	20.5727	43.4564	53.0044
ENSMUSG00000041859	Mcm3	59.0755	54.8529	17.4266	19.017	72.9502	46.1239
ENSMUSG00000015354	Pcolce2	19.0466	18.9015	6.9864	7.35612	15.4161	15.9378
ENSMUSG00000034708	Grn	208.346	198.894	79.1689	78.3467	128.763	98.1965
ENSMUSG00000039476	Prrx2	4.91434	5.41426	15.605	16.3453	19.309	18.7114
ENSMUSG00000047710	Champ1	18.4617	19.15	6.82186	6.66686	15.9906	15.3057
ENSMUSG00000025856	Pdgfa	8.37721	8.95307	22.6086	21.8665	26.5761	24.3924
ENSMUSG00000028031	Dkk2	0.80597	0.958611	5.02752	4.59137	2.00228	4.14212
ENSMUSG00000037972	Snn	6.51901	5.83325	16.3357	18.0496	15.0887	12.9448
ENSMUSG00000038780	Smurf1	34.5008	33.5441	13.9793	14.6298	28.4823	28.9753
ENSMUSG00000078566	Bnip3	2.90642	2.29816	63.6088	61.9259	7.52852	39.7702
ENSMUSG00000025268	Maged2	6.91444	7.28698	29.2823	24.2173	11.4517	22.7326
ENSMUSG00000030741	Spns1	14.463	14.412	4.97353	5.3962	16.2041	17.1982
ENSMUSG00000028869	Gnl2	20.1959	18.5214	6.24453	7.22756	13.6241	11.7913
ENSMUSG00000003380	Rabac1	11.0066	12.2893	37.8145	29.63	33.1832	34.9731
ENSMUSG00000027639	Samhd1	4.27224	4.72568	13.2115	14.4082	12.0657	7.41813
ENSMUSG00000005102	Eif2ak4	6.68015	6.63018	15.8541	16.7078	8.60803	7.48217
ENSMUSG00000023092	Fhl1	78.7205	74.383	31.6273	34.1398	65.2076	62.6736
ENSMUSG00000063229	Ldha	106.433	104.587	339.831	345.545	342.533	658.002
ENSMUSG00000015837	Sqstm1	373.588	362.028	102.512	92.389	174.599	406.524
ENSMUSG00000048126	Col6a3	37.822	35.9562	128.488	121.203	80.3006	164.773
ENSMUSG00000022469	Rapgef3	1.62811	1.70835	4.49979	5.23292	2.95962	3.15005
ENSMUSG00000074604	Mgst2	0.531494	0.40598	2.46379	2.382	1.18254	1.71947
ENSMUSG00000037003	Tns2	135.284	131.667	47.4829	47.8422	46.6033	74.4887
ENSMUSG00000024170	Telo2	6.17121	5.65679	2.06547	2.17397	5.25722	5.50594
ENSMUSG00000028150	Rorc	0.0762757	0.211203	1.76239	2.14645	0.101326	0.309641
ENSMUSG00000042524	Sun2	56.0836	56.1882	19.0772	16.6954	32.4214	58.8208
ENSMUSG00000026482	Rgl1	2.59399	2.91114	8.64085	6.88691	6.13847	5.02879
ENSMUSG00000053716	Dusp7	4.00403	4.69235	13.083	11.4284	15.7959	13.67
ENSMUSG00000024803	Ankrd1	120.283	120.291	43.4674	45.9266	180.72	118.84
ENSMUSG00000018334	Ksr1	2.57019	2.59799	6.60954	7.21799	5.67897	5.09114
ENSMUSG00000031561	Tenm3	0.875095	1.10324	3.50918	2.72337	2.21427	2.5238
ENSMUSG00000024388	Myo7b	2.14773	2.16559	0.397223	0.352686	1.17661	2.01061
ENSMUSG00000036160	Surf6	10.1858	9.9429	2.94141	2.18602	8.21284	4.67206
ENSMUSG00000032826	Ank2	2.52387	2.39362	0.698791	0.792893	0.504096	0.880715
ENSMUSG00000041483	Zfp281	6.2134	6.3794	16.4392	17.9459	12.9184	8.78807
ENSMUSG00000022365	Derl1	75.6155	73.5693	34.7816	30.7399	44.8296	47.6956
ENSMUSG00000031987	Egln1	8.08202	8.69004	29.616	32.1242	20.5122	46.8456
ENSMUSG00000019989	Enpp3	0.631629	0.890089	3.00096	3.53395	0.49659	0.881834
ENSMUSG00000058056	Palld	9.48229	9.13298	24.7469	22.5199	19.4415	27.4151
ENSMUSG00000028680	Plk3	43.9482	38.8829	10.6638	9.17924	18.4614	47.5561
ENSMUSG00000002210	Smg9	9.09284	8.89845	3.02923	3.12722	6.91624	7.12229
ENSMUSG00000020715	Ern1	25.509	25.0458	8.83727	11.3223	7.96738	9.6982
ENSMUSG00000016664	Pacsin2	88.6493	89.0735	39.8886	33.4082	47.9166	37.622
ENSMUSG00000032064	Dixdc1	0.69425	0.861283	3.62185	3.34891	0.883501	2.30049
ENSMUSG00000001305	Rrp15	7.37541	6.48053	0.938912	1.5075	8.77966	4.1836
ENSMUSG00000001768	Rin2	1.58963	1.7523	4.33398	4.2064	3.22238	2.97306
ENSMUSG00000026131	Dst	70.6417	67.8179	33.1102	31.9152	29.1891	31.5017
ENSMUSG00000028957	Per3	2.35922	2.54652	6.5876	5.96726	1.38873	1.18521
ENSMUSG00000039427	Alg1	13.7909	13.8241	3.54346	5.25619	12.8888	13.8486
ENSMUSG00000019122	Ccl9	2.0059	2.68454	13.6077	11.6645	19.0841	5.42864
ENSMUSG00000020198	Ap3d1	41.1507	41.2454	18.2736	16.9013	31.532	39.4371
ENSMUSG00000039840	Epg5	27.2844	25.7814	11.0192	10.7789	10.0581	13.7867
ENSMUSG00000030738	Eif3c	178.103	173.05	81.0414	83.4652	116.298	123.26
ENSMUSG00000039234	Sec24d	13.0797	12.1515	33.9874	29.5844	26.6666	38.6278
ENSMUSG00000019848	Popdc3	61.3827	63.2949	25.4584	24.7645	22.704	30.9789
ENSMUSG00000032840	2410131K14Rik	4.5893	4.4942	1.21129	1.36625	5.68154	3.62707
ENSMUSG00000023967	Mrps18a	11.6421	10.6792	3.86323	4.46064	9.47967	8.8931
ENSMUSG00000028333	Anp32b	86.8894	85.932	30.6816	33.5488	97.2096	60.9376
ENSMUSG00000032060	Cryab	136.604	133.537	57.5739	49.042	99.8989	143.944
ENSMUSG00000018697	Aatf	20.1304	19.9774	5.82999	7.71352	21.7272	15.6205
ENSMUSG00000005949	Ctns	14.59	14.8849	5.77332	5.62036	8.2342	6.84869
ENSMUSG00000068856	Sf3b4	55.1845	53.8461	25.3194	22.1111	47.6805	55.8993
ENSMUSG00000034799	Unc13a	0.4785	0.66247	3.31265	3.2318	0.571367	2.47679
ENSMUSG00000043004	Gng2	0.340105	0.149821	2.98745	2.5833	0.152556	1.37601
ENSMUSG00000017466	Timp2	245.005	235.66	114.013	114.049	171.331	164.194
ENSMUSG00000062070	Pgk1	195.494	186.88	603.67	547.493	398.292	824.619
ENSMUSG00000033060	Lmo7	19.7392	18.1408	7.45907	6.74796	9.61712	15.7134
ENSMUSG00000021798	Ldb3	2.90141	2.92112	7.12961	7.24982	5.29936	6.58527
ENSMUSG00000022587	Ly6e	57.5716	56.9714	230.406	226.482	44.6416	146.187
ENSMUSG00000024235	Map3k8	0.662992	0.817761	2.48983	2.88511	0.686282	0.652465
ENSMUSG00000061751	Kalrn	0.939687	0.993114	3.0032	3.0454	1.76507	3.66574
ENSMUSG00000028573	Fggy	0.627101	0.739582	2.86212	2.15619	1.19007	1.4108
ENSMUSG00000031983	2310022B05Rik	15.3094	14.8198	35.4048	32.8165	29.7231	36.545
ENSMUSG00000097084	Foxl1	0.401427	0.715548	2.7404	2.70765	1.88546	1.99173
ENSMUSG00000025025	Mxi1	2.65577	2.54211	11.6165	13.2047	1.97067	8.06376
ENSMUSG00000020534	Shmt1	10.0323	9.12247	2.25168	2.41355	11.8875	4.60394
ENSMUSG00000024309	Pfdn6	13.3685	11.8768	2.86779	3.69679	8.80926	11.5296
ENSMUSG00000004393	Ddx56	36.3847	32.8208	11.0306	13.2139	38.9885	23.7029
ENSMUSG00000048264	Dip2c	17.8834	17.0826	8.23988	7.9472	10.5223	9.21381
ENSMUSG00000032902	Slc16a1	67.023	61.9926	27.5702	29.7332	34.8839	26.8168
ENSMUSG00000054008	Ndst1	50.9879	50.1743	24.3128	25.4367	45.3379	49.004
ENSMUSG00000001036	Epn2	10.2163	10.7618	25.195	22.1441	16.5942	21.1806
ENSMUSG00000044864	Ankrd50	12.7579	12.5301	27.9174	26.3536	36.3531	28.9794
ENSMUSG00000032846	Zswim6	2.75134	2.61731	6.19871	6.91055	4.15848	5.05963
ENSMUSG00000021259	Cyp46a1	0.103234	0.142925	2.0817	1.31777	0.0626917	0.39735
ENSMUSG00000029338	Antxr2	25.8514	23.194	8.82524	9.05295	24.6553	13.4007
ENSMUSG00000038816	Ctnnal1	3.31314	2.73255	8.23699	7.65857	5.21154	8.19929
ENSMUSG00000026848	Tor1b	18.8171	17.5607	7.92111	8.90001	21.8659	21.0704
ENSMUSG00000020303	Stc2	3.99985	3.91451	1.10186	1.36965	1.77198	1.93232
ENSMUSG00000025432	Avil	63.4324	59.3728	0.950915	0.903895	0.272897	5.52532
ENSMUSG00000063450	Syne2	15.1091	14.8487	7.6879	7.26079	5.47823	6.10413
ENSMUSG00000043336	Filip1l	13.039	12.6876	27.3261	25.8776	11.0083	9.86912
ENSMUSG00000032741	Tpcn1	33.0509	32.6758	16.734	14.9282	20.4253	24.3194
ENSMUSG00000017754	Pltp	35.7344	34.1656	14.6893	14.1095	11.7029	17.2374
ENSMUSG00000071547	Nt5dc2	12.5573	12.9441	31.7318	30.7336	51.7335	34.4819
ENSMUSG00000002372	Ranbp3	15.7575	15.9919	7.91963	7.44549	17.5646	19.012
ENSMUSG00000051098	Mblac2	0.411623	0.422661	2.20957	1.67182	0.937381	0.587939
ENSMUSG00000089762	Ier5l	0.935913	0.777447	6.94259	5.60647	16.321	2.34274
ENSMUSG00000028671	Gale	2.1763	3.41741	8.34067	8.14132	10.499	12.4857
ENSMUSG00000021143	Pacs2	59.4231	58.5196	30.0957	27.0934	48.4193	39.5824
ENSMUSG00000000884	Gnb1l	2.12334	2.03997	0.405461	0.448001	2.49098	1.73168
ENSMUSG00000035900	Gramd4	11.0083	11.3352	24.8899	23.4977	20.2477	26.9732
ENSMUSG00000020205	Phlda1	10.9879	10.849	27.3254	25.3587	18.2003	26.9881
ENSMUSG00000021675	F2rl2	0.0271248	0.0600857	1.06355	1.3535	0.144132	0.995098
ENSMUSG00000024968	Rcor2	3.719	3.99408	13.3056	13.6206	5.434	14.4282
ENSMUSG00000028953	Abcf2	65.9643	61.3641	26.7831	29.7668	79.2105	60.4842
ENSMUSG00000021768	Dusp13	4.35294	3.61592	0.900482	0.287007	0.694652	1.44282
ENSMUSG00000022450	Ndufa6	5.72775	7.47081	23.3235	20.6398	23.6846	10.1982
ENSMUSG00000105402	Gm3716	1.08205	1.58796	4.90936	6.40385	1.54419	4.21689
ENSMUSG00000085785	Sox5os3	0	0.0606187	1.99268	1.71482	0.290821	0.362071
ENSMUSG00000055723	Rras2	56.7335	54.2446	24.8151	21.9822	39.0798	24.163
ENSMUSG00000064325	Hhip	2.65453	2.28376	0.502612	0.485926	0.181637	0.629589
ENSMUSG00000029093	Sorcs2	21.6814	21.5245	5.20417	4.66158	2.1363	9.90938
ENSMUSG00000043531	Sorcs1	0.217082	0.0890502	0.833151	0.867693	0.0854445	0.0870366
ENSMUSG00000019843	Fyn	38.4985	39.4271	14.1148	15.6318	9.25722	17.8023
ENSMUSG00000040945	Rcc2	75.0041	73.8421	35.0408	34.9326	50.463	71.3458
ENSMUSG00000054342	Kcnn4	21.0565	20.254	10.5533	9.59222	16.3263	18.1694
ENSMUSG00000027200	Sema6d	0.269948	0.227801	1.02605	0.977069	0.312253	0.664858
ENSMUSG00000026958	Dpp7	12.7923	12.0849	3.13273	3.16246	14.6507	4.56222
ENSMUSG00000033088	Triobp	7.94403	7.34136	25.9413	24.9542	8.36281	25.6763
ENSMUSG00000063760	Rnf217	5.02234	5.16335	10.6314	9.83988	5.13625	5.97795
ENSMUSG00000026879	Gsn	87.1277	87.8935	219.392	204.957	131.526	239.811
ENSMUSG00000024486	Hbegf	4.77339	4.12456	9.47603	9.48185	12.2451	13.3997
ENSMUSG00000023330	Dtwd1	4.32334	4.28732	12.3898	13.7675	11.9443	6.74209
ENSMUSG00000073700	Klhl21	11.8502	11.607	5.14994	5.01849	15.4447	18.6874
ENSMUSG00000027544	Nfatc2	0.0128316	0.049742	0.700773	0.208464	0.0681827	0.289388
ENSMUSG00000034457	Eda2r	22.5107	21.0439	8.38881	6.6977	10.2142	4.5589
ENSMUSG00000028882	Ppp1r8	21.3301	20.0579	9.42555	9.58847	23.3799	18.9978
ENSMUSG00000032875	Arhgef17	17.2008	16.4661	38.8946	37.3675	21.9812	36.127
ENSMUSG00000018848	Rars	46.1062	45.268	19.1955	19.7863	55.2354	33.8863
ENSMUSG00000047989	Ino80c	13.0309	13.0705	5.04078	5.76458	13.6443	11.7481
ENSMUSG00000041809	Efhc1	0.153683	0.263834	1.29124	1.9974	0.303315	0.351219
ENSMUSG00000026192	Atic	32.6965	30.4717	12.473	11.6579	42.9555	21.2281
ENSMUSG00000038068	Rnf144b	9.63823	10.1497	2.734	2.28159	1.63861	4.7877
ENSMUSG00000003352	Cacnb3	21.1046	18.8152	60.4815	60.7453	24.5123	66.2308
ENSMUSG00000010048	Ifrd2	14.4637	13.212	4.54095	3.43451	23.2285	8.85338
ENSMUSG00000039103	Nexn	8.0354	8.99806	3.82527	3.51988	5.29173	5.50463
ENSMUSG00000070730	Rmdn3	12.5103	12.0338	4.89015	3.89655	6.32127	7.92766
ENSMUSG00000024277	Mapre2	2.84051	2.62481	7.15421	5.46544	6.3929	4.4328
ENSMUSG00000030852	Tacc2	4.57639	4.51867	1.54198	2.17741	3.43714	4.92973
ENSMUSG00000022489	Pde1b	0.981018	0.821881	3.452	3.13793	0.821063	2.04228
ENSMUSG00000032177	Pde4a	0.913159	1.55637	4.71764	3.97117	1.8036	4.50008
ENSMUSG00000018001	Cyth3	4.27895	4.67953	9.00305	9.29668	8.09575	6.48322
ENSMUSG00000000561	Wdr77	6.72915	6.39333	2.12019	1.78951	12.8553	5.14302
ENSMUSG00000022437	Samm50	13.2089	13.6782	5.65343	6.45078	14.3408	18.21
ENSMUSG00000052253	Zfp622	14.0301	13.8079	5.06501	5.60009	18.7426	9.35375
ENSMUSG00000028793	Rnf19b	14.4145	14.4079	34.2816	29.3411	21.0409	31.1373
ENSMUSG00000041695	Kcnj2	3.52795	3.85225	11.1026	10.1988	1.23966	2.84898
ENSMUSG00000042099	Kank3	1.04089	1.25663	3.49824	3.86526	2.08596	2.12841
ENSMUSG00000038058	Nod1	3.28709	3.7628	9.76739	7.89253	4.37168	6.92711
ENSMUSG00000031832	Taf1c	4.12254	3.62375	0.816924	1.30882	3.94126	5.34459
ENSMUSG00000027255	Arfgap2	17.7843	17.5539	8.97647	8.3733	13.475	15.6876
ENSMUSG00000074676	Foxs1	11.2334	13.7893	33.3458	29.8559	23.4596	39.6011
ENSMUSG00000030314	Atg7	10.402	10.4612	4.63721	4.96173	6.54312	7.28092
ENSMUSG00000038708	Golga4	14.8086	14.0075	6.86112	7.4806	6.28717	8.19187
ENSMUSG00000022996	Wnt10b	1.09751	1.18796	3.18555	3.61239	1.51476	1.95616
ENSMUSG00000018143	Mafk	12.7173	12.6884	5.79812	5.51142	12.7439	11.8125
ENSMUSG00000029716	Tfr2	0.0782591	0.047673	0.350685	0.926313	0.0475248	0.103544
ENSMUSG00000021728	Emb	1.56252	1.76598	4.34857	3.47816	2.13348	1.84396
ENSMUSG00000075602	Ly6a	103.461	98.7467	300.486	282.602	68.2332	182.263
ENSMUSG00000028975	Pex14	5.73488	5.7466	2.6062	2.24762	3.71263	5.10192
ENSMUSG00000002055	Spag5	18.294	17.1412	7.46901	8.69607	18.3845	12.5044
ENSMUSG00000000386	Mx1	0.179303	0.0943314	1.00434	1.58134	0.0272216	0.28037
ENSMUSG00000025579	Gaa	73.5703	69.6786	34.5728	34.7094	52.9602	75.1111
ENSMUSG00000041841	Rpl37	46.8697	48.1289	129.912	130.432	253.516	103.905
ENSMUSG00000022098	Bmp1	19.2505	20.1413	44.5071	41.6415	22.9764	37.9394
ENSMUSG00000079018	Ly6c1	17.8468	16.6515	70.8375	68.9398	7.28056	36.7508
ENSMUSG00000031709	Tbc1d9	2.61689	2.26638	0.129146	0.387955	0.18377	1.57382
ENSMUSG00000028517	Plpp3	9.2379	9.05386	25.4511	19.8196	13.7802	25.2334
ENSMUSG00000037613	Tnfrsf23	9.18131	8.77931	21.3482	21.4081	18.698	34.4592
ENSMUSG00000040209	Zfp704	6.88228	7.21246	1.90632	2.0134	0.459279	1.70164
ENSMUSG00000031659	Adcy7	51.1643	49.2723	24.4188	23.9317	26.4662	40.1909
ENSMUSG00000042035	Igsf3	8.47628	7.71486	17.6643	16.4123	8.81602	13.1077
ENSMUSG00000097324	Carmn	5.30206	5.71747	14.2718	13.0916	3.06329	1.84236
ENSMUSG00000029840	Mtpn	61.0968	57.7563	129.162	128.374	137.977	82.7026
ENSMUSG00000030498	Gas2	1.52234	1.97967	4.37776	4.25872	2.23897	2.8529
ENSMUSG00000032754	Slc8b1	16.7559	16.8708	6.14726	7.52753	7.78035	13.0237
ENSMUSG00000044617	Zbtb39	7.89117	7.5924	3.09344	4.00381	5.04797	4.82114
ENSMUSG00000031530	Dusp4	93.8735	85.5782	43.2169	41.9355	127.138	82.8968
ENSMUSG00000003166	Dgcr2	8.82371	8.3964	4.65956	3.95325	9.45692	9.36853
ENSMUSG00000034686	Prr7	0.349569	0.110621	3.35666	1.85442	2.04703	0.660734
ENSMUSG00000021820	Camk2g	19.9008	18.8124	42.4624	42.3856	23.7987	40.7324
ENSMUSG00000036106	Prr5	3.11541	2.49969	9.41928	7.60023	5.10601	9.9856
ENSMUSG00000039246	Lyplal1	0.602109	1.2385	4.45667	3.94273	4.37469	2.43133
ENSMUSG00000028007	Snx7	1.9321	2.32643	5.38025	5.45787	7.50083	4.1964
ENSMUSG00000028673	Fuca1	6.11128	5.66164	12.184	12.3806	10.8192	8.69631
ENSMUSG00000020876	Snx11	6.30233	6.15885	3.05407	2.49365	5.1736	5.30445
ENSMUSG00000040612	Ildr2	6.23472	6.19257	1.6586	2.30031	7.2989	2.79984
ENSMUSG00000031298	Adgrg2	1.28583	1.34583	4.06935	3.74525	4.98771	2.20394
ENSMUSG00000054027	Nt5dc3	16.424	14.8795	7.24955	7.26685	12.3215	19.0141
ENSMUSG00000020097	Sgpl1	50.6429	49.2417	24.8766	23.6405	46.7451	30.158
ENSMUSG00000028851	Nudc	52.9119	47.9224	22.5418	23.3777	62.8326	51.1266
ENSMUSG00000031934	Panx1	3.57902	2.89824	1.16627	1.35829	3.28922	3.43851
ENSMUSG00000003123	Lipe	1.23372	1.10146	2.97087	3.03726	1.15532	1.76825
ENSMUSG00000028893	Sesn2	33.6695	33.079	13.1819	14.5951	15.077	29.7746
ENSMUSG00000028062	Lamtor2	9.58375	10.1056	25.1243	22.372	21.2327	13.0354
ENSMUSG00000020695	Mrc2	22.9712	23.0942	52.8861	55.8033	23.2498	48.3008
ENSMUSG00000025161	Slc16a3	6.01072	6.0849	14.4394	15.2978	17.1271	36.3255
ENSMUSG00000006058	Snf8	18.1518	15.8786	8.02317	8.00198	15.7803	20.6287
ENSMUSG00000022836	Mylk	0.494099	0.582291	1.8057	1.79004	0.461974	1.14513
ENSMUSG00000025409	Mbd6	29.8734	29.1431	9.04491	8.89195	7.66683	28.6669
ENSMUSG00000020413	Hus1	4.62964	4.62366	1.29661	1.91698	6.06222	2.92984
ENSMUSG00000073650	Catip	0.0613897	0.0764931	1.54739	1.03297	0	0.406123
ENSMUSG00000028889	Yrdc	9.42112	10.0552	4.7014	2.70334	12.9247	10.8786
ENSMUSG00000056216	Cebpg	9.88837	10.1799	4.9031	5.01587	4.95831	3.92106
ENSMUSG00000038046	Mrm3	5.05052	5.52586	1.08051	1.62801	7.08191	3.396
ENSMUSG00000032020	Ubash3b	1.00975	1.40054	3.7101	3.18201	1.55409	3.27592
ENSMUSG00000056313	Tcim	1.69196	2.58192	9.58253	7.37371	1.3129	4.61292
ENSMUSG00000036155	Mgat5	2.6247	2.9308	6.18733	5.29572	5.75191	4.1208
ENSMUSG00000118339	4930592I03Rik	1.9149	2.1365	6.78262	7.18923	1.41084	2.60812
ENSMUSG00000038178	Slc43a2	1.81121	1.5401	4.71298	4.2036	1.63139	3.79621
ENSMUSG00000005882	Uqcc1	5.7491	6.69715	3.08189	3.03605	5.92393	5.51047
ENSMUSG00000034758	Tle6	1.49447	1.24143	5.04722	6.01882	1.06771	4.69218
ENSMUSG00000031520	Vegfc	0.44339	0.35297	1.70746	2.63695	4.60686	1.29996
ENSMUSG00000116597	Gm536	0.112444	0.117622	0.559856	0.695918	0.369875	0.180333
ENSMUSG00000006369	Fbln1	14.9934	15.1952	37.9446	32.1293	16.2524	32.8821
ENSMUSG00000027495	Fam210b	2.139	2.1509	5.25494	5.095	2.76314	4.18648
ENSMUSG00000032491	Nradd	19.9079	17.8817	8.15935	9.23212	19.3366	26.6412
ENSMUSG00000038843	Gcnt1	0.15317	0.153336	0.890958	0.560581	0.679737	0.375558
ENSMUSG00000018433	Nol11	10.515	9.6818	4.25771	3.89584	14.4059	6.84192
ENSMUSG00000025980	Hspd1	155.204	144.573	54.6041	47.068	287.828	84.0715
ENSMUSG00000025328	Padi3	0	0.00545164	0.661692	0.228473	0.0298909	0.106567
ENSMUSG00000042997	Nhlrc3	6.16694	6.24663	2.81556	2.86428	3.93524	2.46354
ENSMUSG00000025026	Add3	11.3075	10.6212	5.15396	4.72775	3.1976	5.55933
ENSMUSG00000041216	Clvs1	0.143518	0.156474	0.527557	0.666178	0.401731	0.291307
ENSMUSG00000020620	Abca8b	6.56446	6.09095	3.27753	2.96007	0.867522	1.0887
ENSMUSG00000051615	Rap2a	4.56652	4.37624	9.16114	9.01987	12.6119	9.11552
ENSMUSG00000025782	Taf3	5.6511	5.37371	2.79648	2.39136	4.27359	5.02765
ENSMUSG00000034818	Celf5	0.111273	0.215676	0.793261	0.833446	0.222685	0.626618
ENSMUSG00000019577	Pdk4	2.68682	2.08738	7.25421	7.58163	8.81847	2.81325
ENSMUSG00000026676	Ccdc3	4.29566	3.80059	0.996627	1.17985	4.0326	1.89554
ENSMUSG00000035268	Pkig	5.93618	6.39581	14.9103	12.8495	9.43831	16.9194
ENSMUSG00000018411	Mapt	1.52296	1.17527	0.277623	0.386924	0.184697	0.433571
ENSMUSG00000039206	Daglb	2.8517	3.22331	1.35098	1.53937	3.35476	3.1741
ENSMUSG00000029070	Mxra8	15.0245	16.1901	43.9026	36.1657	10.999	27.2755
ENSMUSG00000007038	Neu1	11.2898	11.6889	5.29531	4.7468	17.1815	10.8243
ENSMUSG00000053846	Lipg	1.28104	1.22755	5.64368	4.79377	10.4236	1.70533
ENSMUSG00000061603	Akap6	7.70169	7.00896	3.52031	3.07105	1.4052	2.69115
ENSMUSG00000024500	Ppp2r2b	3.06548	3.56502	0.238483	0.731224	0.116349	0.798895
ENSMUSG00000025134	Alyref	14.7436	14.8856	6.18882	5.68249	25.9128	11.4823
ENSMUSG00000044122	Proca1	1.98268	1.89898	0.364121	0.264025	0.468784	0.72326
ENSMUSG00000032911	Cspg4	13.3218	12.9878	4.34912	4.6734	1.83943	6.69137
ENSMUSG00000031016	Wee1	13.4581	13.345	5.05893	5.94289	14.1939	6.84036
ENSMUSG00000020111	Micu1	30.6332	29.189	13.8735	15.8721	12.9824	21.8751
ENSMUSG00000056749	Nfil3	10.2503	9.11765	24.3921	25.6556	10.3492	26.8543
ENSMUSG00000024222	Fkbp5	1.61996	1.54217	3.57337	3.61001	5.6969	3.10383
ENSMUSG00000071984	Fndc1	1.71328	1.58259	0.287899	0.222673	0.0520215	0.65532
ENSMUSG00000008398	Elk3	12.5142	12.1672	23.644	26.8285	21.1842	36.9132
ENSMUSG00000027777	Schip1	0.292642	0.268875	1.04312	0.972472	0.50487	0.61599
ENSMUSG00000028980	H6pd	8.93046	8.34434	19.5298	17.598	10.2817	19.8854
ENSMUSG00000031925	Maml2	2.28347	2.0307	4.60918	4.30895	4.83313	3.2724
ENSMUSG00000050587	Lrrc4c	0.982932	1.03587	2.9583	2.77497	0.868638	1.85284
ENSMUSG00000044337	Ackr3	7.50016	6.9038	22.5383	20.0651	5.13938	19.4202
ENSMUSG00000025348	Itga7	123.102	117.892	44.7931	43.2509	21.1046	74.6852
ENSMUSG00000039623	Ap5z1	4.97617	4.82256	2.18362	2.32845	3.60331	5.48893
ENSMUSG00000024683	Mrpl16	5.41817	5.62153	2.03926	1.91357	7.3642	3.24565
ENSMUSG00000038803	Ost4	6.40248	8.68678	17.6324	15.169	16.1598	21.0815
ENSMUSG00000000489	Pdgfb	0.244651	0.298068	0.822225	1.11669	1.59714	1.39288
ENSMUSG00000028949	Smarcd3	3.64516	3.67762	1.44781	1.19978	1.14706	2.5669
ENSMUSG00000007872	Id3	6.4797	6.18	14.0086	12.4442	15.5327	20.8065
ENSMUSG00000027217	Tspan18	0.0166034	0.0114935	0.255753	0.260107	0	0.179737
ENSMUSG00000027076	Timm10	8.16061	10.053	2.79859	1.93263	19.6586	7.76242
ENSMUSG00000049164	Zfp518a	2.3912	2.38194	1.1671	0.932622	2.16913	1.5813
ENSMUSG00000036208	Nepro	5.88703	5.84932	2.5824	2.07141	6.24556	2.67315
ENSMUSG00000029674	Limk1	6.43413	6.17123	13.1367	12.8875	9.3654	17.5525
ENSMUSG00000098480	Mir6387	0	0	8.79959	4.37526	1.43103	1.13376
ENSMUSG00000039660	Spout1	8.4551	8.37828	3.72565	4.1863	7.66763	11.3496
ENSMUSG00000065551	Mir210	0	0	13.8234	6.44357	0	0.371048
ENSMUSG00000054920	Klhl5	2.50039	2.27408	4.90193	4.78756	5.81819	3.66684
ENSMUSG00000032047	Acat1	4.56897	3.80537	10.2167	9.59811	9.48635	4.2792
ENSMUSG00000022814	Umps	23.0831	22.74	8.89253	9.31314	36.8633	13.0037
ENSMUSG00000031700	Gpt2	17.1861	16.8237	5.89446	5.17775	3.2044	14.5816
ENSMUSG00000024268	Celf4	0.53768	0.669963	3.1446	1.94524	0.180066	1.31248
ENSMUSG00000020592	Sdc1	41.5857	42.5912	92.0665	90.3126	56.9134	127.697
ENSMUSG00000067071	Hes6	3.97889	3.78331	7.46407	13.3291	7.03798	15.1252
ENSMUSG00000040327	Cul9	0.383897	0.365114	0.0467465	0.07102	0.206946	0.0869978
ENSMUSG00000026088	Mitd1	1.39653	1.48571	4.11706	4.40686	3.49645	1.26719
ENSMUSG00000001120	Pcbp3	2.40644	2.86394	6.09161	5.58506	4.93565	7.65374
ENSMUSG00000045100	Slc25a26	1.89184	1.79435	0.711729	0.589801	1.27533	0.857572
ENSMUSG00000027805	Pfn2	2.28074	2.19707	4.56256	4.64833	2.50237	2.01714
ENSMUSG00000057594	Arl16	1.58404	2.24104	4.43638	4.27953	4.43399	4.07856
ENSMUSG00000027163	Commd9	11.3111	12.434	6.76283	3.63786	16.304	14.879
ENSMUSG00000003032	Klf4	40.9557	37.8795	19.138	18.6232	14.835	30.5211
ENSMUSG00000044442	N6amt1	1.74782	1.96954	0.464721	0.821566	1.45272	1.10438
ENSMUSG00000001119	Col6a1	33.7317	32.0748	71.255	73.3426	21.5007	53.2649
ENSMUSG00000015222	Map2	2.00517	2.28943	0.98219	0.852231	0.281873	0.637701
ENSMUSG00000038508	Gdf15	23.5627	23.7637	11.6998	11.6516	29.3747	17.4325
ENSMUSG00000044456	Rin3	9.82994	8.58897	3.64291	3.96366	4.40174	12.1998
ENSMUSG00000026589	Sec16b	3.86374	3.83131	8.15092	7.38053	3.07578	5.42444
ENSMUSG00000043441	Gpr149	0.0949622	0.354976	0.886526	1.12035	0.576682	1.33259
ENSMUSG00000026637	Traf5	1.29312	1.55158	2.74741	3.24264	2.5499	3.14652
ENSMUSG00000057337	Chst3	1.20127	1.02969	2.98403	3.29711	0.650206	2.2553
ENSMUSG00000022439	Parvg	1.75706	2.70626	0.36907	0.382305	0.0833607	0.594398
ENSMUSG00000024063	Lbh	22.439	21.5532	54.9739	54.6772	24.3791	84.0831
ENSMUSG00000031734	Irx3	0.270286	0.401418	1.51396	1.05501	1.84655	1.19697
	Average
		9.52454
		3.17307
		6.67325
