# Supplementary material for: The Novel Non-coding Transcriptional Regulator Gm18840 Drives Cardiomyocyte Apoptosis in Myocardial Infarction Post Ischemia/Reperfusion
Source: Front Cell Dev Biol. 2021 Jul 12;9:615950. doi: 10.3389/fcell.2021.615950 (PMC8312575; doi:10.3389/fcell.2021.615950)
Supplement: Supplementary file 8 [file Table_8.XLSX]

## Sheet: Sheet1
Table S8. Differentially expressed gene upon Gm18840 knockdown
GID	Symbol	NC_R1	NC_R2	Normal_R1	Normal_R2	siRNA1_R1	siRNA1_R2	siRNA2_R1	siRNA2_R2	baseMean	log2FoldChange	lfcSE	stat	pvalue	padj
ENSMUSG00000051747	Ttn	6.9686	6.7892	0.201969	0.132881	0.105328	0.0997806	0.153892	0.162431	3043.27	5.43968	0.269848	20.1583	2.27427e-90	4.2513e-86
ENSMUSG00000032532	Cck	1.71616	2.34718	33.0814	26.1468	28.0999	28.3918	48.7922	51.5979	509.942	-4.58761	0.294842	-15.5595	1.37079e-54	1.28121e-50
ENSMUSG00000046718	Bst2	1.95407	2.85103	10.155	8.36194	75.8343	72.3006	54.306	59.5676	457.279	-4.51525	0.304408	-14.8329	8.97905e-50	5.59485e-46
ENSMUSG00000029322	Plac8	0.682073	0.365921	5.76006	6.48636	24.9431	20.6779	23.5201	20.8265	291.762	-5.5472	0.379869	-14.6029	2.68986e-48	1.25704e-44
ENSMUSG00000071637	Cebpd	0.851499	0.792607	4.38705	2.51691	11.4658	10.3137	16.6934	15.978	418.839	-4.3191	0.329704	-13.0999	3.29499e-39	1.23187e-35
ENSMUSG00000041313	Slc7a1	35.2104	34.1675	17.5774	16.9102	4.74429	5.25026	4.50038	5.03402	2525.06	2.85988	0.220285	12.9826	1.53515e-38	4.13622e-35
ENSMUSG00000060131	Atp8b4	0.305704	0.203155	0.874086	0.907007	4.71513	5.31508	5.13706	4.73002	262.255	-4.34253	0.334506	-12.9819	1.5489e-38	4.13622e-35
ENSMUSG00000040033	Stat2	5.43984	5.4606	5.7724	5.63398	30.53	29.9484	35.2174	35.8025	1617.63	-2.70389	0.214345	-12.6146	1.75352e-36	4.09733e-33
ENSMUSG00000027208	Fgf7	9.2564	9.81247	34.9738	26.5023	62.5636	62.1895	69.6381	63.9398	1953.45	-2.80661	0.23872	-11.7569	6.50728e-32	1.35156e-28
ENSMUSG00000024164	C3	2.99546	3.06559	13.1923	33.7522	56.017	52.4381	54.475	55.9078	2481.31	-4.18645	0.359508	-11.6449	2.43474e-31	4.55126e-28
ENSMUSG00000027514	Zbp1	0.153848	0.212999	0.131383	0.497325	9.35777	9.73801	8.50984	7.25285	224.561	-5.36236	0.46481	-11.5367	8.6206e-31	1.46495e-27
ENSMUSG00000028967	Errfi1	19.3823	20.8903	62.9651	59.605	108.03	96.7659	114.669	107.183	3747.55	-2.46058	0.213587	-11.5203	1.04266e-30	1.6242e-27
ENSMUSG00000110148	5830408C22Rik	0.244182	0.220868	0.420143	0.528671	3.98491	4.75753	4.92388	4.81709	147.222	-4.40761	0.386042	-11.4174	3.42194e-30	4.92049e-27
ENSMUSG00000052062	Pard3b	4.71086	4.9319	0.188004	0.316518	0.215645	0.136135	0.202311	0.227528	255.122	4.47127	0.392235	11.3995	4.20657e-30	5.61667e-27
ENSMUSG00000068245	Phf11d	0.0150881	0.0501338	0.10308	0.290371	4.90957	5.80284	4.26794	4.1496	156.376	-6.70885	0.589545	-11.3797	5.2784e-30	6.57795e-27
ENSMUSG00000068587	Mgam	14.1468	13.9641	1.24383	2.19365	1.35691	1.15597	1.11585	1.26982	782.305	3.55178	0.314081	11.3085	1.19152e-29	1.39207e-26
ENSMUSG00000040010	Slc7a5	103.868	104.668	41.2219	54.2113	16.3368	16.2514	16.3519	16.9701	2434.13	2.64489	0.2361	11.2024	3.96769e-29	4.36283e-26
ENSMUSG00000068246	Apol9b	6.37295	5.58285	15.192	23.4895	47.7292	45.8368	56.155	50.5138	810.789	-3.16161	0.282905	-11.1755	5.37473e-29	5.58166e-26
ENSMUSG00000026251	Chrnd	123.513	119.981	2.99262	11.6438	2.64956	2.86952	2.83257	4.26349	1579.93	5.08776	0.456239	11.1515	7.03873e-29	6.925e-26
ENSMUSG00000020108	Ddit4	11.021	10.5791	20.9884	34.35	89.1203	78.4042	102.671	90.0631	1361.76	-3.15765	0.283362	-11.1435	7.70157e-29	7.19827e-26
ENSMUSG00000047747	Rnf150	0.688818	0.648482	1.55369	2.44295	5.48739	5.72773	5.60005	6.07492	863.68	-3.12927	0.281013	-11.1357	8.41017e-29	7.48625e-26
ENSMUSG00000040483	Xaf1	0.897358	0.965841	1.18657	2.1326	11.3203	11.0448	12.4849	10.5981	421.345	-3.62306	0.326257	-11.1049	1.18729e-28	1.00881e-25
ENSMUSG00000067586	S1pr3	2.06807	2.02108	10.1464	12.465	11.9389	15.0607	18.6962	14.8934	691.41	-3.03582	0.274035	-11.0782	1.60012e-28	1.30048e-25
ENSMUSG00000049502	Dtx3l	0.699408	1.13571	1.96169	2.70914	11.1827	12.3422	9.66125	10.496	509.945	-3.42783	0.313672	-10.9281	8.46038e-28	6.58958e-25
ENSMUSG00000022206	Npr3	0.274675	0.322237	1.20713	2.46048	4.46671	4.06361	4.83832	4.61339	370.704	-3.97022	0.365035	-10.8763	1.49557e-27	1.11827e-24
ENSMUSG00000029380	Cxcl1	28.9563	29.0847	130.207	87.9217	181.096	173.035	186.422	187.163	3340.65	-2.68626	0.25081	-10.7103	9.10441e-27	6.54572e-24
ENSMUSG00000027171	Prrg4	42.4138	41.9892	12.5822	12.6637	8.70566	8.52969	5.76519	7.34049	786.35	2.6732	0.249719	10.7048	9.6618e-27	6.68919e-24
ENSMUSG00000031461	Myom2	11.8592	11.6364	2.38585	0.68233	0.274617	0.287828	0.322045	0.302458	436.023	5.24001	0.489724	10.6999	1.01878e-26	6.80148e-24
ENSMUSG00000017002	Slpi	6.90166	7.45302	33.0931	39.0167	39.833	39.5703	52.0279	45.4508	551.512	-2.75578	0.258944	-10.6424	1.8922e-26	1.21969e-23
ENSMUSG00000045092	S1pr1	9.51376	8.0078	21.3949	20.8633	48.0224	40.3806	49.733	48.8662	1334.1	-2.49651	0.235143	-10.617	2.4838e-26	1.54765e-23
ENSMUSG00000032690	Oas2	0	0.0126658	0.0347227	0.0825293	9.96835	8.68013	7.30221	7.3429	264.031	-9.55023	0.902368	-10.5835	3.55377e-26	2.14292e-23
ENSMUSG00000035049	Rrp12	38.0771	37.2112	26.9336	13.533	3.36108	2.65001	3.45982	2.86711	986.644	3.58188	0.341319	10.4942	9.18265e-26	5.3641e-23
ENSMUSG00000029816	Gpnmb	25.3483	23.5287	9.13448	8.3335	2.73698	3.47832	4.17258	3.893	932.111	2.6023	0.248936	10.4537	1.40952e-25	7.98429e-23
ENSMUSG00000047735	Samd9l	1.60068	1.437	1.75615	2.42169	17.5459	14.124	10.6471	12.2914	595.472	-2.92498	0.283477	-10.3182	5.8284e-25	3.19163e-22
ENSMUSG00000049420	Tmem200a	0.43706	0.413718	2.07549	1.88886	3.45908	3.99163	3.98532	3.7272	236.748	-3.1845	0.3087	-10.3158	5.97588e-25	3.19163e-22
ENSMUSG00000031962	Cdh15	41.918	40.5316	13.8498	10.3827	3.36522	4.5757	5.90501	4.33624	720.446	3.0255	0.293948	10.2926	7.60754e-25	3.95022e-22
ENSMUSG00000028780	Sema3c	20.8447	19.4024	4.29308	2.03505	1.44713	1.86157	0.798618	1.5773	662.235	4.046	0.394387	10.259	1.07867e-24	5.4496e-22
ENSMUSG00000010095	Slc3a2	115.521	110.435	65.8377	75.79	25.088	24.1011	24.4523	23.9456	2913.46	2.22335	0.217216	10.2357	1.37235e-24	6.75088e-22
ENSMUSG00000067780	Pi15	3.2546	3.11071	4.78483	5.90151	21.6851	20.6516	16.6926	17.0637	1144.45	-2.40849	0.235461	-10.2288	1.47325e-24	7.06139e-22
ENSMUSG00000026896	Ifih1	0.332474	0.448794	0.523687	0.914783	5.40925	5.20415	4.44624	4.34043	313.295	-3.46475	0.341996	-10.131	4.02607e-24	1.88148e-21
ENSMUSG00000037411	Serpine1	33.0402	32.9729	242.007	192.535	131.773	134.646	163.738	149.667	7431.99	-2.24696	0.222219	-10.1115	4.91334e-24	2.24012e-21
ENSMUSG00000031960	Aars	86.6206	85.8892	37.4083	51.2852	14.4713	14.2159	16.7505	16.3924	5321.51	2.38011	0.235536	10.1051	5.24605e-24	2.33487e-21
ENSMUSG00000062908	Acadm	7.44049	7.04993	11.3882	12.1309	31.1173	33.6335	35.0706	33.6715	1191.04	-2.24697	0.223367	-10.0596	8.33739e-24	3.62444e-21
ENSMUSG00000040152	Thbs1	157.178	149.846	426.599	467.948	637.22	604.621	636.971	611.325	39790.2	-2.02356	0.203627	-9.93759	2.8566e-23	1.2136e-20
ENSMUSG00000105954	Gm42793	0.758888	0.825519	3.37411	1.72781	11.1656	11.1664	16.8513	14.279	133.652	-4.27824	0.430928	-9.92796	3.14617e-23	1.30692e-20
ENSMUSG00000024529	Lox	54.5004	53.0324	287.71	212.32	315.601	303.985	277.111	253.373	14904.6	-2.3025	0.232345	-9.90982	3.77307e-23	1.53326e-20
ENSMUSG00000068196	Col8a1	7.19991	6.81092	25.0514	21.9005	34.4001	33.9024	29.8707	31.339	2647.96	-2.12837	0.216002	-9.8535	6.6197e-23	2.63281e-20
ENSMUSG00000021591	Glrx	2.23586	2.08304	7.22962	6.6193	10.5835	13.0868	12.5584	11.6828	644.317	-2.4906	0.25398	-9.80629	1.05784e-22	4.11963e-20
ENSMUSG00000024843	Chka	23.2825	22.1316	6.45247	7.27439	5.57719	4.18687	3.96772	4.52591	1651.69	2.41521	0.247246	9.76846	1.53773e-22	5.8663e-20
ENSMUSG00000032420	Nt5e	0.481265	0.384487	0.533016	0.583618	3.95682	3.63478	3.15975	3.63469	249.892	-2.99877	0.307669	-9.74672	1.90518e-22	7.1227e-20
ENSMUSG00000079017	Ifi27l2a	3.81107	2.55698	1.00141	2.20385	45.0706	40.7559	52.1361	42.0139	155.758	-3.93428	0.404596	-9.72399	2.38269e-22	8.73325e-20
ENSMUSG00000046318	Ccbe1	0.764444	0.615926	5.9503	4.17913	5.57422	5.3284	5.12425	4.43545	614.59	-2.80137	0.288293	-9.71711	2.54904e-22	9.16332e-20
ENSMUSG00000021260	Hhipl1	14.2009	14.7355	7.18349	5.18116	1.55539	2.0288	1.8325	2.0107	484.389	2.90575	0.299403	9.70516	2.86627e-22	1.01093e-19
ENSMUSG00000038650	Rnh1	137.616	133.839	93.3421	94.5802	34.4433	31.328	33.3394	31.423	2715.83	2.06867	0.213637	9.68312	3.55693e-22	1.23129e-19
ENSMUSG00000055491	Pprc1	41.7847	41.4114	27.1275	35.0282	8.0601	7.74826	8.80183	8.48456	1990.17	2.26783	0.236123	9.60441	7.65968e-22	2.60331e-19
ENSMUSG00000030107	Usp18	0.0972994	0.16165	0.0369297	0.438875	6.75329	9.13311	6.94883	7.39561	153.331	-5.69731	0.594296	-9.58666	9.09813e-22	3.03699e-19
ENSMUSG00000069833	Ahnak	908.574	878.225	281.663	341.033	217.953	206.768	222.674	212.284	115682	2.03845	0.213039	9.56843	1.08541e-21	3.55956e-19
ENSMUSG00000024493	Lars	70.0029	67.3747	32.7163	33.4552	19.1352	19.7574	16.8543	17.356	2635.68	2.00497	0.210248	9.53624	1.48105e-21	4.77331e-19
ENSMUSG00000025498	Irf7	0.431354	0.577291	0.382011	2.05374	14.0574	15.8857	14.799	15.3088	425.519	-4.88055	0.51195	-9.53325	1.52438e-21	4.82972e-19
ENSMUSG00000032834	Pwp2	21.4711	22.092	21.1948	13.7246	2.35458	3.53948	2.84714	2.23735	614.774	3.11611	0.327412	9.51738	1.77596e-21	5.533e-19
ENSMUSG00000074896	Ifit3	1.12786	1.25997	1.80088	4.44408	21.8273	20.9171	16.6653	17.6916	265.518	-3.83728	0.403581	-9.5081	1.94184e-21	5.95064e-19
ENSMUSG00000072812	Ahnak2	21.8219	20.3721	6.74379	5.99708	4.62045	4.93065	4.81787	4.99342	1867.55	2.1035	0.221304	9.50501	2.00035e-21	6.03106e-19
ENSMUSG00000024678	Ms4a4d	6.45919	5.22892	5.99271	5.69203	25.3081	24.0335	35.1751	33.2092	378.885	-2.55908	0.269692	-9.48888	2.33526e-21	6.92905e-19
ENSMUSG00000056116	H2-T22	4.1348	4.52457	13.8073	13.2345	24.0341	22.7141	20.0426	20.7844	746.946	-2.23407	0.236382	-9.4511	3.35282e-21	9.79285e-19
ENSMUSG00000048388	Fam171b	10.3501	9.96188	1.73995	1.79064	1.44613	1.63059	0.89344	1.48077	298.628	3.05008	0.322778	9.44947	3.4056e-21	9.79398e-19
ENSMUSG00000020601	Trib2	1.04891	1.24845	3.13736	8.58675	14.7217	15.6801	14.7322	16.4595	581.758	-3.75631	0.398021	-9.43747	3.81875e-21	1.06543e-18
ENSMUSG00000078190	Dnm3os	1.70351	1.72084	2.15087	1.68863	11.5508	10.6586	9.13434	8.76157	666.508	-2.38452	0.252624	-9.43901	3.76305e-21	1.06543e-18
ENSMUSG00000028430	Nol6	25.6344	23.9719	15.4787	19.777	4.94709	4.41432	4.60493	4.86771	964.727	2.3857	0.253791	9.40025	5.44349e-21	1.4964e-18
ENSMUSG00000019256	Ahr	3.32559	3.36929	5.46683	7.53656	19.0337	18.952	17.8876	16.7911	1010.26	-2.37177	0.252599	-9.38949	6.02891e-21	1.63331e-18
ENSMUSG00000006494	Pdk1	2.46898	1.93498	7.65568	23.359	31.5917	27.2854	30.0292	28.813	2114.23	-3.74312	0.399471	-9.37019	7.23989e-21	1.93336e-18
ENSMUSG00000038214	Bend3	4.66774	4.81714	5.42442	5.53063	0.742773	0.666568	0.641096	0.49662	278.194	3.09818	0.331809	9.33724	9.888e-21	2.60333e-18
ENSMUSG00000033355	Rtp4	1.17835	0.643736	0.362625	1.09173	14.3559	14.9307	14.4493	14.524	232.734	-4.04749	0.433696	-9.33255	1.03351e-20	2.64893e-18
ENSMUSG00000053398	Phgdh	191.423	182.778	129.621	128.127	40.9924	42.2187	50.3084	44.6361	3574.28	1.98041	0.212207	9.33246	1.03446e-20	2.64893e-18
ENSMUSG00000033880	Lgals3bp	14.3504	13.7952	14.5847	27.5113	108.878	100.993	100.21	93.3605	2393.43	-2.78204	0.298603	-9.31686	1.19833e-20	3.02709e-18
ENSMUSG00000030921	Trim30a	0.247627	0.16456	0.125315	0.268065	4.53395	4.33884	3.1902	3.71647	121.007	-4.14703	0.445679	-9.30496	1.34037e-20	3.34074e-18
ENSMUSG00000032549	Rab6b	1.0387	1.22888	4.99707	4.38089	8.49698	6.35162	8.57606	7.07556	376.317	-2.77086	0.298266	-9.28988	1.54463e-20	3.79917e-18
ENSMUSG00000031284	Pak3	0.973376	0.784959	5.59826	2.63642	7.7841	8.05341	7.82014	8.37676	712.48	-3.21175	0.345874	-9.28592	1.60312e-20	3.89183e-18
ENSMUSG00000037010	Apln	1.18534	1.20544	6.36395	17.9774	15.1836	15.3309	17.2024	15.7309	503.998	-3.78216	0.409753	-9.23033	2.69795e-20	6.46573e-18
ENSMUSG00000041762	Gpr155	5.02977	4.51577	0.547642	0.580544	0.455005	0.350581	0.313038	0.412699	144.676	3.67466	0.398637	9.21807	3.02495e-20	7.15765e-18
ENSMUSG00000037846	Rtkn2	0.807495	0.992609	2.60046	2.09706	8.10833	6.14565	6.30486	6.40317	329.401	-2.80482	0.304645	-9.20685	3.35843e-20	7.8474e-18
ENSMUSG00000074934	Grem1	45.7132	44.7551	110.15	136.704	173.83	170.03	180.311	180.749	7672.79	-1.99685	0.217542	-9.17912	4.34627e-20	1.00302e-17
ENSMUSG00000026177	Slc11a1	0.677747	0.943395	3.93503	6.37843	5.19484	7.08203	7.74649	8.80013	268.008	-3.3269	0.362644	-9.17402	4.55695e-20	1.0263e-17
ENSMUSG00000052085	Dock8	0.74134	0.882674	7.08038	5.04619	3.94333	3.80248	4.94525	4.84885	559.226	-2.58246	0.281478	-9.17464	4.53082e-20	1.0263e-17
ENSMUSG00000025362	Rps26	123.821	122.22	263.991	247.588	329.617	297.821	462.375	451.718	6300.29	-1.89344	0.206762	-9.15755	5.30874e-20	1.18138e-17
ENSMUSG00000034422	Parp14	0.21149	0.351362	0.321081	0.649116	3.80988	3.44861	3.94194	3.10585	261.605	-3.60228	0.393502	-9.15442	5.46527e-20	1.20191e-17
ENSMUSG00000056671	Prelid2	2.25258	3.02268	10.0842	16.3956	20.5185	19.8107	24.7497	24.0621	252.113	-3.18351	0.348014	-9.14764	5.81929e-20	1.26488e-17
ENSMUSG00000052837	Junb	8.99575	10.0533	39.2702	28.1503	30.9049	32.6535	51.7925	46.9927	1016.1	-2.37077	0.259378	-9.14022	6.23278e-20	1.33919e-17
ENSMUSG00000019929	Dcn	19.9832	19.1394	1.4825	2.57281	1.63106	2.05261	1.95345	2.76546	534.436	3.03428	0.332056	9.13785	6.37043e-20	1.35321e-17
ENSMUSG00000027399	Il1a	0.10314	0.247511	0.0782932	0.496235	9.13439	7.18689	8.08813	7.0217	113.358	-5.26564	0.579577	-9.08531	1.03401e-19	2.17178e-17
ENSMUSG00000026234	Ncl	105.283	102.366	79.7177	47.5778	16.3662	15.6624	19.7384	18.1659	7320.81	2.45418	0.272409	9.00918	2.07598e-19	4.31182e-17
ENSMUSG00000029304	Spp1	443.067	431.003	957.783	1667.98	2513.06	2363.89	2494.68	2402.98	38825.7	-2.48628	0.276019	-9.00763	2.10551e-19	4.32509e-17
ENSMUSG00000038279	Nop2	66.9604	63.663	80.9551	66.1556	14.9829	12.5961	15.2221	12.103	1636.48	2.26452	0.251845	8.99173	2.43379e-19	4.94509e-17
ENSMUSG00000041112	Elmo1	2.44383	2.79487	0.499608	0.833827	0.112734	0.142336	0.211526	0.106425	159.529	4.14791	0.462637	8.96581	3.08017e-19	6.19114e-17
ENSMUSG00000038151	Prdm1	0.133811	0.107786	0.101575	0.16095	1.7431	2.33306	2.964	1.87747	93.2897	-4.35003	0.486796	-8.93604	4.03382e-19	8.02172e-17
ENSMUSG00000053581	Zfand2a	35.9351	35.3884	38.5432	28.7277	8.44409	6.5695	7.1967	5.54774	1005.88	2.49638	0.279576	8.92919	4.29132e-19	8.44397e-17
ENSMUSG00000027405	Nop56	82.8005	78.8578	79.2548	36.922	10.8244	8.65268	9.83046	10.6057	2311.57	2.98239	0.334064	8.92759	4.35394e-19	8.47794e-17
ENSMUSG00000058624	Gda	3.65727	4.02359	2.18957	2.4679	17.9691	16.0712	16.5836	16.193	875.914	-2.09038	0.236173	-8.85105	8.67013e-19	1.67083e-16
ENSMUSG00000040463	Mybbp1a	121.418	111.747	102.279	66.0656	24.3691	21.1958	22.895	23.7906	5085.27	2.3199	0.262887	8.82469	1.0976e-18	2.09362e-16
ENSMUSG00000024810	Il33	19.1418	17.3137	41.7705	129.362	204.424	190.045	199.291	197.978	5118.58	-3.44636	0.390608	-8.82308	1.11358e-18	2.10263e-16
ENSMUSG00000020889	Nr1d1	58.8013	55.1662	14.4488	18.544	16.5266	15.4434	12.6014	13.1301	1117.66	2.14541	0.244325	8.78095	1.62104e-18	3.0302e-16
ENSMUSG00000057346	Apol9a	2.95269	3.39345	4.50005	9.44793	23.6189	20.6155	25.2555	22.49	1186.21	-2.90836	0.331356	-8.77715	1.67674e-18	3.10331e-16
ENSMUSG00000032487	Ptgs2	58.0124	55.0584	190.849	184.4	215.914	216.771	198.828	188.048	10631.1	-1.7747	0.202294	-8.77288	1.74148e-18	3.19153e-16
ENSMUSG00000040253	Gbp7	0.120888	0.0870301	0.156001	0.588892	3.17575	2.93188	3.01324	2.59523	126.229	-4.80714	0.548365	-8.76631	1.8461e-18	3.35041e-16
ENSMUSG00000020623	Map2k6	0.748815	0.911217	1.78006	4.47973	9.64756	9.15848	10.3204	9.60424	285.144	-3.57022	0.407587	-8.75941	1.96273e-18	3.52782e-16
ENSMUSG00000052125	F730043M19Rik	3.88649	4.20676	4.28004	5.41843	18.6338	19.2264	19.0896	17.5618	755.203	-2.17524	0.248713	-8.74598	2.21091e-18	3.93604e-16
ENSMUSG00000025403	Shmt2	174.042	166.751	78.5264	112.062	34.0814	32.9169	39.7994	37.5409	3728.49	2.14022	0.245456	8.71935	2.79797e-18	4.93419e-16
ENSMUSG00000038539	Atf5	175.88	169.607	40.7121	122.794	21.1443	17.0012	15.7359	15.8853	2047.16	3.44949	0.397218	8.68411	3.81707e-18	6.66845e-16
ENSMUSG00000006205	Htra1	211.284	198.466	78.6979	82.3537	66.7823	64.7302	60.4742	56.7614	4187.57	1.80595	0.208132	8.67696	4.06491e-18	7.03569e-16
ENSMUSG00000024359	Hspa9	319.302	306.481	174.046	139.255	86.1162	83.4732	84.5397	83.4691	9765.76	1.89716	0.218821	8.66994	4.32334e-18	7.41434e-16
ENSMUSG00000020598	Nrcam	3.26173	2.56316	1.24569	0.834151	0.318504	0.12889	0.213435	0.20635	207.961	3.79709	0.438518	8.65891	4.76315e-18	8.06268e-16
ENSMUSG00000025047	Pdcd11	17.857	17.5109	14.9439	14.9564	4.90091	4.24252	4.5589	4.59322	1446.89	1.94991	0.225207	8.65832	4.78766e-18	8.06268e-16
ENSMUSG00000037185	Krt80	22.0913	20.9846	9.00116	15.7375	3.04231	3.12402	3.38935	3.5848	918.532	2.62449	0.303232	8.65506	4.92667e-18	8.22271e-16
ENSMUSG00000079029	Gm5662	0.442606	0.786396	0.755955	0.798561	7.48734	8.79572	9.19366	7.19065	115.769	-3.64838	0.422047	-8.64449	5.40453e-18	8.94043e-16
ENSMUSG00000033762	Recql4	19.5846	18.5927	13.1818	10.6221	3.1729	3.48943	3.76465	4.04475	589.156	2.28455	0.264613	8.63356	5.94698e-18	9.75148e-16
ENSMUSG00000040296	Ddx58	2.24296	1.91916	1.64416	4.71837	21.4668	20.8364	22.0536	19.2921	1178.32	-3.31442	0.385591	-8.5957	8.27573e-18	1.3452e-15
ENSMUSG00000033307	Mif	202.05	193.947	724.487	604.779	655.93	602.438	742.17	703.19	5856.08	-1.86791	0.21749	-8.58847	8.81347e-18	1.42026e-15
ENSMUSG00000000627	Sema4f	16.0878	15.1684	3.66169	13.4019	1.41704	1.49714	0.754535	1.02724	497.745	4.11215	0.479226	8.58083	9.41933e-18	1.49216e-15
ENSMUSG00000053113	Socs3	6.69038	6.65611	13.1153	25.9208	38.6136	34.0412	45.2331	43.0686	1094.62	-2.72575	0.317638	-8.58132	9.37898e-18	1.49216e-15
ENSMUSG00000017830	Dhx58	0.642988	0.522633	0.425109	0.860714	4.89159	6.31436	5.80902	6.90789	153.158	-3.47431	0.40629	-8.55132	1.21692e-17	1.91158e-15
ENSMUSG00000090958	Lrrc32	1.40423	1.83589	8.62644	10.5608	8.21112	8.77017	8.3521	8.7356	470.06	-2.38431	0.279225	-8.53904	1.35345e-17	2.10834e-15
ENSMUSG00000021486	Prelid1	34.8045	34.6056	140.226	145.654	96.9144	92.8943	120.137	114.348	3771.67	-1.75602	0.206436	-8.50637	1.79463e-17	2.77249e-15
ENSMUSG00000020121	Srgap1	3.047	3.52295	0.485157	0.563155	0.332784	0.41478	0.395461	0.224225	145.631	3.4871	0.410323	8.49843	1.92167e-17	2.94441e-15
ENSMUSG00000035105	Egln3	6.32263	5.47094	18.598	36.8135	37.1406	33.3736	39.1995	39.259	1021.33	-2.73716	0.322339	-8.49158	2.03853e-17	3.09807e-15
ENSMUSG00000004791	Pgf	5.6341	5.13975	16.2554	22.5939	20.0994	20.402	27.8265	24.0632	731.686	-2.26861	0.267516	-8.4803	2.24606e-17	3.38594e-15
ENSMUSG00000025586	Cpeb1	14.441	14.5421	3.49017	4.34247	3.2381	3.335	2.6298	2.83682	363.48	2.40059	0.283115	8.47922	2.26713e-17	3.39036e-15
ENSMUSG00000036636	Clcn7	29.7324	27.8201	19.4637	14.7802	7.54336	6.80746	5.71183	6.8916	1115.11	2.1842	0.257938	8.46792	2.49824e-17	3.70632e-15
ENSMUSG00000014329	Bicc1	1.20392	1.07079	3.73863	3.74639	4.60142	5.79381	5.26201	6.00107	414.912	-2.318	0.274421	-8.4469	2.99144e-17	4.40307e-15
ENSMUSG00000097789	Gm2115	6.21337	5.5889	32.4192	22.6431	25.2006	24.8734	28.7955	24.2595	2214.49	-2.16866	0.256881	-8.44229	3.11193e-17	4.54463e-15
ENSMUSG00000027276	Jag1	15.5136	15.0186	4.9952	6.56323	3.19874	3.58112	3.29452	3.01395	570.643	2.27982	0.270359	8.43255	3.38212e-17	4.90093e-15
ENSMUSG00000020042	Btbd11	9.00329	9.14024	4.41588	3.29924	1.51449	1.15319	1.79974	1.10679	559.707	2.66768	0.316825	8.42003	3.76393e-17	5.41224e-15
ENSMUSG00000024587	Nars	113.62	108.764	67.6049	78.8097	32.146	29.3028	30.8129	31.7551	3809.06	1.8291	0.217515	8.40908	4.13235e-17	5.89665e-15
ENSMUSG00000002104	Rapsn	33.9708	33.7669	20.0121	19.0034	9.66897	8.52258	7.69988	6.4682	444.905	2.27103	0.270171	8.4059	4.24608e-17	6.01302e-15
ENSMUSG00000025491	Ifitm1	2.91565	3.09189	3.76723	19.8107	40.5568	39.7851	62.1988	56.7265	444.344	-4.30428	0.512789	-8.39387	4.70404e-17	6.61147e-15
ENSMUSG00000011752	Pgam1	53.485	49.6438	188.081	234.204	142.392	136.035	194.195	184.092	4158.28	-1.87533	0.223679	-8.38403	5.11476e-17	7.08223e-15
ENSMUSG00000034459	Ifit1	2.14637	2.13672	2.56033	7.5453	23.5704	21.4955	24.3314	21.3492	495.589	-3.4139	0.407158	-8.3847	5.08533e-17	7.08223e-15
ENSMUSG00000020075	Ddx21	76.4004	73.806	76.3549	42.7233	14.1666	13.2895	13.9515	14.0715	2983.95	2.42211	0.2891	8.37809	5.37948e-17	7.39401e-15
ENSMUSG00000030630	Fah	3.67176	5.54096	18.3027	18.6779	24.9366	22.418	23.5661	23.8963	555.083	-2.34759	0.280877	-8.35808	6.37495e-17	8.69832e-15
ENSMUSG00000027185	Nat10	16.5447	15.5628	11.0061	8.75384	3.40526	3.37694	3.59073	3.92735	845.404	2.09009	0.251012	8.32664	8.31663e-17	1.12654e-14
ENSMUSG00000029480	Dhx37	23.8559	22.218	20.6826	16.9387	4.71816	4.46878	5.82622	5.36109	927.938	2.04547	0.246739	8.29002	1.1323e-16	1.52274e-14
ENSMUSG00000027848	Olfml3	2.00482	2.18389	3.80461	5.22696	8.68139	8.56246	9.84137	9.74049	547.225	-2.22142	0.268343	-8.27831	1.2494e-16	1.66821e-14
ENSMUSG00000068699	Flnc	263.843	252.986	132.442	146.986	79.5138	75.483	81.2078	78.3443	18535.5	1.69574	0.205022	8.27101	1.32831e-16	1.761e-14
ENSMUSG00000034667	Xpot	62.0955	60.3593	29.0332	36.9185	16.2536	14.7828	17.0443	14.1897	2684.07	1.97379	0.238982	8.25914	1.46726e-16	1.93151e-14
ENSMUSG00000036136	Fam110c	0.703278	0.931071	2.18546	3.06644	6.10158	7.00283	6.40136	6.22285	178.747	-2.91958	0.35398	-8.24788	1.61234e-16	2.10765e-14
ENSMUSG00000069874	Irgm2	0.239095	0.702783	0.22338	0.918068	10.0476	9.35045	9.88988	9.2841	266.25	-4.28018	0.519445	-8.23991	1.72337e-16	2.23715e-14
ENSMUSG00000000693	Loxl3	11.0137	10.5043	20.8955	24.021	39.481	36.5663	38.1546	37.5381	1782.34	-1.81517	0.220946	-8.21544	2.11385e-16	2.72512e-14
ENSMUSG00000033909	Usp36	21.0598	20.593	12.1472	15.739	4.08412	4.29029	5.46309	4.32234	1196.77	2.09719	0.255867	8.19641	2.47676e-16	3.17111e-14
ENSMUSG00000022906	Parp9	0.612914	0.902562	1.35348	1.59173	7.19408	6.38929	4.40846	5.85165	244.739	-2.73708	0.335538	-8.15729	3.42623e-16	4.35691e-14
ENSMUSG00000047878	A4galt	11.7679	10.1548	18.6347	43.7717	81.2885	70.0476	79.8499	76.7842	1586.05	-2.83852	0.348606	-8.1425	3.87205e-16	4.89056e-14
ENSMUSG00000025150	Cbr2	28.2819	28.7754	93.2895	244.861	234.508	218.387	226.882	212.05	3031.15	-2.94324	0.361795	-8.1351	4.11606e-16	5.16386e-14
ENSMUSG00000032334	Loxl1	12.5358	12.0092	35.0009	26.2322	33.7972	31.8964	48.2528	47.3675	1445.85	-1.96239	0.24137	-8.13018	4.28638e-16	5.34169e-14
ENSMUSG00000043067	Dpy19l1	9.02034	8.85731	20.5905	20.6648	31.1715	32.9485	29.9923	28.8106	2051.75	-1.71759	0.211561	-8.11868	4.71281e-16	5.83421e-14
ENSMUSG00000025190	Got1	63.4559	64.1986	32.2209	37.6806	16.5175	15.8406	15.7207	18.1455	1188.64	1.90964	0.235664	8.10324	5.35152e-16	6.58131e-14
ENSMUSG00000020440	Arf5	16.5484	16.6929	53.2458	51.1101	51.6324	47.706	57.5097	57.5277	1191.26	-1.79085	0.221298	-8.09249	5.84572e-16	7.1421e-14
ENSMUSG00000017999	Ddx27	34.2502	30.5382	28.4803	25.6653	8.49594	7.93483	9.27272	8.53435	1309.49	1.8656	0.23185	8.04661	8.51213e-16	1.03323e-13
ENSMUSG00000021185	Dglucy	7.59973	7.49384	22.4483	17.1905	23.9647	24.7981	29.3434	28.0325	1313.07	-1.92626	0.239434	-8.04506	8.62005e-16	1.03958e-13
ENSMUSG00000078606	Gm4070	0.0804883	0.107382	0.0555438	0.0880115	1.22324	1.02468	1.29105	1.17177	82.9996	-3.66279	0.456179	-8.02926	9.80585e-16	1.175e-13
ENSMUSG00000001542	Ell2	1.74016	1.78587	3.99429	3.35975	7.95717	7.64506	6.88495	6.67508	698.442	-1.94165	0.242441	-8.00874	1.15888e-15	1.37981e-13
ENSMUSG00000020412	Ascc2	75.5225	71.9343	19.1372	30.8006	15.1418	16.0656	15.8137	17.0392	2303.43	2.16511	0.270958	7.99058	1.34308e-15	1.5801e-13
ENSMUSG00000037541	Shank2	0.390761	0.382189	3.56427	3.33937	1.14771	1.76521	2.45355	2.09174	289.239	-2.55216	0.319399	-7.99049	1.34401e-15	1.5801e-13
ENSMUSG00000063838	Cdc42ep5	1.10652	1.92587	4.55973	8.5877	9.59512	10.5869	14.9046	17.4875	157.166	-3.37167	0.423221	-7.96669	1.62983e-15	1.90415e-13
ENSMUSG00000053801	Grwd1	23.8868	22.0897	35.1627	20.2588	3.74271	5.59118	3.04927	3.29262	427.406	2.85083	0.35794	7.96453	1.65852e-15	1.92563e-13
ENSMUSG00000026888	Grb14	0.566733	0.661702	1.8929	1.84052	3.58108	3.2685	3.35964	3.14581	233.574	-2.38872	0.300145	-7.95856	1.74058e-15	2.00843e-13
ENSMUSG00000026253	Chrng	6.96106	7.32623	0.0123749	0.176478	0.146	0.16543	0.136972	0.34052	112.785	4.77753	0.600614	7.95442	1.79976e-15	2.06399e-13
ENSMUSG00000028278	Rragd	6.5859	5.4817	1.11539	2.05142	0.783293	0.985168	0.440915	0.639416	166.021	3.43582	0.431982	7.95361	1.81159e-15	2.06488e-13
ENSMUSG00000074794	Arrdc3	2.78354	2.69011	2.50761	5.5302	18.7855	19.8934	17.6846	17.0556	966.737	-2.66642	0.335908	-7.93796	2.0554e-15	2.32858e-13
ENSMUSG00000033159	Cnppd1	23.136	22.9904	8.52977	15.2252	4.45825	4.27755	4.08138	4.45834	871.648	2.43024	0.306496	7.9291	2.20748e-15	2.4858e-13
ENSMUSG00000026628	Atf3	29.0496	29.5312	1.65026	8.45109	1.50491	1.75848	1.23537	1.49905	285.493	4.4061	0.556203	7.92173	2.34222e-15	2.62174e-13
ENSMUSG00000034612	Chst11	5.82027	6.0248	22.7058	16.0618	21.9204	21.9178	24.1071	23.0123	1388.7	-1.99095	0.251408	-7.9192	2.39044e-15	2.65979e-13
ENSMUSG00000026104	Stat1	1.04116	1.16374	1.7982	1.61423	5.04715	5.63162	6.8752	4.67762	351.171	-2.37502	0.30062	-7.90039	2.78021e-15	3.07518e-13
ENSMUSG00000017607	Tns4	0.0394037	0.0909222	0.827541	1.61934	0.666572	0.893012	2.57499	1.41749	74.548	-4.7695	0.604654	-7.88799	3.07084e-15	3.37666e-13
ENSMUSG00000020706	Ftsj3	41.0811	39.2481	37.3433	21.7189	7.71716	8.28066	8.41756	7.87909	1327.91	2.30298	0.292278	7.8794	3.28963e-15	3.59609e-13
ENSMUSG00000038507	Parp12	3.32961	2.83641	5.93186	5.57827	15.6703	13.7392	11.704	13.7796	514.536	-2.05798	0.262147	-7.85049	4.14431e-15	4.50405e-13
ENSMUSG00000021876	Rnase4	7.46239	7.89784	10.4796	16.0569	35.6435	38.0733	34.8328	37.6695	546.537	-2.23819	0.285517	-7.8391	4.53792e-15	4.89902e-13
ENSMUSG00000049553	Polr1a	27.5216	26.5042	21.3688	15.5959	7.61174	7.91313	7.39726	7.19812	2551.62	1.8885	0.240927	7.83848	4.56015e-15	4.89902e-13
ENSMUSG00000002997	Prkar2b	9.21733	9.21581	47.5389	21.5588	70.4546	62.0609	56.7819	54.7315	2149.01	-2.59671	0.331483	-7.8336	4.74078e-15	5.03571e-13
ENSMUSG00000026494	Kif26b	0.65114	0.756992	1.2129	1.88302	3.39135	3.23349	3.76366	3.34933	475.789	-2.32862	0.297261	-7.83359	4.74127e-15	5.03571e-13
ENSMUSG00000032265	Tent5a	1.02341	1.10715	2.64676	2.69812	6.78526	5.09601	5.29919	5.17851	301.972	-2.29192	0.292771	-7.82838	4.94209e-15	5.21935e-13
ENSMUSG00000025997	Ikzf2	0.49674	0.556651	1.11791	1.01221	3.36705	3.29132	2.66784	2.29218	305.076	-2.22155	0.283867	-7.82604	5.03458e-15	5.28716e-13
ENSMUSG00000003528	Slc25a1	11.6038	10.7593	48.5649	34.4969	33.8913	37.5849	48.0448	43.8173	1032.22	-2.03889	0.260575	-7.82457	5.09403e-15	5.3197e-13
ENSMUSG00000037712	Fermt2	9.96227	9.99865	31.6088	26.2693	36.0626	35.8472	32.0752	35.5769	2002.9	-1.76188	0.225433	-7.81553	5.47329e-15	5.68401e-13
ENSMUSG00000020120	Plek	3.67622	3.60672	4.77731	12.0917	26.691	28.1554	26.5235	25.21	1040.85	-2.82855	0.36266	-7.79944	6.21839e-15	6.40437e-13
ENSMUSG00000050628	Ubald2	4.20842	4.50169	12.4421	9.40458	9.7861	9.70993	22.9524	21.1795	256.085	-2.33478	0.299366	-7.79909	6.23546e-15	6.40437e-13
ENSMUSG00000028811	Yars	49.0012	48.4704	18.1172	28.6387	13.0566	11.8315	10.938	11.7277	2022.82	2.1033	0.269931	7.79197	6.59714e-15	6.73881e-13
ENSMUSG00000057143	Trim12c	0.489944	0.401964	0.234168	0.796663	8.66732	5.65312	6.20018	5.13801	183.077	-3.68254	0.473117	-7.78358	7.05005e-15	7.16231e-13
ENSMUSG00000026456	Cyb5r1	91.9415	88.2584	15.6049	43.437	12.6481	11.1754	12.0802	11.5905	2257.97	2.92885	0.376547	7.77818	7.35781e-15	7.43457e-13
ENSMUSG00000031808	Slc27a1	50.2804	48.118	44.9658	53.5461	13.9927	12.8295	12.932	15.3325	2609.65	1.79641	0.231051	7.77493	7.5489e-15	7.58664e-13
ENSMUSG00000019775	Rgs17	0.458004	0.586536	1.2603	1.34772	3.27166	3.02099	2.51962	3.33128	232.632	-2.4763	0.319295	-7.75553	8.7974e-15	8.79411e-13
ENSMUSG00000024079	Eif2ak2	6.38445	6.35827	9.15879	5.73953	28.5294	29.3766	28.9214	26.2619	1277.05	-2.11385	0.272766	-7.74967	9.21334e-15	9.16091e-13
ENSMUSG00000024037	Wdr4	13.6881	11.9543	9.86957	9.22266	3.53868	2.08923	2.27149	2.62081	533.378	2.38063	0.307766	7.7352	1.0324e-14	1.01602e-12
ENSMUSG00000031636	Pdlim3	3.3887	3.20195	0.320292	0.428216	0.0393625	0.120423	0.110786	0.0765055	70.2123	5.22298	0.675226	7.73516	1.0327e-14	1.01602e-12
ENSMUSG00000040435	Ppp1r15a	71.7483	67.7388	11.7347	38.564	4.62176	4.52558	8.41309	5.87242	1111.41	3.29503	0.426297	7.72943	1.08025e-14	1.05723e-12
ENSMUSG00000003948	Mmd	12.1102	11.5553	56.3219	33.555	57.7075	56.1757	52.8653	51.6601	2109.72	-2.14339	0.277531	-7.72308	1.13554e-14	1.10555e-12
ENSMUSG00000029594	Rbm19	10.6941	10.7733	12.0499	8.34086	1.80344	2.08693	1.79992	2.31193	467.234	2.36667	0.306644	7.71797	1.182e-14	1.14483e-12
ENSMUSG00000021215	Net1	10.6281	10.7593	18.3375	20.4429	27.8054	27.9197	36.2144	32.773	1711.82	-1.68844	0.219104	-7.70612	1.29698e-14	1.2433e-12
ENSMUSG00000036534	Slc38a7	28.2012	25.1449	11.0393	15.483	5.08452	4.91918	6.74239	5.54932	751.386	2.12506	0.275758	7.70625	1.2957e-14	1.2433e-12
ENSMUSG00000043587	Pxylp1	2.03113	2.20379	5.18688	6.26039	7.64523	8.46855	9.5221	7.89085	536.937	-2.03226	0.264375	-7.68705	1.50562e-14	1.43595e-12
ENSMUSG00000042406	Atf4	197.325	180.642	136.963	119.538	54.1294	48.7454	56.6667	60.4521	3575.87	1.68934	0.219807	7.68554	1.52349e-14	1.44562e-12
ENSMUSG00000002266	Zim1	5.15334	5.13835	0.050969	0.302859	0.601332	0.630259	0.18805	0.331148	177.898	4.25363	0.554082	7.67689	1.63003e-14	1.5389e-12
ENSMUSG00000091549	Gm6548	12.6994	11.9203	14.0621	13.8387	50.4323	50.4839	51.5558	42.994	512.743	-1.93943	0.252693	-7.67502	1.65387e-14	1.55356e-12
ENSMUSG00000060568	Fam78b	0.354085	0.368409	1.9385	1.85847	1.88985	2.18855	2.1336	2.46537	148.141	-2.67275	0.348462	-7.67011	1.71847e-14	1.60617e-12
ENSMUSG00000041261	Car8	0.933536	1.03396	4.8669	2.79659	8.30797	7.00661	7.05429	5.948	259.497	-2.71211	0.353778	-7.66614	1.77252e-14	1.64844e-12
ENSMUSG00000026981	Il1rn	0.833769	0.719759	1.22859	1.26834	2.67203	2.78709	4.77324	3.82747	177.905	-2.47276	0.322926	-7.65736	1.89801e-14	1.75641e-12
ENSMUSG00000068739	Sars	102.789	94.0321	44.4837	58.6909	27.0289	27.8716	28.8323	28.3958	3761.03	1.78213	0.232833	7.6541	1.94677e-14	1.79266e-12
ENSMUSG00000024053	Emilin2	10.8364	10.5582	25.0238	36.9673	38.4588	34.7158	41.4324	41.0011	2335.02	-1.94617	0.254428	-7.64921	2.02222e-14	1.85301e-12
ENSMUSG00000050244	Heatr1	19.1947	18.5854	20.0658	10.793	3.28692	3.4839	3.98207	3.07856	1145.76	2.42704	0.317753	7.63814	2.20388e-14	2.00962e-12
ENSMUSG00000032215	Rsl24d1	28.6731	26.775	20.7749	23.7138	7.20194	6.01998	6.75661	5.18607	381	2.23637	0.292951	7.63394	2.27681e-14	2.06604e-12
ENSMUSG00000028069	Gpatch4	11.7317	9.78372	10.5897	6.77198	1.65589	1.43535	0.854427	1.48047	192.404	3.13461	0.4108	7.63051	2.3382e-14	2.11149e-12
ENSMUSG00000027997	Casp6	2.29705	1.86774	3.16445	4.20287	7.76435	7.68358	9.12232	8.84299	445.426	-2.11663	0.277652	-7.62329	2.47288e-14	2.22238e-12
ENSMUSG00000027669	Gnb4	1.24589	1.34143	2.79666	3.81719	6.09775	5.10057	5.30138	5.28672	698.013	-2.03058	0.267193	-7.59966	2.9692e-14	2.65566e-12
ENSMUSG00000042821	Snai1	7.74538	7.75553	14.1743	27.0424	27.9964	31.3966	44.2053	40.6649	578.207	-2.45189	0.323748	-7.57344	3.63466e-14	3.23537e-12
ENSMUSG00000001663	Gstt1	0.488566	0.209071	0.438298	1.65612	5.30363	6.35502	7.46352	8.4012	82.2115	-4.64506	0.614718	-7.55642	4.14329e-14	3.67064e-12
ENSMUSG00000028527	Ak4	1.65064	1.94956	9.65803	6.89626	8.02371	7.81183	7.85485	8.54335	431.975	-2.18115	0.289094	-7.54478	4.53037e-14	3.99463e-12
ENSMUSG00000046259	Sprr2h	0.631734	1.12451	2.60325	6.29598	5.92709	7.96751	16.1763	16.3374	76.1595	-4.13096	0.548084	-7.5371	4.80538e-14	4.21723e-12
ENSMUSG00000029798	Herc6	0.17529	0.212348	0.338198	0.285514	2.26757	1.6602	1.53415	1.38999	129.675	-2.88746	0.38353	-7.52864	5.12713e-14	4.47857e-12
ENSMUSG00000032666	1700025G04Rik	0.362706	0.438391	2.2944	1.45423	1.73587	2.40117	2.25738	2.58552	283.056	-2.58752	0.344872	-7.50284	6.24474e-14	5.42944e-12
ENSMUSG00000001506	Col1a1	52.6344	51.5966	186.577	216.21	169.043	158.902	157.2	152.122	13328.5	-1.56931	0.20929	-7.49827	6.46632e-14	5.59606e-12
ENSMUSG00000028480	Glipr2	21.4422	18.7108	49.2519	55.7692	75.1012	73.6775	66.0333	62.6304	1740.12	-1.68157	0.224476	-7.49111	6.82937e-14	5.88301e-12
ENSMUSG00000079243	Xirp1	2.98481	3.10382	0.777302	1.28408	0.292679	0.221087	0.152545	0.265465	100.416	3.77786	0.505116	7.47918	7.47886e-14	6.41295e-12
ENSMUSG00000023992	Trem2	0.233265	0.148176	0.791606	1.59267	4.09621	2.46457	3.1512	1.9426	126.583	-3.7867	0.506368	-7.47815	7.53759e-14	6.4338e-12
ENSMUSG00000032374	Plod2	9.95591	8.65357	16.2137	32.7915	52.4156	48.5478	48.2933	46.3882	2519.3	-2.34795	0.314456	-7.4667	8.22308e-14	6.987e-12
ENSMUSG00000022557	Bop1	71.5155	71.2462	74.5314	79.9053	20.76	19.7732	23.7187	23.171	2018.51	1.60683	0.215458	7.45776	8.80027e-14	7.4436e-12
ENSMUSG00000031596	Slc7a2	0.958375	0.97919	1.25197	1.04998	3.92556	3.95043	4.01573	3.92265	325.127	-2.03269	0.272601	-7.45663	8.87639e-14	7.47416e-12
ENSMUSG00000026826	Nr4a2	5.06615	4.51392	7.06945	17.0039	28.0014	29.4375	28.2835	31.5485	1087.24	-2.64513	0.355101	-7.44896	9.40806e-14	7.88632e-12
ENSMUSG00000022639	Dubr	2.23368	2.01212	3.66641	5.1379	10.9981	9.28747	8.6119	10.5197	435.7	-2.18065	0.293463	-7.43075	1.07986e-13	9.00706e-12
ENSMUSG00000104735	C130075A20Rik	1.51139	1.79548	3.1828	2.72689	9.16934	8.04786	6.64521	9.58032	316.169	-2.29494	0.308865	-7.43022	1.08414e-13	9.00706e-12
ENSMUSG00000061859	Patj	3.35155	3.69069	0.767157	1.14737	0.430996	0.591259	0.64984	0.592366	262.125	2.51116	0.3381	7.42726	1.10868e-13	9.17014e-12
ENSMUSG00000061740	Cyp2d22	0.833355	0.850895	0.882996	1.53488	6.32311	5.10921	5.64038	5.25838	183.384	-2.69015	0.36424	-7.38566	1.51699e-13	1.24921e-11
ENSMUSG00000036273	Lrrk2	11.0511	10.3153	15.4542	23.3186	40.8313	38.9852	39.7521	38.1995	4576.66	-1.86743	0.253151	-7.37677	1.62181e-13	1.32967e-11
ENSMUSG00000058006	Mdn1	15.4157	15.0026	12.7164	6.44492	3.64633	3.51345	3.02046	3.23877	2441.46	2.27998	0.309178	7.37433	1.65172e-13	1.34828e-11
ENSMUSG00000026317	Cln8	16.5338	15.7158	5.20181	8.53226	4.44833	4.25562	3.32362	3.87251	835.37	2.15869	0.292961	7.36854	1.72511e-13	1.40206e-11
ENSMUSG00000040613	Apobec1	2.23542	2.26726	7.66462	3.97277	15.5211	13.3812	15.0537	12.0959	346.195	-2.58726	0.351355	-7.36366	1.78934e-13	1.44797e-11
ENSMUSG00000022636	Alcam	5.27987	5.61828	8.57289	15.659	28.4793	27.6693	24.8232	24.1208	1772.17	-2.16621	0.294377	-7.35863	1.85808e-13	1.49711e-11
ENSMUSG00000037921	Ddx60	0.0312604	0.0151477	0.0177972	0.164502	1.14318	1.20544	1.11626	0.888757	70.6241	-5.60338	0.762848	-7.34535	2.05228e-13	1.64649e-11
ENSMUSG00000000435	Myf5	34.3404	32.1527	6.70239	11.2472	6.22483	6.61244	6.20491	6.91893	408.149	2.33468	0.318226	7.33656	2.19157e-13	1.74328e-11
ENSMUSG00000078853	Igtp	0.0671279	0.241636	0.458607	1.25151	7.31439	6.81193	3.94806	3.7391	85.5252	-4.41857	0.602243	-7.33686	2.1866e-13	1.74328e-11
ENSMUSG00000105637	Gm42480	0.28768	0.412768	0.436752	0.346026	4.37207	5.25471	3.29603	3.94533	84.5184	-3.32297	0.453551	-7.32658	2.36105e-13	1.87013e-11
ENSMUSG00000046807	Lrrc75b	0.516038	0.510314	0.906554	1.33893	2.77291	2.87264	3.42731	3.35345	128.243	-2.72418	0.372793	-7.3075	2.72165e-13	2.14666e-11
ENSMUSG00000042793	Lgr6	2.01093	1.80759	7.06844	8.6504	7.71833	8.6048	6.76943	7.28806	606.955	-1.88665	0.258271	-7.30493	2.77403e-13	2.17878e-11
ENSMUSG00000024664	Fads3	132.869	129.134	88.2254	114.976	34.5679	35.9417	42.2547	39.9381	4158.51	1.67302	0.229484	7.29037	3.09097e-13	2.41755e-11
ENSMUSG00000031557	Plekha2	4.93883	5.76992	10.5084	16.651	20.663	19.0966	21.5316	22.1061	1200.71	-2.02456	0.277817	-7.28739	3.16026e-13	2.46145e-11
ENSMUSG00000025241	Fyco1	5.74359	5.87165	6.38293	8.69548	20.2553	18.0603	20.59	19.3821	1651.16	-1.78223	0.245034	-7.27343	3.50474e-13	2.71842e-11
ENSMUSG00000038963	Slco4a1	1.78186	1.58589	24.218	10.1719	7.72568	7.89284	10.4165	11.028	637.262	-2.67528	0.368505	-7.25982	3.87604e-13	2.994e-11
ENSMUSG00000005667	Mthfd2	29.3302	30.4323	25.559	18.9621	8.13416	9.14429	7.52217	8.40171	850.856	1.90375	0.26236	7.25626	3.9794e-13	3.06119e-11
ENSMUSG00000105431	Gm42640	0.283959	0.613289	1.2502	0.956342	8.47693	4.55282	10.4976	6.39265	70.0392	-4.1056	0.5662	-7.25114	4.13271e-13	3.16609e-11
ENSMUSG00000045624	Esf1	15.331	15.8203	8.22703	6.1894	5.70956	4.62102	3.48598	3.99851	502.946	2.04984	0.283172	7.23887	4.52438e-13	3.45201e-11
ENSMUSG00000106961	Gm43128	1.59094	1.54183	2.09754	2.11504	7.99896	9.30427	8.32514	11.0286	126.591	-2.64186	0.366094	-7.21634	5.3405e-13	4.05813e-11
ENSMUSG00000019558	Slc6a8	47.5325	45.039	60.5942	43.2674	14.0769	11.4737	12.9146	12.9394	2291.66	1.84002	0.25525	7.20869	5.64948e-13	4.27553e-11
ENSMUSG00000029185	Fam114a1	14.2072	13.595	22.3309	30.5566	45.68	45.4727	48.2842	46.1784	1406.56	-1.76475	0.245066	-7.20113	5.97175e-13	4.50121e-11
ENSMUSG00000063873	Slc24a3	8.80299	8.47773	4.07485	1.54712	1.02098	0.995909	0.999497	0.880038	217.076	3.21128	0.446245	7.19623	6.18984e-13	4.64686e-11
ENSMUSG00000024732	Ccdc86	12.3415	11.1599	11.3401	7.28795	0.947379	1.70561	1.48133	2.35964	498.273	2.58902	0.360104	7.18965	6.49583e-13	4.85706e-11
ENSMUSG00000011148	Adssl1	12.0146	12.381	22.0611	49.2713	62.1367	63.5304	69.1168	61.9864	1307.52	-2.42504	0.337563	-7.18396	6.77194e-13	5.04334e-11
ENSMUSG00000022306	Zfpm2	2.63324	2.46918	6.82858	7.84976	8.30706	9.02745	8.1721	8.21739	905.533	-1.68539	0.234644	-7.18277	6.83154e-13	5.06754e-11
ENSMUSG00000022514	Il1rap	1.27249	1.32998	3.07469	2.80246	5.22548	4.6559	4.30002	4.70033	551.648	-1.79068	0.249418	-7.17944	6.99966e-13	5.17172e-11
ENSMUSG00000020689	Itgb3	6.10693	6.73524	12.3882	35.199	40.2382	39.8787	43.5479	40.7187	2354.46	-2.71325	0.377963	-7.1786	7.04264e-13	5.18299e-11
ENSMUSG00000029108	Pcdh7	6.10566	6.44174	15.6824	10.3539	21.8189	21.0879	22.782	22.1767	2379.75	-1.84062	0.256923	-7.1641	7.82968e-13	5.73962e-11
ENSMUSG00000097073	9430037G07Rik	0.504448	0.329243	0.478655	0.650098	4.08747	3.69298	2.97696	3.26141	106.845	-2.96188	0.413951	-7.15513	8.35935e-13	6.10396e-11
ENSMUSG00000041135	Ripk2	6.62757	5.47205	21.2946	13.581	27.1954	23.7225	24.7038	26.1211	743.262	-2.07623	0.290356	-7.15063	8.63777e-13	6.28272e-11
ENSMUSG00000043822	Adamtsl5	45.0142	41.2887	25.7585	23.9516	10.2544	12.149	14.0078	13.9264	1561.72	1.6272	0.22788	7.14062	9.29103e-13	6.73167e-11
ENSMUSG00000034993	Vat1	365.094	354.239	302.75	313.272	106.28	102.158	136.472	125.193	8863.09	1.45938	0.204615	7.13234	9.86769e-13	7.12188e-11
ENSMUSG00000062210	Tnfaip8	0.302271	0.316593	1.65604	0.707392	2.23628	2.2805	2.1348	2.46299	221.735	-2.89337	0.406096	-7.12483	1.04206e-12	7.49199e-11
ENSMUSG00000026471	Mr1	2.28074	2.57951	2.36869	3.16641	10.5347	9.32679	8.86638	9.69127	518.166	-1.93056	0.271158	-7.11967	1.08187e-12	7.74842e-11
ENSMUSG00000003541	Ier3	37.0834	34.9086	104.4	212.557	163.01	147.723	165.535	176.937	2091.9	-2.25091	0.316464	-7.11268	1.1381e-12	8.12002e-11
ENSMUSG00000038987	Cfap157	21.8591	22.7424	16.4194	15.67	2.7332	3.05825	5.76944	3.54153	289.823	2.30185	0.323721	7.1106	1.15539e-12	8.21208e-11
ENSMUSG00000028179	Cth	16.9483	16.3275	2.86102	6.3029	2.46806	2.86233	2.51975	2.28561	260.429	2.79849	0.393966	7.10338	1.21742e-12	8.62013e-11
ENSMUSG00000023963	Cyp39a1	1.40045	1.68652	1.72117	1.89839	5.70701	6.63196	7.59537	7.35182	184.187	-2.26086	0.31854	-7.09756	1.26978e-12	8.95701e-11
ENSMUSG00000017493	Igfbp4	2.87387	1.99578	5.49467	8.52168	9.63445	9.55988	12.0086	10.6825	476.293	-2.2307	0.314453	-7.09391	1.30378e-12	9.16221e-11
ENSMUSG00000005803	Sqor	4.65293	4.10438	8.6282	6.47609	15.2296	16.4077	16.8476	15.157	634.245	-1.87146	0.264053	-7.08744	1.36612e-12	9.56438e-11
ENSMUSG00000001123	Lgals9	18.483	17.4288	30.7366	32.0869	43.4208	45.2464	55.5004	51.4099	1116.24	-1.57388	0.222972	-7.05866	1.68118e-12	1.1694e-10
ENSMUSG00000053175	Bcl3	1.15167	1.51094	1.79008	5.07924	9.49553	7.42946	11.6731	11.7416	219.066	-3.12209	0.442315	-7.05852	1.68282e-12	1.1694e-10
ENSMUSG00000021754	Map3k1	0.719946	0.822631	1.90931	1.47981	2.58451	2.91307	3.98162	3.25721	233.516	-2.21563	0.314224	-7.05113	1.77472e-12	1.2287e-10
ENSMUSG00000047821	Trim16	22.2853	23.1853	17.8189	23.4009	7.6285	7.02556	6.19978	6.86173	927.515	1.79577	0.255091	7.03972	1.92625e-12	1.32869e-10
ENSMUSG00000024104	Washc2	27.4305	26.9048	23.8106	18.0591	8.85413	8.55499	8.50802	8.46893	1750.1	1.67835	0.23856	7.03534	1.98778e-12	1.36609e-10
ENSMUSG00000038175	Mylip	2.74992	2.38894	2.40614	2.82791	9.65054	8.88283	10.1708	10.2067	282.785	-1.99522	0.283856	-7.02899	2.08036e-12	1.41927e-10
ENSMUSG00000075511	1700001L05Rik	5.25209	4.90702	0.724878	1.52256	0.464068	0.416907	0.746352	0.450984	157.124	3.13398	0.44584	7.02939	2.07436e-12	1.41927e-10
ENSMUSG00000030342	Cd9	43.9936	42.7045	72.6126	79.7137	117.951	114.624	123.49	118.787	2589.7	-1.48257	0.211123	-7.02231	2.18225e-12	1.48338e-10
ENSMUSG00000037020	Wdr62	9.01654	7.62732	7.09557	6.6308	1.16416	1.72681	2.11815	1.64558	377.38	2.16161	0.307862	7.02138	2.19695e-12	1.48795e-10
ENSMUSG00000003955	Fam162a	28.1845	25.2031	69.6387	252.527	218.568	205.796	221.824	202.168	1846.35	-2.99022	0.426009	-7.01914	2.23232e-12	1.50645e-10
ENSMUSG00000042473	Tbc1d8b	4.19362	4.29496	9.95539	9.86899	15.4739	13.6653	13.2769	13.1938	776.152	-1.63994	0.233781	-7.01483	2.30223e-12	1.54804e-10
ENSMUSG00000029605	Oas1b	0.0340694	0.0660355	0	0.0409792	2.44095	3.73384	2.7671	2.4512	40.7776	-5.51819	0.786757	-7.01384	2.31866e-12	1.5535e-10
ENSMUSG00000040350	Trim7	0.714664	0.653026	0.854433	1.43447	3.33353	3.72581	3.30254	3.76306	239.749	-2.37807	0.339432	-7.00602	2.45195e-12	1.63694e-10
ENSMUSG00000027508	Pag1	9.11732	9.05067	4.51714	2.44551	2.15711	2.01286	2.0634	1.66881	561.639	2.29196	0.327386	7.00078	2.54533e-12	1.69323e-10
ENSMUSG00000037594	Clba1	21.2602	21.16	19.1874	17.9712	6.40873	7.02741	5.23665	5.78606	361.903	1.93564	0.277059	6.98637	2.82081e-12	1.86642e-10
ENSMUSG00000061024	Rrs1	19.6176	21.0582	25.7333	14.3093	2.17635	3.26184	2.78424	3.76854	336.976	2.61169	0.373839	6.98613	2.82564e-12	1.86642e-10
ENSMUSG00000039031	Arhgap18	2.56991	2.59021	4.76777	3.54862	8.04012	8.11569	9.9901	8.6604	565.736	-1.85073	0.265517	-6.9703	3.16268e-12	2.08169e-10
ENSMUSG00000078651	Aoc2	8.67344	8.18031	3.03875	3.06556	0.796692	1.29992	0.971657	1.33168	123.474	2.83033	0.406563	6.9616	3.36435e-12	2.20666e-10
ENSMUSG00000026615	Eprs	35.8977	34.8046	19.9926	21.5711	13.6655	13.1445	12.7995	13.3477	5308.15	1.43472	0.206196	6.95803	3.4507e-12	2.25538e-10
ENSMUSG00000034574	Daam1	23.7566	21.5238	7.95407	8.4595	8.20805	8.66812	6.31536	7.9961	1334.58	1.65563	0.23799	6.95671	3.48312e-12	2.26864e-10
ENSMUSG00000085385	Snhg17	11.2886	10.8748	7.90432	9.21991	2.12596	2.84185	2.15622	3.20514	620.994	2.02887	0.291933	6.9498	3.658e-12	2.37427e-10
ENSMUSG00000086233	Gm11816	2.20703	1.62328	3.87424	4.47973	9.47108	12.178	16.0324	11.285	106.793	-2.85361	0.411451	-6.93549	4.04806e-12	2.61835e-10
ENSMUSG00000038910	Plcl2	9.24891	9.08394	4.20626	2.8705	2.29322	1.56945	2.03668	1.98491	391.527	2.18994	0.316028	6.92957	4.22127e-12	2.72097e-10
ENSMUSG00000028364	Tnc	33.0861	32.2764	68.7908	121.474	115.454	106.271	128.271	122.986	10050.2	-1.94263	0.28075	-6.91942	4.53502e-12	2.91317e-10
ENSMUSG00000074207	Adh1	5.65299	7.67494	0.299919	0.237617	0.0907294	0.277572	0.0851192	0.105806	57.1664	6.07468	0.878456	6.91518	4.67269e-12	2.99132e-10
ENSMUSG00000047963	Stbd1	50.9379	49.0652	8.58229	19.2223	8.93952	8.55818	10.1839	7.73009	643.378	2.48929	0.360065	6.91345	4.73023e-12	3.01782e-10
ENSMUSG00000019916	P4ha1	24.9261	24.4193	46.6207	95.9865	121.835	112.661	108.526	109.594	4706.3	-2.14423	0.312035	-6.87177	6.34092e-12	4.03166e-10
ENSMUSG00000061462	Obscn	0.768115	0.90823	0.0105058	0.0776854	0.00688596	0.00234072	0.0129203	0.0321208	94.9738	5.09408	0.741382	6.87106	6.37268e-12	4.03812e-10
ENSMUSG00000038296	Galnt18	3.37355	3.60511	13.8646	18.9256	19.6698	14.2819	14.3937	14.2829	467.962	-2.03562	0.29637	-6.86849	6.48852e-12	4.09763e-10
ENSMUSG00000027447	Cst3	39.7763	40.4336	216.485	101.071	157.31	162.924	188.87	183.637	2450.23	-2.21521	0.322765	-6.86322	6.73249e-12	4.23739e-10
ENSMUSG00000022790	Igsf11	6.52532	6.04366	1.74284	2.4164	0.946934	1.1496	1.1422	1.13934	168.304	2.46109	0.359198	6.85163	7.30152e-12	4.58011e-10
ENSMUSG00000034401	Spata6	3.16613	3.28589	4.71504	5.03651	9.52387	9.61413	9.71339	10.6857	555.578	-1.66176	0.243038	-6.83744	8.06185e-12	5.03441e-10
ENSMUSG00000114496	Gm47601	0.34339	0.380331	0.189575	0.469358	3.16852	3.00944	4.54632	3.98483	62.0881	-3.53924	0.517651	-6.83713	8.07962e-12	5.03441e-10
ENSMUSG00000035357	Pdzrn3	4.39597	4.25768	6.80881	9.0057	12.5368	11.6932	14.2501	13.5889	985.633	-1.68569	0.246672	-6.83376	8.27159e-12	5.13691e-10
ENSMUSG00000021226	Acot2	24.9399	24.046	3.40162	10.0551	1.38387	2.28935	1.55796	3.19179	276.194	3.32624	0.487529	6.82266	8.9373e-12	5.53195e-10
ENSMUSG00000021266	Wars	74.0288	70.5115	31.2957	43.4677	20.6302	22.6365	23.3798	21.1109	1878.5	1.70152	0.249479	6.82029	9.08572e-12	5.60526e-10
ENSMUSG00000035754	Wdr18	14.7712	13.935	15.2191	14.6609	3.91365	5.14937	4.58956	4.02626	812.802	1.74194	0.255535	6.81681	9.30864e-12	5.7239e-10
ENSMUSG00000040813	Tex264	50.1087	48.8692	22.8367	43.8971	9.23467	8.79428	11.4413	10.9336	1051.34	2.1463	0.31507	6.81212	9.61697e-12	5.8941e-10
ENSMUSG00000029561	Oasl2	0.15971	0.215218	0.202059	1.33191	12.5551	12.0796	10.9438	12.4174	564.548	-5.95027	0.873691	-6.8105	9.72629e-12	5.94162e-10
ENSMUSG00000038335	Tsr1	16.2193	14.9081	19.6428	10.1905	2.69287	3.28458	3.07126	3.01719	497.3	2.35453	0.345979	6.80541	1.00763e-11	6.13536e-10
ENSMUSG00000050335	Lgals3	769.541	757.71	469.059	589.076	263.008	241.151	275.388	263.138	11963.7	1.504	0.221017	6.80489	1.01128e-11	6.13762e-10
ENSMUSG00000028270	Gbp2	1.07896	0.918678	1.45378	2.72535	7.48874	8.73175	6.27023	6.32292	156.245	-2.67104	0.392871	-6.79878	1.0551e-11	6.38283e-10
ENSMUSG00000035131	Brinp3	3.30464	3.84799	5.738	6.04974	13.3079	10.7881	12.9193	10.796	829.644	-1.72301	0.253713	-6.79119	1.11212e-11	6.70606e-10
ENSMUSG00000025402	Nab2	9.34575	9.09879	18.2525	22.191	17.2219	18.4055	28.1132	28.9473	791.172	-1.63043	0.240414	-6.78176	1.18721e-11	7.13587e-10
ENSMUSG00000043421	Hilpda	6.76817	8.04146	19.1495	21.4993	36.0012	25.5369	29.6394	30.4166	346.596	-2.01195	0.296928	-6.7759	1.23633e-11	7.4073e-10
ENSMUSG00000018909	Arrb1	1.41502	1.33687	2.51707	9.18208	9.44554	8.86818	11.0386	9.88751	1064.86	-2.92711	0.432097	-6.77419	1.25104e-11	7.47147e-10
ENSMUSG00000024912	Fosl1	6.10897	5.08386	30.7378	17.7475	11.8589	11.3821	25.2431	24.0564	477.064	-2.14406	0.31689	-6.76592	1.32466e-11	7.88596e-10
ENSMUSG00000025408	Ddit3	71.5904	68.4426	15.9994	23.3264	9.57997	13.83	18.7519	16.9187	724.905	1.97593	0.292416	6.75726	1.40629e-11	8.34533e-10
ENSMUSG00000052957	Gas1	15.6315	13.9558	14.6147	17.0098	32.4322	34.2599	43.907	42.8749	1128.2	-1.55392	0.230387	-6.74484	1.53193e-11	9.06212e-10
ENSMUSG00000024613	Tcof1	30.5953	29.8828	33.3402	25.6007	8.1178	6.5913	9.92585	8.47967	1425.58	1.7202	0.255061	6.74429	1.53779e-11	9.06809e-10
ENSMUSG00000027339	Rassf2	0.809212	0.636161	1.54641	1.61315	2.55085	2.48072	2.48821	2.90906	319.994	-1.91832	0.284537	-6.7419	1.56329e-11	9.18949e-10
ENSMUSG00000014361	Mertk	1.79996	1.81157	3.56436	5.27135	5.4668	6.43261	8.63561	7.02908	307.906	-2.11129	0.313309	-6.73869	1.5982e-11	9.336e-10
ENSMUSG00000020122	Egfr	2.93612	3.2105	9.71116	5.45958	11.6093	11.2612	11.8312	12.3771	1374.85	-1.97687	0.293351	-6.7389	1.59587e-11	9.336e-10
ENSMUSG00000039450	Dcxr	9.31382	9.26449	15.9865	41.6002	57.2023	59.4172	54.9943	53.8341	612.381	-2.55029	0.378598	-6.73614	1.62649e-11	9.47164e-10
ENSMUSG00000042729	Wdr74	19.0476	19.2548	12.2239	12.7889	2.27883	3.68873	4.68306	2.57313	253.614	2.44947	0.363692	6.73501	1.6392e-11	9.51599e-10
ENSMUSG00000027500	Stmn2	2.68945	2.36491	4.15667	9.79218	13.0919	13.3139	14.0806	12.7931	718.66	-2.41234	0.35841	-6.73066	1.68896e-11	9.77454e-10
ENSMUSG00000020923	Ubtf	27.0864	26.4726	25.4125	32.2436	8.59622	9.21822	8.67388	9.18325	1708.06	1.58313	0.235806	6.71369	1.8976e-11	1.09481e-09
ENSMUSG00000091337	Eid1	6.46155	4.86742	7.6468	9.55817	25.2799	24.0694	20.5695	22.4016	362.703	-1.93862	0.289412	-6.6985	2.1057e-11	1.21113e-09
ENSMUSG00000087365	C430049B03Rik	0.716601	0.852051	1.85589	0.912641	4.90767	6.67298	6.257	8.2668	86.984	-3.20087	0.47805	-6.69567	2.14679e-11	1.23098e-09
ENSMUSG00000036986	Pml	16.6529	16.7072	24.7551	33.8406	46.3675	44.6762	49.5393	50.5806	2799.29	-1.58562	0.237144	-6.68631	2.28867e-11	1.30832e-09
ENSMUSG00000022707	Gbe1	3.7788	3.71482	10.2803	16.5107	16.3533	16.162	12.9981	14.9652	900.122	-1.90213	0.284555	-6.68457	2.31605e-11	1.31994e-09
ENSMUSG00000040093	Bmf	0.297149	0.321961	0.0784571	0.699292	3.97252	4.35263	5.06567	4.27282	177.7	-3.9082	0.586176	-6.66728	2.60586e-11	1.48059e-09
ENSMUSG00000021990	Spata13	0.574127	0.61318	0.922573	1.60535	2.4262	2.48932	2.79823	3.01106	233.266	-2.28899	0.343615	-6.6615	2.71047e-11	1.53536e-09
ENSMUSG00000021360	Gcnt2	2.04051	2.21472	3.18556	5.87542	8.8786	8.86862	9.78525	8.55569	618.247	-2.10401	0.315984	-6.65861	2.76426e-11	1.5611e-09
ENSMUSG00000038156	Spon1	4.77849	4.71153	0.932882	1.93816	0.819606	1.25372	0.73231	0.834427	294.834	2.59068	0.3895	6.65131	2.90488e-11	1.63557e-09
ENSMUSG00000020902	Ntn1	10.6173	10.1788	27.2727	32.941	25.3692	23.6547	29.7961	28.6062	2099.24	-1.48982	0.224304	-6.64196	3.09541e-11	1.73761e-09
ENSMUSG00000042349	Ikbke	2.17491	1.75665	2.11369	3.7973	8.37983	7.4306	7.90382	8.72433	676.71	-2.08603	0.314328	-6.63648	3.21253e-11	1.79796e-09
ENSMUSG00000026142	Rhbdd1	24.2491	23.5909	7.11445	10.154	6.25305	7.2665	7.63995	6.50072	1146.91	1.76203	0.265639	6.63317	3.28548e-11	1.8333e-09
ENSMUSG00000024640	Psat1	161.466	153.992	101.92	124.797	57.6744	59.8998	58.6656	57.2425	5856.16	1.44458	0.21817	6.62136	3.55903e-11	1.98003e-09
ENSMUSG00000026674	Ddr2	96.0121	93.6487	34.3001	41.5159	36.1065	34.754	34.7561	35.9174	6691.91	1.42398	0.215466	6.60883	3.87374e-11	2.14872e-09
ENSMUSG00000026950	Neb	1.11436	1.03205	0.0656635	0.0550835	0.0835459	0.13167	0.128258	0.206667	133.378	2.63512	0.398775	6.60804	3.89454e-11	2.15387e-09
ENSMUSG00000039929	Urb1	8.91626	8.31062	9.35356	5.23273	1.38529	2.00972	1.85662	1.85588	565.731	2.21386	0.335593	6.59688	4.19914e-11	2.31547e-09
ENSMUSG00000030268	Bcat1	16.8392	15.6733	17.7949	17.8069	7.19375	6.41995	5.38283	6.1081	1542.26	1.4965	0.226916	6.59493	4.2545e-11	2.3391e-09
ENSMUSG00000085057	Gm13415	3.2363	3.41187	0.482232	1.37685	0.32204	0.291919	0.201418	0.278187	96.4769	3.74959	0.568614	6.59425	4.274e-11	2.34293e-09
ENSMUSG00000005481	Ddx39	37.5338	35.4329	40.8937	22.7236	8.80351	8.7906	9.62339	9.25808	1583.32	1.95087	0.296128	6.58792	4.46018e-11	2.43784e-09
ENSMUSG00000039934	Gsap	1.28246	1.67279	1.14153	1.60129	6.95735	6.19652	6.1625	5.0539	556.328	-1.91351	0.290532	-6.58622	4.5118e-11	2.45886e-09
ENSMUSG00000042272	Sestd1	10.0798	9.34348	13.0818	13.9585	24.4796	23.9856	25.5883	25.1517	2548.33	-1.38587	0.210642	-6.57925	4.72817e-11	2.56185e-09
ENSMUSG00000068270	Shroom4	1.8113	1.79242	5.25032	4.21942	6.18291	5.57618	5.60795	5.96869	573.812	-1.68557	0.256193	-6.57928	4.72716e-11	2.56185e-09
ENSMUSG00000041540	Sox5	0.0330456	0.0496723	0.0609201	0.215774	0.676456	0.804808	0.555299	0.684776	78.6033	-3.85543	0.586667	-6.57174	4.97292e-11	2.68667e-09
ENSMUSG00000063802	Hspbp1	22.6341	21.7715	18.7879	25.4341	5.56825	7.49838	3.71703	5.86914	373.667	2.17925	0.331643	6.57108	4.99507e-11	2.69086e-09
ENSMUSG00000040264	Gbp2b	0.625053	0.432684	1.13144	1.82173	3.66013	5.24504	3.70312	4.01725	103.393	-2.91409	0.443709	-6.56758	5.11386e-11	2.74693e-09
ENSMUSG00000001518	Itfg2	7.91901	7.54215	4.40682	4.9006	1.37045	1.86341	1.58035	2.28629	401.355	1.97744	0.301376	6.56136	5.33205e-11	2.85593e-09
ENSMUSG00000025964	Adam23	0.0833785	0.0902494	0.109323	0.134478	0.452558	0.561502	0.573175	0.606922	82.999	-2.75808	0.420453	-6.55978	5.38876e-11	2.86986e-09
ENSMUSG00000097177	9330159M07Rik	0.814599	0.874038	0.94686	1.44675	4.78759	4.19773	4.13508	3.75163	198.294	-2.21523	0.33768	-6.56014	5.37573e-11	2.86986e-09
ENSMUSG00000049336	Tenm2	2.03469	1.7344	0	0.0071144	0	0	0	0	76.8982	9.9068	1.51151	6.55426	5.59199e-11	2.96963e-09
ENSMUSG00000056917	Sipa1	5.6824	5.1838	16.0415	18.2972	13.2498	13.6522	15.2693	16.6813	816.099	-1.56032	0.238089	-6.55354	5.61904e-11	2.97554e-09
ENSMUSG00000027395	Polr1b	8.48767	8.44256	13.1432	9.89271	2.23365	2.46764	1.93182	2.53698	506.233	1.9035	0.290666	6.54874	5.8026e-11	3.06407e-09
ENSMUSG00000042129	Rassf4	0.110543	0.148963	0.111884	0.496397	0.946003	1.44333	1.85757	1.62487	110.151	-3.71881	0.568699	-6.53916	6.18664e-11	3.25766e-09
ENSMUSG00000022893	Adamts1	32.6275	31.693	22.416	15.6271	9.40009	8.84563	10.1452	10.0115	1324.6	1.67423	0.256103	6.53732	6.26329e-11	3.28875e-09
ENSMUSG00000025351	Cd63	257.42	241.17	172.74	160.712	99.7587	96.7003	99.7331	97.513	8009.96	1.33792	0.204786	6.53325	6.43558e-11	3.36976e-09
ENSMUSG00000060935	Tmem263	6.50935	5.88473	12.8215	10.9309	21.7034	20.7601	18.3252	18.0897	819.435	-1.55725	0.238389	-6.53242	6.4717e-11	3.3792e-09
ENSMUSG00000041936	Agrn	6.23478	6.28013	2.90181	10.0137	45.4511	44.11	40.4298	39.1187	3205.8	-2.66811	0.408797	-6.52674	6.72177e-11	3.5e-09
ENSMUSG00000026068	Il18rap	0.341744	0.359026	1.37338	1.79534	1.35026	2.35614	1.91422	2.32112	141.538	-2.59833	0.398616	-6.51838	7.10729e-11	3.68024e-09
ENSMUSG00000026696	Vamp4	3.5234	3.96007	4.09653	3.42437	11.6278	12.25	11.0337	13.7497	515.812	-1.72863	0.265181	-6.5187	7.09216e-11	3.68024e-09
ENSMUSG00000027605	Acss2	0.661101	0.44377	1.15575	1.26506	1.57486	1.77542	2.86145	2.15427	214.492	-2.19685	0.337134	-6.51626	7.20842e-11	3.72229e-09
ENSMUSG00000025492	Ifitm3	161.558	149.752	143.457	434.882	856.114	811.288	899.894	873.04	5210.29	-2.50986	0.385299	-6.51406	7.31468e-11	3.76676e-09
ENSMUSG00000036718	Micall2	7.09124	6.23975	17.4044	26.6422	22.9292	19.7266	22.1536	24.1738	1076.44	-1.80028	0.27717	-6.49524	8.2903e-11	4.25743e-09
ENSMUSG00000028360	Slc44a5	0.0665077	0.0236772	0.173093	0.502835	0.567265	0.703823	0.90472	0.959214	49.4558	-4.57373	0.704232	-6.49463	8.32372e-11	4.26288e-09
ENSMUSG00000027107	Chrna1	94.6508	89.3832	11.9102	43.9886	12.7028	13.064	14.5608	12.246	2276.93	2.78059	0.428427	6.49023	8.57047e-11	4.37726e-09
ENSMUSG00000039474	Wfs1	45.8953	47.0813	11.7127	23.5709	10.6462	10.6931	10.7909	11.2923	1153.9	2.07311	0.319484	6.48892	8.64551e-11	4.40356e-09
ENSMUSG00000104687	Gm42899	2.21386	2.26178	2.7043	2.09663	10.4832	11.491	8.19579	9.59704	232.14	-1.99566	0.307638	-6.48705	8.75318e-11	4.44628e-09
ENSMUSG00000032076	Cadm1	6.4811	6.58973	3.35057	2.52164	1.68832	1.18739	1.62034	1.84817	468.542	1.90768	0.294907	6.46877	9.88042e-11	5.00528e-09
ENSMUSG00000028538	St3gal3	4.5849	4.39245	9.58497	10.9116	10.6862	10.7483	15.1068	13.8276	392.236	-1.68757	0.26114	-6.46232	1.03107e-10	5.20913e-09
ENSMUSG00000020448	Rnf185	36.1051	32.669	18.756	18.652	13.1766	12.2997	11.9694	12.0869	803.102	1.51434	0.234823	6.44885	1.12702e-10	5.6778e-09
ENSMUSG00000104339	C130089K02Rik	0.96534	1.13129	0.643961	0.996926	4.68655	4.05691	5.02487	4.02826	266	-2.09736	0.325249	-6.44846	1.12991e-10	5.6778e-09
ENSMUSG00000040430	Pitpnc1	0.502941	0.50589	0.514234	0.69754	2.7577	2.10397	2.50094	2.50129	141.81	-2.30941	0.358619	-6.43973	1.19683e-10	5.99793e-09
ENSMUSG00000058420	Syt17	3.02497	2.96048	8.82864	15.589	13.3898	12.2521	11.6854	11.5749	732.604	-1.95875	0.30442	-6.43434	1.24007e-10	6.19805e-09
ENSMUSG00000034573	Ptpn13	2.32726	2.86178	3.7035	4.27647	6.8303	7.69949	7.71153	7.81561	928.426	-1.57744	0.245199	-6.43333	1.24839e-10	6.22298e-09
ENSMUSG00000054072	Iigp1	0	0.00645434	0	0.0350467	0.626271	0.768755	1.14245	0.90616	36.0174	-7.69612	1.19649	-6.43225	1.2573e-10	6.2507e-09
ENSMUSG00000048756	Foxo3	9.76178	10.4545	12.1528	16.3024	27.5894	27.5893	28.6199	29.5421	2176.94	-1.52419	0.237034	-6.43023	1.27413e-10	6.31757e-09
ENSMUSG00000027843	Ptpn22	2.17373	2.0775	3.68032	4.77133	6.04058	7.68482	6.67704	8.26489	497.442	-1.81922	0.283247	-6.42274	1.33839e-10	6.61866e-09
ENSMUSG00000052353	Cemip	1.07081	1.05082	7.90948	2.9497	6.52582	5.52885	5.93584	5.74307	797.039	-2.46075	0.383168	-6.42213	1.34385e-10	6.62811e-09
ENSMUSG00000048332	Lhfp	8.95495	8.71899	26.6662	20.5435	29.8266	24.9965	24.9682	27.8602	1564.13	-1.58117	0.246339	-6.41867	1.37473e-10	6.76261e-09
ENSMUSG00000037321	Tap1	0.54531	0.507887	0.423349	0.954047	2.36784	3.20699	3.1586	3.69612	144.422	-2.7112	0.423472	-6.40232	1.53029e-10	7.50806e-09
ENSMUSG00000087366	Junos	0.675861	0.424493	1.60169	2.05217	2.75578	3.39575	2.86238	3.36673	125.201	-2.55361	0.39903	-6.39954	1.55851e-10	7.62649e-09
ENSMUSG00000074170	Plekhf1	3.21085	3.44558	3.84688	3.80002	7.46801	7.99519	9.96763	9.99585	464.513	-1.5822	0.247445	-6.39415	1.61438e-10	7.87929e-09
ENSMUSG00000020032	Nuak1	2.20792	2.31515	7.58329	8.43154	6.80732	6.04819	8.31244	6.5524	481.77	-1.70794	0.267161	-6.39292	1.62744e-10	7.92231e-09
ENSMUSG00000036053	Fmnl2	4.51559	4.92135	8.54654	9.6969	14.7743	14.5167	13.1863	13.4286	836.086	-1.49403	0.233804	-6.3901	1.65782e-10	8.04926e-09
ENSMUSG00000060950	Trmt61a	9.65135	11.6396	15.4572	9.24342	0.74944	1.30208	2.1093	0.744496	219.776	2.99708	0.469446	6.38429	1.72191e-10	8.33878e-09
ENSMUSG00000035042	Ccl5	2.12082	1.91833	1.98555	14.583	27.0132	24.6779	28.5107	27.154	218.023	-3.78932	0.594596	-6.37294	1.85438e-10	8.9571e-09
ENSMUSG00000067399	Trim43c	0.818488	0.774336	0.931964	0.738368	5.70127	6.1601	5.15771	4.66988	88.1264	-2.62681	0.412274	-6.37151	1.87175e-10	9.01766e-09
ENSMUSG00000052396	Mogat2	0.998578	1.19817	2.55479	5.73861	6.9557	7.76883	6.93992	8.7553	133.233	-2.82858	0.444402	-6.36491	1.95411e-10	9.39025e-09
ENSMUSG00000025823	Pdia4	42.7453	39.4401	73.6569	73.8895	88.505	86.179	107.276	100.782	2607.74	-1.34025	0.210587	-6.36434	1.96131e-10	9.40069e-09
ENSMUSG00000039356	Exosc2	14.3816	13.6514	17.3566	9.08735	2.80608	3.55312	2.43512	3.0542	339.957	2.33665	0.36764	6.35582	2.07321e-10	9.91166e-09
ENSMUSG00000022253	Nadk2	3.77919	3.61663	5.88851	6.67496	11.6381	12.42	10.25	11.6178	598.459	-1.56847	0.24708	-6.34803	2.18094e-10	1.04001e-08
ENSMUSG00000055994	Nod2	0.893334	1.02317	1.2535	2.79211	4.40432	4.13431	5.76203	4.9477	224.342	-2.4726	0.390246	-6.336	2.35808e-10	1.12162e-08
ENSMUSG00000071847	Apcdd1	3.29218	2.94187	2.59904	1.91025	0.770517	0.689541	0.899902	0.684611	315.279	1.99511	0.315116	6.33134	2.43045e-10	1.15311e-08
ENSMUSG00000034926	Dhcr24	7.63243	7.19389	90.1546	40.5519	27.0098	26.0736	32.1818	31.9281	1878.19	-2.11299	0.333925	-6.32775	2.48768e-10	1.17727e-08
ENSMUSG00000037624	Kcnk2	0.61784	0.741332	3.73115	3.83134	2.78712	2.9119	3.30692	2.64481	180.477	-2.10178	0.332375	-6.32351	2.55681e-10	1.20389e-08
ENSMUSG00000039376	Synpo2l	2.84426	2.60625	0.222583	0.255702	0.175069	0.342186	0.246366	0.20416	56.6587	3.62809	0.573715	6.32385	2.55118e-10	1.20389e-08
ENSMUSG00000041040	Fam117b	4.95266	4.72502	5.4909	8.80693	15.3408	13.9721	16.3998	16.0102	1108.78	-1.74413	0.276211	-6.31449	2.71061e-10	1.2731e-08
ENSMUSG00000009214	Mymk	12.4863	11.4293	0.102284	0.351158	0.134083	0	0	0	65.7101	9.64829	1.52834	6.31293	2.73803e-10	1.28276e-08
ENSMUSG00000042870	Tom1	15.697	15.5658	8.96753	11.0572	1.94573	3.27946	3.49871	3.93931	283.634	2.06267	0.326821	6.31131	2.76689e-10	1.29304e-08
ENSMUSG00000020325	Fstl3	1.08253	1.2989	9.39736	3.08828	4.97175	5.99959	9.09543	9.24442	191.705	-2.93532	0.465251	-6.30911	2.80649e-10	1.30827e-08
ENSMUSG00000022346	Myc	95.3675	90.2865	31.7217	68.2158	17.0759	19.0358	20.777	23.0728	1762.73	2.08058	0.330303	6.29901	2.99557e-10	1.3908e-08
ENSMUSG00000040133	Gpr176	1.16621	1.32058	3.07859	4.08258	5.66383	5.31661	4.82612	5.23147	212.343	-2.01041	0.31917	-6.29886	2.9984e-10	1.3908e-08
ENSMUSG00000036437	Npy1r	1.11997	1.49616	1.11864	1.80797	7.97725	6.2209	5.55796	7.70675	202.328	-2.33455	0.370655	-6.29843	3.0068e-10	1.39124e-08
ENSMUSG00000028207	Asph	3.89445	3.80574	6.12047	6.25081	10.1413	9.47788	9.80928	9.73797	1692.88	-1.34422	0.21362	-6.29254	3.12316e-10	1.44151e-08
ENSMUSG00000104821	Gm42481	0.529719	0.474541	0.851519	0.318577	3.6278	4.58491	4.88704	4.30295	75.6748	-3.2023	0.509138	-6.28966	3.18159e-10	1.46486e-08
ENSMUSG00000026127	Imp4	9.25991	9.0938	9.57698	6.12731	2.62931	2.39949	2.48895	2.68869	671.922	1.82237	0.289795	6.28847	3.20608e-10	1.47251e-08
ENSMUSG00000036390	Gadd45a	46.5138	44.8915	4.4683	12.5408	7.00596	7.80823	7.1115	8.43801	434.476	2.54938	0.4059	6.28082	3.36783e-10	1.54301e-08
ENSMUSG00000016356	Col20a1	3.40519	3.36586	0.150283	0.730263	0.0394008	0.0937534	0.147858	0.15316	73.7903	4.48602	0.714906	6.27497	3.49705e-10	1.5983e-08
ENSMUSG00000099906	Gm28653	1.87057	2.27492	0.027842	0.0514695	0	0.0744391	0.0684817	0.0709375	43.729	4.88865	0.779437	6.27203	3.56371e-10	1.62479e-08
ENSMUSG00000026222	Sp100	0.269453	0.248701	0.0886342	0.275487	1.71603	1.82288	2.0124	1.80315	110.457	-2.88394	0.460086	-6.26826	3.65112e-10	1.6606e-08
ENSMUSG00000012889	Podnl1	3.57594	4.34716	34.8236	22.127	15.5845	15.2912	13.0677	15.5335	783.249	-1.84942	0.295166	-6.26569	3.71185e-10	1.68412e-08
ENSMUSG00000030020	Prickle2	0.872803	0.716314	1.42058	1.37612	2.58207	2.89645	3.08307	2.70089	239.703	-1.87063	0.298758	-6.26134	3.81689e-10	1.72758e-08
ENSMUSG00000052298	Cdc42se2	19.8538	18.6584	12.5943	10.4686	7.5262	8.87899	6.07438	6.38901	587.656	1.62457	0.259548	6.25922	3.86917e-10	1.74701e-08
ENSMUSG00000097124	A530020G20Rik	0.0539621	0.0348642	0.0546164	0.140631	1.28873	1.18645	0.75565	1.77423	35.4174	-4.97532	0.795062	-6.25778	3.90509e-10	1.75898e-08
ENSMUSG00000052942	Glis3	4.13707	4.13794	5.60498	9.763	12.9689	12.2829	14.94	14.064	1222.44	-1.80895	0.289462	-6.24934	4.12194e-10	1.8522e-08
ENSMUSG00000004151	Etv1	0.903455	0.962487	0.728428	2.14882	5.68361	5.41791	5.17492	5.26572	620.27	-2.48319	0.397583	-6.24573	4.21829e-10	1.89095e-08
ENSMUSG00000022995	Enah	3.2016	2.91881	6.83226	5.54808	8.32041	8.78675	8.48816	7.99589	1983.28	-1.42983	0.228966	-6.2447	4.24604e-10	1.89884e-08
ENSMUSG00000027333	Smox	3.11969	3.43117	7.62037	12.6303	10.8219	10.5761	11.5683	12.8831	502.092	-1.89927	0.304323	-6.24098	4.3485e-10	1.94001e-08
ENSMUSG00000048486	Fitm2	12.2662	14.2869	9.44109	8.97176	2.85998	3.88872	4.07261	3.79182	419.471	1.7613	0.282369	6.23758	4.44396e-10	1.97788e-08
ENSMUSG00000035246	Pcyt1b	0.861473	0.90153	2.28879	3.61906	3.40375	3.3168	3.69001	3.95464	209.508	-2.11593	0.339749	-6.22791	4.72687e-10	2.0988e-08
ENSMUSG00000038319	Kcnh2	0.700375	0.841656	1.77571	1.92072	2.67623	2.88552	4.0015	2.99089	152.996	-2.15431	0.34617	-6.22329	4.86847e-10	2.15655e-08
ENSMUSG00000035678	Tnfsf9	3.36701	2.86976	8.50628	6.45452	8.95204	10.357	14.5868	12.9426	155.767	-2.14924	0.345385	-6.22273	4.88587e-10	2.15914e-08
ENSMUSG00000023169	Slc38a1	18.1911	17.6078	11.8391	8.69303	7.07614	6.80455	6.28571	6.50197	2538.97	1.48465	0.238922	6.21396	5.16647e-10	2.27776e-08
ENSMUSG00000072623	Zfp9	1.22157	1.68774	3.98637	2.38575	6.76707	7.02871	6.13701	6.12326	337.979	-2.06191	0.331851	-6.21336	5.18646e-10	2.28119e-08
ENSMUSG00000003848	Nob1	14.3676	14.765	13.1822	14.975	3.71954	4.22773	4.47098	4.81204	461.048	1.64546	0.265005	6.20916	5.32702e-10	2.33751e-08
ENSMUSG00000024754	Cemip2	5.55994	5.68607	11.4704	9.1595	16.7643	15.2691	14.9692	15.7417	1430.77	-1.44961	0.23412	-6.19174	5.95034e-10	2.60491e-08
ENSMUSG00000045441	Gprin3	0.92778	0.987026	0.648672	1.43409	4.93195	5.20293	4.92329	4.15543	343.524	-2.24026	0.362208	-6.18501	6.20969e-10	2.7121e-08
ENSMUSG00000048644	Ctxn1	1.79185	2.38774	2.29531	14.3797	19.2235	18.9218	24.6214	23.7824	231.029	-3.52126	0.569823	-6.17956	6.42788e-10	2.80085e-08
ENSMUSG00000020741	Cluh	39.6426	36.7484	40.4481	36.6786	15.1746	13.4411	14.821	15.0315	2446.24	1.35507	0.219391	6.17649	6.55425e-10	2.84927e-08
ENSMUSG00000053907	Mat2a	59.9844	58.6794	57.2818	33.755	19.465	18.8368	19.1935	15.7299	2252.57	1.76711	0.286135	6.17582	6.58228e-10	2.85481e-08
ENSMUSG00000030187	Klra2	0.357567	0.712861	1.41142	1.29026	3.9495	5.0073	5.50786	3.81741	74.2904	-3.0254	0.49018	-6.17203	6.74194e-10	2.9173e-08
ENSMUSG00000070327	Rnf213	20.0689	19.8066	23.9617	27.4648	47.9264	44.8535	48.3619	49.0212	8436.23	-1.28823	0.208754	-6.17105	6.7839e-10	2.92867e-08
ENSMUSG00000008855	Hdac5	5.8127	5.41495	9.0536	18.5807	20.9521	18.7232	22.0811	21.6082	1904.61	-1.96066	0.317908	-6.16737	6.94336e-10	2.99061e-08
ENSMUSG00000020593	Lpin1	1.53092	1.49502	1.22437	1.88252	4.81503	4.62592	5.22552	5.08377	456.153	-1.76865	0.286809	-6.16664	6.97577e-10	2.99766e-08
ENSMUSG00000053965	Pde5a	8.49105	8.98016	4.20268	3.73238	3.44156	3.12434	2.68741	3.2444	661.345	1.55095	0.251536	6.16591	7.00776e-10	3.00449e-08
ENSMUSG00000024854	Pold4	8.74566	8.60484	24.1651	38.2205	22.4529	21.8912	31.3519	31.9349	387.072	-1.86802	0.303596	-6.15299	7.60379e-10	3.25258e-08
ENSMUSG00000079162	Trim43b	0.300028	0.41538	0.409949	0.811976	3.58265	3.68395	2.94098	3.72536	63.7122	-3.18572	0.518144	-6.14833	7.8303e-10	3.34182e-08
ENSMUSG00000042354	Gnl3	15.5066	15.0587	23.8712	7.92758	3.45358	3.2171	2.77271	2.59461	805.623	2.51148	0.408618	6.14628	7.93224e-10	3.36334e-08
ENSMUSG00000057666	Gapdh	362.829	349.56	982.847	1762.33	1126.72	1065.19	1209.13	1156.78	58794.3	-1.73166	0.281744	-6.14623	7.93469e-10	3.36334e-08
ENSMUSG00000060594	Layn	12.0576	12.7619	31.3293	21.2125	36.9202	35.3062	37.0832	39.688	967.787	-1.62897	0.265006	-6.14691	7.90091e-10	3.36334e-08
ENSMUSG00000067158	Col4a4	1.31102	1.3954	0.165056	0.446153	0.0572744	0.116814	0.0716438	0.103898	69.0693	3.89106	0.633191	6.14516	7.98829e-10	3.3784e-08
ENSMUSG00000029752	Asns	110.993	103.324	39.8573	68.9458	35.1862	32.9109	33.358	30.2061	2207.53	1.7545	0.285663	6.14186	8.15629e-10	3.44166e-08
ENSMUSG00000062488	Ifit3b	0.203599	0.375836	0.231826	1.51017	3.34288	5.8194	6.08227	4.92217	79.8233	-4.17698	0.680495	-6.13815	8.34883e-10	3.51497e-08
ENSMUSG00000104828	Gm42898	2.20847	2.31764	4.20786	1.40788	15.6251	14.5447	12.3704	13.8647	362.94	-2.53509	0.413337	-6.13324	8.61044e-10	3.61697e-08
ENSMUSG00000022032	Scara5	27.0218	27.3781	0.135282	1.27946	0.997532	0.734689	0.37434	0.374838	630.4	6.18209	1.00837	6.13079	8.74456e-10	3.66507e-08
ENSMUSG00000042751	Nmnat2	2.67662	3.06208	6.95982	23.3059	16.7168	14.3312	17.5572	16.6337	1038.76	-2.57288	0.419771	-6.12924	8.82992e-10	3.69256e-08
ENSMUSG00000022043	Trim35	81.1221	80.0585	47.8578	72.4918	30.403	27.3506	28.0703	25.632	3220.9	1.5865	0.25898	6.12598	9.01264e-10	3.76056e-08
ENSMUSG00000021338	Carmil1	2.81233	2.51827	4.87221	7.08369	8.12471	8.02457	8.38455	8.15007	796.141	-1.63505	0.267323	-6.1164	9.57112e-10	3.9847e-08
ENSMUSG00000015176	Nolc1	31.7541	29.5672	51.3093	20.4128	5.204	5.23755	5.93523	6.86204	1101.43	2.25704	0.369409	6.10985	9.97255e-10	4.1426e-08
ENSMUSG00000029804	Herc3	0.884857	1.05829	3.83258	1.68145	4.43955	5.08573	5.14381	4.31438	428.298	-2.27546	0.372876	-6.10246	1.04449e-09	4.32919e-08
ENSMUSG00000029641	Rasl11a	0.395557	0.578932	1.24396	2.31094	2.69907	4.58742	6.48869	5.44267	50.6176	-3.55144	0.58235	-6.09847	1.07091e-09	4.42886e-08
ENSMUSG00000031387	Renbp	38.6408	38.7289	33.5665	23.8771	11.6978	12.6747	12.8797	12.5048	816.966	1.60889	0.264018	6.09387	1.10211e-09	4.54783e-08
ENSMUSG00000032633	Flcn	18.5918	18.5918	24.495	14.5148	5.39076	3.98361	4.39776	5.32078	730.905	1.92882	0.316904	6.08645	1.15444e-09	4.74283e-08
ENSMUSG00000034059	Ypel4	1.29813	1.63907	1.75402	1.49896	4.34029	6.24401	6.54415	7.14035	141.308	-2.20709	0.362614	-6.0866	1.15331e-09	4.74283e-08
ENSMUSG00000028125	Abca4	2.40485	2.30091	0.0642783	0.373456	0.303342	0.183313	0.158103	0.196527	127.694	3.71086	0.609864	6.08472	1.16692e-09	4.77927e-08
ENSMUSG00000074797	Itpa	21.0894	19.6534	24.9318	21.7072	6.91498	5.99925	6.58422	6.09818	393.606	1.68865	0.277533	6.08452	1.16842e-09	4.77927e-08
ENSMUSG00000032252	Glce	22.8507	22.565	9.68771	10.8016	8.60481	7.78655	6.5417	9.05426	1186.28	1.53437	0.252229	6.08323	1.17788e-09	4.80746e-08
ENSMUSG00000026694	Eef1aknmt	4.40365	4.29472	4.64393	3.93906	1.22724	1.37879	1.13184	1.44734	388.366	1.73613	0.28544	6.0823	1.1847e-09	4.82473e-08
ENSMUSG00000003617	Cp	7.85365	7.35289	7.54497	13.0903	29.6083	26.6734	25.5918	24.6489	2417	-1.72442	0.28366	-6.07918	1.20802e-09	4.90904e-08
ENSMUSG00000031145	Prickle3	0.110757	0.0958375	0.3363	0.874257	1.61186	0.814847	1.27955	1.54232	57.9918	-3.80122	0.625718	-6.07498	1.24005e-09	5.02007e-08
ENSMUSG00000105986	Gm43065	0.227086	0.116775	0.443262	0.448735	2.22742	3.06156	2.81654	1.88228	41.6718	-3.89103	0.640511	-6.07489	1.24072e-09	5.02007e-08
ENSMUSG00000063410	Stk24	10.5482	10.5772	14.8786	22.4015	31.1865	29.5261	34.4422	29.5275	1739.41	-1.5973	0.263046	-6.07231	1.26082e-09	5.09039e-08
ENSMUSG00000021765	Fst	1.65636	1.21621	3.31172	3.84228	5.65104	5.50769	5.42587	4.90823	256.709	-1.86149	0.306667	-6.07007	1.27854e-09	5.13976e-08
ENSMUSG00000085156	Snhg15	13.2815	13.7608	12.2188	15.3442	2.903	5.27161	2.86683	3.47447	325.335	2.07863	0.342439	6.07007	1.27855e-09	5.13976e-08
ENSMUSG00000038762	Abcf1	56.7245	53.7378	43.4564	53.0044	18.9735	18.7085	22.1534	20.5727	2248.88	1.37145	0.22611	6.06544	1.31593e-09	5.27868e-08
ENSMUSG00000041859	Mcm3	59.0755	54.8529	72.9502	46.1239	18.2512	17.1804	17.4266	19.017	2030.18	1.6428	0.270884	6.06458	1.32301e-09	5.29574e-08
ENSMUSG00000018921	Pelp1	31.0649	31.3355	26.952	30.6029	10.8667	11.7198	12.4899	10.5714	1046.61	1.44183	0.238127	6.05489	1.40515e-09	5.61251e-08
ENSMUSG00000037851	Iars	51.9553	50.2054	42.048	37.3082	20.3675	18.9937	20.5141	20.7792	2453.05	1.30655	0.215895	6.05179	1.43245e-09	5.70932e-08
ENSMUSG00000115975	Gm49526	1.22142	1.20515	2.42893	1.87264	6.00863	6.52899	4.6253	4.57157	199.282	-1.92268	0.317793	-6.05011	1.44751e-09	5.75709e-08
ENSMUSG00000000275	Trim25	6.65217	7.15878	9.4009	10.4131	18.4853	17.3907	19.093	17.1087	1079.45	-1.38728	0.229349	-6.04877	1.45956e-09	5.79269e-08
ENSMUSG00000062168	Ppef1	20.0477	19.6563	2.26311	3.50128	3.29372	4.3832	5.85138	4.00448	323.253	2.02848	0.335471	6.04665	1.47886e-09	5.85685e-08
ENSMUSG00000022261	Sdc2	111.526	103.747	49.6035	48.1869	46.4708	50.6117	44.9984	44.0107	3124.54	1.27424	0.210762	6.04589	1.48584e-09	5.85965e-08
ENSMUSG00000038914	Dido1	16.2487	16.2005	14.5372	12.689	6.42494	6.05518	6.45616	6.50421	2010.19	1.32392	0.218972	6.04608	1.48413e-09	5.85965e-08
ENSMUSG00000037601	Nme1	14.2353	13.6918	19.3612	10.3321	3.94043	3.5444	2.61618	3.6526	423.343	2.13633	0.353434	6.0445	1.49873e-09	5.89806e-08
ENSMUSG00000015354	Pcolce2	19.0466	18.9015	15.4161	15.9378	7.75351	7.65372	6.9864	7.35612	813.055	1.40142	0.231963	6.04156	1.52631e-09	5.99396e-08
ENSMUSG00000037031	Tspan15	11.6608	11.5167	5.59049	5.91555	4.85266	3.59366	4.22741	3.62832	740.466	1.56642	0.259553	6.03505	1.58909e-09	6.22743e-08
ENSMUSG00000030088	Aldh1l1	0.255475	0.049934	1.88226	0.587466	2.28798	2.36374	1.76771	2.73793	95.6381	-4.05532	0.673988	-6.01691	1.77783e-09	6.95251e-08
ENSMUSG00000115275	9630050E16Rik	0.474271	0.525292	0.325399	0.57046	2.77719	2.52669	2.37557	2.26495	156.359	-2.20597	0.366997	-6.01085	1.84548e-09	7.20198e-08
ENSMUSG00000007950	Abhd8	4.35915	4.31212	10.0659	9.91615	9.43706	9.80943	11.463	12.4726	520.041	-1.46762	0.244215	-6.00953	1.86056e-09	7.24573e-08
ENSMUSG00000040339	Fam102b	9.43844	9.76502	15.9556	14.0871	21.5319	23.3105	23.9339	24.4468	1441.76	-1.33286	0.221912	-6.00625	1.89861e-09	7.37853e-08
ENSMUSG00000115494	Gm49293	0.168962	0.311897	0.17101	0.372588	3.02637	2.74331	4.25885	4.44425	33.1427	-4.06743	0.677345	-6.00497	1.91366e-09	7.42158e-08
ENSMUSG00000028184	Adgrl2	1.92634	2.42343	5.44995	3.94125	6.44982	5.75764	6.62665	6.56752	986.331	-1.59694	0.266124	-6.00076	1.96393e-09	7.60079e-08
ENSMUSG00000028431	Elp1	12.7037	12.4043	10.8339	10.6686	5.91449	5.68708	4.90655	4.78979	891.749	1.37345	0.228948	5.99894	1.98615e-09	7.67088e-08
ENSMUSG00000034488	Edil3	0.307649	0.339371	0.297568	0.981812	2.84411	2.91044	1.77883	2.42996	288.608	-2.70214	0.450691	-5.99555	2.02801e-09	7.81641e-08
ENSMUSG00000041974	Spidr	3.34841	3.28965	6.05427	8.76543	10.1416	9.5992	10.7995	9.51582	758.977	-1.61206	0.268995	-5.99288	2.06161e-09	7.92958e-08
ENSMUSG00000029062	Cdk11b	28.7962	29.7003	14.3759	20.2662	8.53161	7.91108	9.97974	9.78138	861.29	1.56647	0.261934	5.9804	2.22588e-09	8.54381e-08
ENSMUSG00000029201	Ugdh	20.3137	19.1592	35.9977	42.9673	51.3998	48.0203	47.4615	50.1782	3780.72	-1.30724	0.218772	-5.97534	2.2961e-09	8.79527e-08
ENSMUSG00000034708	Grn	208.346	198.894	128.763	98.1965	82.6957	75.688	79.1689	78.3467	5857.93	1.3704	0.229403	5.97376	2.31849e-09	8.86287e-08
ENSMUSG00000055200	Sertad3	1.7873	2.23409	3.17862	3.59322	6.70756	6.58112	10.0113	9.48139	102.779	-2.25461	0.377627	-5.97045	2.36596e-09	9.0259e-08
ENSMUSG00000027611	Procr	3.0742	2.46116	10.7549	10.0883	8.67853	10.0709	11.511	8.87978	236.168	-1.88503	0.315771	-5.96962	2.378e-09	9.05335e-08
ENSMUSG00000020571	Pdia6	38.0921	33.7801	72.2612	65.4244	83.7444	76.0405	93.7413	84.3696	3638.69	-1.30941	0.219496	-5.96551	2.43878e-09	9.26587e-08
ENSMUSG00000047497	Adamts12	0.571715	0.507608	0.858537	0.691405	1.96644	2.04317	1.91446	1.93984	203.383	-1.84457	0.309641	-5.95712	2.56715e-09	9.73383e-08
ENSMUSG00000039476	Prrx2	4.91434	5.41426	19.309	18.7114	10.0215	12.2917	15.605	16.3453	357.128	-1.62615	0.273131	-5.95375	2.62061e-09	9.9164e-08
ENSMUSG00000024270	Slc39a6	53.0034	53.6672	50.7074	28.0787	17.0615	15.5221	15.5865	16.0101	1804.55	1.75496	0.294931	5.9504	2.67484e-09	1.01012e-07
ENSMUSG00000010936	Vac14	11.3306	10.4921	8.786	6.23958	1.57189	3.01795	2.81283	2.78357	580.993	1.96328	0.330016	5.94904	2.69715e-09	1.01649e-07
ENSMUSG00000047710	Champ1	18.4617	19.15	15.9906	15.3057	5.06497	6.30727	6.82186	6.66686	672.336	1.48079	0.24904	5.94599	2.74786e-09	1.03352e-07
ENSMUSG00000027580	Helz2	6.96382	6.81486	5.86709	13.0387	25.1996	24.7363	26.1803	26.9415	2777.49	-1.94703	0.327677	-5.94192	2.81698e-09	1.05738e-07
ENSMUSG00000031176	Dynlt3	16.1235	16.793	34.4579	15.4642	75.5813	71.4618	66.2592	63.2545	1643.1	-1.97569	0.332757	-5.93735	2.89669e-09	1.08513e-07
ENSMUSG00000025950	Idh1	9.6497	10.5589	29.579	20.2088	37.7268	32.1602	31.4156	29.7284	988.639	-1.59486	0.269256	-5.9232	3.15741e-09	1.18043e-07
ENSMUSG00000022474	Pmm1	51.6456	53.0315	24.7878	36.2439	17.3898	17.8299	17.7736	18.246	1205.24	1.53858	0.259853	5.92099	3.20015e-09	1.19402e-07
ENSMUSG00000029036	Atad3a	18.2058	17.9533	16.5292	12.6186	6.88782	5.87166	6.46191	5.43858	601.165	1.61132	0.272306	5.91732	3.27221e-09	1.21848e-07
ENSMUSG00000025856	Pdgfa	8.37721	8.95307	26.5761	24.3924	25.6577	25.1937	22.6086	21.8665	905.756	-1.35722	0.229534	-5.91294	3.36047e-09	1.24885e-07
ENSMUSG00000001855	Nup214	19.4416	17.9513	13.9206	16.1461	6.46034	6.97313	6.33636	7.77845	1628.69	1.40096	0.236985	5.91158	3.38833e-09	1.25174e-07
ENSMUSG00000024892	Pcx	4.66911	4.92232	11.3916	11.3438	11.1252	10.7367	12.8367	12.2946	669.108	-1.38702	0.234607	-5.9121	3.37775e-09	1.25174e-07
ENSMUSG00000028729	Ebna1bp2	16.4843	17.1205	16.1235	8.76501	2.56598	3.91541	3.74472	4.23365	460.028	2.06926	0.350033	5.9116	3.38794e-09	1.25174e-07
ENSMUSG00000028031	Dkk2	0.80597	0.958611	2.00228	4.14212	3.60905	5.00018	5.02752	4.59137	171.866	-2.43301	0.411725	-5.90931	3.43552e-09	1.26667e-07
ENSMUSG00000001918	Slc1a5	13.7261	13.7437	13.6045	10.7882	3.93254	4.02682	4.00821	4.92571	509.218	1.60928	0.27246	5.90648	3.49498e-09	1.28606e-07
ENSMUSG00000042148	Cox10	8.42463	8.8978	9.71985	10.2542	2.06801	3.03865	2.37824	2.30793	253.813	1.88996	0.320013	5.90591	3.50711e-09	1.28798e-07
ENSMUSG00000034543	Morc2a	31.5026	29.5455	21.3705	18.5518	12.4613	12.4075	11.9571	12.5944	1714.1	1.3128	0.222323	5.90494	3.52772e-09	1.29301e-07
ENSMUSG00000051048	P4ha3	2.0782	1.93613	3.59879	8.09797	8.27197	8.831	11.8226	8.16437	293.782	-2.31198	0.391907	-5.8993	3.65043e-09	1.33537e-07
ENSMUSG00000024978	Gpam	14.5122	15.5066	7.94709	8.02342	5.47235	5.4049	5.13397	6.13351	805.833	1.40767	0.239093	5.88756	3.91938e-09	1.42836e-07
ENSMUSG00000037972	Snn	6.51901	5.83325	15.0887	12.9448	16.1833	15.5981	16.3357	18.0496	561.083	-1.48311	0.251907	-5.88754	3.91991e-09	1.42836e-07
ENSMUSG00000038780	Smurf1	34.5008	33.5441	28.4823	28.9753	14.1653	14.5324	13.9793	14.6298	2055.7	1.249	0.212174	5.88666	3.94077e-09	1.43317e-07
ENSMUSG00000043542	Zc2hc1a	5.70712	6.02109	14.6121	6.86461	25.9312	26.7975	23.4067	22.3378	819.821	-1.96232	0.333539	-5.88333	4.02094e-09	1.45949e-07
ENSMUSG00000000530	Acvrl1	0.143211	0.18946	0.0966319	1.05268	1.8051	2.4867	3.60979	2.65901	91.1558	-4.20718	0.715764	-5.87788	4.15543e-09	1.50538e-07
ENSMUSG00000035273	Hpse	0.579064	0.892558	1.0403	7.15081	8.98902	9.89153	7.73042	8.39961	278.768	-3.43824	0.585491	-5.87241	4.29494e-09	1.54991e-07
ENSMUSG00000055675	Kbtbd11	1.38833	1.12956	2.23767	2.22463	3.69032	3.69576	4.39425	3.69663	284.457	-1.68826	0.287478	-5.87265	4.28872e-09	1.54991e-07
ENSMUSG00000032359	Ctsh	0.437458	0.492873	0.870257	1.64205	2.47676	1.76037	3.12631	2.53822	106.551	-2.58871	0.441118	-5.86852	4.39692e-09	1.58365e-07
ENSMUSG00000051890	Klhdc1	1.40622	1.6833	2.26628	1.73046	7.42711	6.45437	6.48314	5.59844	184.002	-1.94947	0.33223	-5.86785	4.41488e-09	1.58706e-07
ENSMUSG00000023990	Tfeb	0.778146	0.646393	2.17191	1.51915	2.93052	2.40536	2.81636	3.11185	164.8	-2.0744	0.3536	-5.86651	4.45056e-09	1.59682e-07
ENSMUSG00000034889	Cactin	19.5474	18.5933	23.0556	18.295	4.13758	4.9469	6.69264	5.82342	509.543	1.61498	0.275314	5.86594	4.46583e-09	1.59923e-07
ENSMUSG00000078566	Bnip3	2.90642	2.29816	7.52852	39.7702	60.1088	60.7503	63.6088	61.9259	1201.53	-4.59449	0.783852	-5.86142	4.58913e-09	1.64024e-07
ENSMUSG00000109903	Gm28710	0.0908822	0.062912	0.241459	0.874517	1.56002	1.06058	2.35441	1.21283	39.5349	-4.58999	0.78392	-5.85517	4.76519e-09	1.69992e-07
ENSMUSG00000025268	Maged2	6.91444	7.28698	11.4517	22.7326	29.5235	25.6423	29.2823	24.2173	902.813	-1.91099	0.326419	-5.85439	4.78753e-09	1.70464e-07
ENSMUSG00000070319	Eif3g	36.7039	33.615	33.6262	33.7591	14.7047	12.9823	12.9333	13.1787	674.316	1.42741	0.243926	5.85184	4.8616e-09	1.72771e-07
ENSMUSG00000019194	Scn1b	1.78884	2.04193	3.46402	4.23742	7.62878	6.55715	8.79296	7.41371	138.324	-2.06256	0.352507	-5.85113	4.88242e-09	1.73182e-07
ENSMUSG00000030741	Spns1	14.463	14.412	16.2041	17.1982	4.75481	5.05321	4.97353	5.3962	542.482	1.47236	0.251672	5.85033	4.90608e-09	1.73692e-07
ENSMUSG00000050212	Eva1b	0.594092	0.512856	3.44861	1.72341	2.39947	3.79451	3.71921	5.23139	73.8391	-3.04526	0.520577	-5.84978	4.92237e-09	1.73939e-07
ENSMUSG00000004098	Col5a3	4.53505	4.40748	8.68577	34.3055	24.0417	23.9305	27.0214	25.9432	1847.37	-2.56635	0.438925	-5.8469	5.00812e-09	1.76636e-07
ENSMUSG00000038550	Ciart	10.3255	10.4556	2.71142	3.21324	2.50896	3.25915	2.60602	2.4034	150.413	2.06085	0.352527	5.84592	5.03768e-09	1.77344e-07
ENSMUSG00000028869	Gnl2	20.1959	18.5214	13.6241	11.7913	7.09618	6.03979	6.24453	7.22756	593.13	1.51554	0.259264	5.84555	5.0489e-09	1.77404e-07
ENSMUSG00000020691	Mettl2	8.12639	8.16579	6.66886	6.06406	3.3379	3.26209	2.57231	2.27066	244.123	1.76222	0.301517	5.84453	5.08011e-09	1.78166e-07
ENSMUSG00000042745	Id1	12.6372	11.6477	36.3727	31.9837	26.5474	24.2821	37.1949	32.7919	439.456	-1.52638	0.261284	-5.84183	5.16296e-09	1.80733e-07
ENSMUSG00000003380	Rabac1	11.0066	12.2893	33.1832	34.9731	19.1558	17.8163	37.8145	29.63	529.433	-1.52447	0.261052	-5.83973	5.22852e-09	1.82685e-07
ENSMUSG00000031523	Dlc1	1.74123	1.67789	3.31315	5.36649	5.01878	4.53218	5.56217	5.25782	846.768	-1.66195	0.284689	-5.83776	5.29063e-09	1.84511e-07
ENSMUSG00000031149	Praf2	6.1328	6.17505	12.0424	12.9548	13.7688	14.3498	23.5637	17.7036	253.545	-1.73525	0.297281	-5.83707	5.31267e-09	1.84934e-07
ENSMUSG00000006273	Atp6v1b2	36.9459	33.1735	26.8704	19.9807	13.6339	11.7096	13.2208	12.1732	1579.01	1.46655	0.251273	5.83649	5.33125e-09	1.85236e-07
ENSMUSG00000032733	Snx33	40.3694	37.9701	9.44458	16.4565	11.5239	10.9684	12.7241	11.3368	1223.32	1.70489	0.292667	5.82538	5.69843e-09	1.97627e-07
ENSMUSG00000104709	Gm42484	0.0967675	0.214355	0.661101	0.232787	3.94798	3.01136	2.07777	2.80732	48.7286	-3.85309	0.662542	-5.81561	6.04132e-09	2.0913e-07
ENSMUSG00000022146	Osmr	8.77953	7.78635	5.50767	11.1903	30.8255	28.9336	30.0649	28.1848	3252.05	-1.81433	0.312198	-5.81146	6.19292e-09	2.13982e-07
ENSMUSG00000020211	Sf3a2	38.8865	38.5381	23.5877	33.245	10.6711	9.56076	13.8728	12.8295	854.748	1.53829	0.264727	5.81084	6.21612e-09	2.14387e-07
ENSMUSG00000027639	Samhd1	4.27224	4.72568	12.0657	7.41813	13.883	13.3372	13.2115	14.4082	1353.08	-1.61761	0.2784	-5.81039	6.23258e-09	2.14559e-07
ENSMUSG00000028107	Tars2	12.4337	11.673	8.68029	9.70924	5.02697	4.8979	4.33226	4.79436	757.21	1.39646	0.240453	5.80762	6.33667e-09	2.17741e-07
ENSMUSG00000029552	Tes	11.5874	10.2138	24.4357	29.3261	29.7303	27.8699	26.5571	27.6996	2273.53	-1.31697	0.226779	-5.80729	6.34928e-09	2.17775e-07
ENSMUSG00000006360	Crip1	18.8418	17.4978	40.3549	68.1867	49.4945	53.9471	60.0224	54.2648	1467.3	-1.65306	0.285392	-5.79226	6.94452e-09	2.3732e-07
ENSMUSG00000105940	Gm42635	0.580731	0.986734	1.78335	1.49228	7.09214	5.65199	4.21394	4.07405	118.068	-2.34962	0.405632	-5.79249	6.93505e-09	2.3732e-07
ENSMUSG00000003438	Timm50	16.2586	15.4871	20.4801	15.3438	5.20839	6.36342	4.39061	5.25227	422.926	1.70674	0.294947	5.7866	7.18257e-09	2.45007e-07
ENSMUSG00000059142	Zfp945	5.11015	5.33663	1.13942	1.0592	2.48942	2.25432	1.90576	1.71088	379.257	1.53715	0.265773	5.78368	7.30835e-09	2.48843e-07
ENSMUSG00000050359	Sprr1a	2.52604	1.51547	2.42884	13.4194	12.8195	8.3736	22.6387	22.7666	123.719	-3.51969	0.608725	-5.78206	7.37894e-09	2.5079e-07
ENSMUSG00000004356	Utp20	29.8574	29.1928	28.6957	12.3739	7.13138	7.32644	8.3304	6.37822	2340.21	2.00768	0.347286	5.78106	7.42304e-09	2.51375e-07
ENSMUSG00000039768	Dnajc11	7.02306	7.01657	7.10179	5.78708	2.31476	2.36699	2.52764	2.63303	696.851	1.44202	0.249434	5.78116	7.41864e-09	2.51375e-07
ENSMUSG00000060063	Alox5ap	0.955863	0.873422	1.52374	3.85159	7.13376	6.25637	7.62961	6.10072	86.5059	-2.90917	0.503493	-5.77799	7.55996e-09	2.55548e-07
ENSMUSG00000003849	Nqo1	13.1537	13.8186	76.0646	34.7706	53.748	52.5494	53.9738	50.6607	961.21	-1.95448	0.33843	-5.77514	7.6889e-09	2.59438e-07
ENSMUSG00000033538	Casp4	2.56099	2.96819	2.76331	4.52159	9.55654	10.3767	9.78533	9.67983	343.791	-1.81018	0.313494	-5.77421	7.73147e-09	2.60404e-07
ENSMUSG00000071713	Csf2rb	1.75331	1.6837	5.3662	4.47583	3.78637	3.38807	4.91045	5.07572	393.131	-1.54151	0.267065	-5.77206	7.83081e-09	2.63276e-07
ENSMUSG00000049097	Ankrd34a	0.341565	0.334659	0.777839	1.83298	2.58837	1.97301	2.42832	3.71974	64.1636	-3.20262	0.555187	-5.76854	7.99625e-09	2.67874e-07
ENSMUSG00000058254	Tspan7	16.8057	16.6911	1.33403	4.56263	3.38286	3.33282	3.14678	2.96431	654.968	2.45574	0.42571	5.76859	7.9939e-09	2.67874e-07
ENSMUSG00000005102	Eif2ak4	6.68015	6.63018	8.60803	7.48217	15.9753	16.2544	15.8541	16.7078	1246.59	-1.29147	0.223905	-5.76792	8.02552e-09	2.67895e-07
ENSMUSG00000023092	Fhl1	78.7205	74.383	65.2076	62.6736	38.5123	37.9389	31.6273	34.1398	2789.56	1.21775	0.211122	5.76802	8.02061e-09	2.67895e-07
ENSMUSG00000036427	Gpi1	48.3858	47.6698	91.2006	293.697	213.306	207.534	232.198	231.699	15638.4	-2.27187	0.394148	-5.76402	8.2134e-09	2.73677e-07
ENSMUSG00000024044	Epb41l3	13.9993	13.9406	30.7615	25.3487	34.4687	33.6918	34.6127	32.0434	5061.78	-1.25412	0.217737	-5.75977	8.42291e-09	2.80159e-07
ENSMUSG00000019189	Rnf145	7.5223	8.03226	13.8353	19.1129	20.8948	19.3179	20.3839	21.0694	1798.73	-1.41377	0.245473	-5.75937	8.443e-09	2.80328e-07
ENSMUSG00000022769	Sdf2l1	4.90009	4.01955	30.78	17.3134	13.1653	13.4256	16.9829	20.2573	237.635	-2.07848	0.36116	-5.755	8.66406e-09	2.87158e-07
ENSMUSG00000020063	Sirt1	6.50529	6.94779	5.54693	4.26452	1.82419	1.89902	2.17489	1.90571	293.949	1.73188	0.301021	5.75337	8.74825e-09	2.89436e-07
ENSMUSG00000026475	Rgs16	1.71189	1.79964	1.93822	4.10073	6.92941	7.94977	8.28869	8.65326	171.743	-2.26882	0.394415	-5.75238	8.79953e-09	2.90618e-07
ENSMUSG00000038521	C1s1	13.4692	13.8611	34.641	19.9185	49.7918	46.9028	45.8017	40.8246	1472.79	-1.66316	0.289163	-5.75164	8.83813e-09	2.91378e-07
ENSMUSG00000074738	Fndc10	1.04654	1.44012	2.59992	3.92895	4.73361	5.02033	7.63837	5.29939	120.425	-2.34095	0.407445	-5.74543	9.16866e-09	3.01742e-07
ENSMUSG00000063229	Ldha	106.433	104.587	342.533	658.002	362.597	339.453	339.831	345.545	15267.8	-1.69955	0.295866	-5.74434	9.22829e-09	3.03171e-07
ENSMUSG00000028497	Hacd4	3.63641	3.52138	10.1112	6.32529	13.7345	12.4465	12.0412	10.2931	864.627	-1.64015	0.285797	-5.73888	9.53072e-09	3.12557e-07
ENSMUSG00000021127	Zfp36l1	9.44227	8.08865	9.88987	16.9404	22.9702	21.9735	28.4789	28.4202	775.847	-1.70095	0.296487	-5.73703	9.63535e-09	3.15435e-07
ENSMUSG00000033400	Agl	4.75253	4.74921	8.03815	7.95176	11.5581	11.5755	11.3313	10.7605	1759.99	-1.21664	0.212167	-5.73435	9.78885e-09	3.199e-07
ENSMUSG00000083773	Gm13394	129.217	116.021	303.229	583.741	351.104	350.472	415.685	392.12	4688.25	-1.72005	0.300402	-5.72582	1.02935e-08	3.35804e-07
ENSMUSG00000031253	Srpx2	7.57167	8.11611	8.07486	10.6718	17.2646	16.9697	21.6611	21.9662	582.358	-1.47418	0.257701	-5.72051	1.06203e-08	3.45864e-07
ENSMUSG00000026956	Uap1l1	46.4612	46.1786	50.0743	17.5754	9.10724	7.44342	11.0186	8.49259	1418.67	2.25078	0.393489	5.72006	1.06489e-08	3.46191e-07
ENSMUSG00000022369	Mtbp	11.4782	11.7976	8.0833	7.50627	4.99012	3.95796	3.77992	4.39682	544.65	1.502	0.262601	5.71972	1.06701e-08	3.46278e-07
ENSMUSG00000097651	4930461G14Rik	0.483034	0.691039	16.0723	2.75976	3.84529	4.5749	12.6263	7.84745	73.1615	-4.07098	0.712138	-5.71656	1.08702e-08	3.5216e-07
ENSMUSG00000035517	Tdrd7	6.72147	6.90331	12.9248	12.1167	17.4036	19.9054	18.1523	16.714	778.618	-1.35317	0.236744	-5.71576	1.09212e-08	3.53201e-07
ENSMUSG00000015837	Sqstm1	373.588	362.028	174.599	406.524	88.0181	80.976	102.512	92.389	10010.2	1.91644	0.335714	5.70855	1.13944e-08	3.67867e-07
ENSMUSG00000028896	Rcc1	16.4551	15.9935	26.4279	16.1119	5.58094	5.10071	5.23585	4.62541	652.419	1.7237	0.302217	5.70353	1.17349e-08	3.78209e-07
ENSMUSG00000017652	Cd40	5.8581	5.50623	0.317632	1.25825	0.594829	0.97055	0.669657	0.439325	94.3888	3.40108	0.596576	5.701	1.19109e-08	3.8322e-07
ENSMUSG00000048126	Col6a3	37.822	35.9562	80.3006	164.773	122.951	118.803	128.488	121.203	17204	-1.75889	0.308834	-5.69527	1.2318e-08	3.95637e-07
ENSMUSG00000036867	Smad6	0.381152	0.621508	2.25035	1.18434	2.97103	2.53557	3.38036	3.14528	93.682	-2.65456	0.466282	-5.69304	1.24795e-08	4.00136e-07
ENSMUSG00000033294	Noc4l	22.2212	21.8176	20.8568	19.8731	6.47754	5.99549	8.78603	5.70335	514.784	1.62547	0.285546	5.6925	1.25194e-08	4.00729e-07
ENSMUSG00000022469	Rapgef3	1.62811	1.70835	2.95962	3.15005	4.57254	4.68472	4.49979	5.23292	319.765	-1.54771	0.272097	-5.68809	1.28469e-08	4.10507e-07
ENSMUSG00000041438	Utp4	24.7001	24.3678	26.587	22.1285	8.98221	7.8228	8.97757	9.53912	815.24	1.40341	0.246864	5.68495	1.30848e-08	4.17396e-07
ENSMUSG00000074604	Mgst2	0.531494	0.40598	1.18254	1.71947	2.7356	2.71532	2.46379	2.382	92.9034	-2.3986	0.422043	-5.68331	1.32112e-08	4.20709e-07
ENSMUSG00000036501	Fam13b	14.3582	13.5531	8.28955	6.84234	7.40097	6.30846	5.51691	5.30189	1086.64	1.36812	0.241205	5.67204	1.41103e-08	4.48579e-07
ENSMUSG00000006442	Srm	41.2546	42.9661	84.8305	51.485	16.8515	12.5764	12.8378	12.2639	780.604	1.74852	0.308323	5.67107	1.4191e-08	4.50377e-07
ENSMUSG00000037003	Tns2	135.284	131.667	46.6033	74.4887	42.2514	40.8891	47.4829	47.8422	5481.61	1.48559	0.262025	5.66966	1.4308e-08	4.52555e-07
ENSMUSG00000103308	Gm37800	0.545659	0.736563	1.19084	4.34817	10.3845	8.30576	8.21413	6.33204	70.7382	-3.45621	0.609582	-5.6698	1.42963e-08	4.52555e-07
ENSMUSG00000079343	C1s2	1.27472	1.46833	4.68336	2.0699	7.53466	5.87272	7.28296	6.83409	174.904	-2.35398	0.415598	-5.66407	1.47823e-08	4.66766e-07
ENSMUSG00000104871	Gm42639	0.507818	0.371618	0.468085	0.152703	6.28045	5.2268	3.25081	3.70413	66.2876	-3.03395	0.535753	-5.66297	1.48779e-08	4.68993e-07
ENSMUSG00000066553	Gm6969	104.578	107.091	156.509	143.928	195.49	189.087	261.209	255.377	857.821	-1.28632	0.227185	-5.66197	1.49645e-08	4.7093e-07
ENSMUSG00000022554	Hgh1	9.80977	9.84008	12.528	5.67704	1.38135	1.6278	1.81431	1.75408	173.488	2.4644	0.436004	5.65223	1.58383e-08	4.97587e-07
ENSMUSG00000045693	Nlrp4e	0.718584	0.646659	1.1364	1.94473	2.32393	2.30912	3.96913	3.17335	97.8874	-2.38725	0.422723	-5.64732	1.62966e-08	5.11128e-07
ENSMUSG00000105877	Gm42479	0.200196	0.374173	0.759836	0.632096	5.82695	4.46935	3.36409	3.07817	45.0153	-3.36825	0.596615	-5.6456	1.64608e-08	5.15412e-07
ENSMUSG00000024170	Telo2	6.17121	5.65679	5.25722	5.50594	1.89794	2.10752	2.06547	2.17397	438.147	1.47587	0.262054	5.63191	1.78223e-08	5.56792e-07
ENSMUSG00000028150	Rorc	0.0762757	0.211203	0.101326	0.309641	1.30929	1.25779	1.76239	2.14645	45.3166	-3.65005	0.648123	-5.63172	1.78419e-08	5.56792e-07
ENSMUSG00000032014	Oaf	10.3774	10.0213	26.7284	55.0207	36.6049	34.0545	38.0287	34.4795	1144.62	-1.8293	0.325043	-5.62787	1.82445e-08	5.68407e-07
ENSMUSG00000002603	Tgfb1	7.75307	8.5275	16.2255	20.0272	15.9523	14.7927	21.186	20.0714	1114.4	-1.33923	0.237983	-5.6274	1.82944e-08	5.69014e-07
ENSMUSG00000039168	Dap	79.43	80.0385	141.33	157.494	161.868	163.746	186.418	174.692	3911.91	-1.17877	0.209499	-5.62661	1.83784e-08	5.69763e-07
ENSMUSG00000042524	Sun2	56.0836	56.1882	32.4214	58.8208	17.5311	16.9249	19.0772	16.6954	2633.22	1.65138	0.293496	5.6266	1.83794e-08	5.69763e-07
ENSMUSG00000071317	Bves	33.5651	30.6009	11.6891	12.1384	12.3493	10.7411	12.4103	13.5984	1121.66	1.30008	0.231186	5.62351	1.87115e-08	5.79095e-07
ENSMUSG00000112084	Gm10773	0.172468	0.510984	0.693874	1.76331	3.14067	2.60773	2.89816	3.12217	104.124	-3.06242	0.544914	-5.62001	1.90949e-08	5.89984e-07
ENSMUSG00000022394	L3mbtl2	9.80608	9.48915	10.4334	8.19053	3.30565	3.25518	3.00533	3.66948	539.739	1.52074	0.270834	5.61502	1.96535e-08	6.06243e-07
ENSMUSG00000086607	4930511M06Rik	0.130481	0.117421	0.185713	0.40217	0.925108	1.14202	1.00494	1.79805	42.1374	-3.53833	0.630415	-5.6127	1.99196e-08	6.1344e-07
ENSMUSG00000026482	Rgl1	2.59399	2.91114	6.13847	5.02879	6.65845	6.87988	8.64085	6.88691	560.682	-1.48782	0.265163	-5.61096	2.01207e-08	6.18612e-07
ENSMUSG00000053716	Dusp7	4.00403	4.69235	15.7959	13.67	11.772	10.3426	13.083	11.4284	505.013	-1.48538	0.264814	-5.60915	2.03324e-08	6.23073e-07
ENSMUSG00000102055	Gm28913	0.559338	1.8069	1.27377	1.56982	13.9147	14.5684	14.6209	15.3615	41.1356	-3.50387	0.624644	-5.60938	2.03054e-08	6.23073e-07
ENSMUSG00000020680	Taf15	53.9396	52.4548	25.8202	19.7295	22.0714	19.8655	20.902	20.4239	1218.51	1.36471	0.243488	5.60486	2.08423e-08	6.37653e-07
ENSMUSG00000028268	Gbp3	0.332576	0.247488	0.205121	1.07507	4.15746	3.41706	3.37645	2.62918	89.4722	-3.39471	0.605946	-5.60233	2.11485e-08	6.45962e-07
ENSMUSG00000015653	Steap2	11.1322	10.7437	19.3061	13.2858	29.7292	28.7349	29.5656	27.5291	3664.58	-1.38389	0.247165	-5.59907	2.15507e-08	6.56103e-07
ENSMUSG00000042363	Lgalsl	0.527757	0.452099	1.7527	1.53739	1.77243	1.87443	2.12473	2.43058	91.087	-2.24142	0.400316	-5.59913	2.15429e-08	6.56103e-07
ENSMUSG00000029777	Gars	115.344	111.136	90.3321	99.938	51.0557	49.0846	52.0425	46.8135	3408.5	1.19713	0.213988	5.59439	2.214e-08	6.72948e-07
ENSMUSG00000027630	Tbl1xr1	9.94021	9.7579	13.7602	11.0669	22.9838	24.3512	24.2099	23.0966	2198.96	-1.26377	0.225961	-5.59285	2.23371e-08	6.77838e-07
ENSMUSG00000027962	Vcam1	6.44233	5.9977	8.86881	6.09239	18.9351	17.4307	17.6571	16.0262	1534.1	-1.43695	0.257227	-5.58632	2.31936e-08	7.02689e-07
ENSMUSG00000109684	Gm45745	0	0.429982	0.523901	0.207536	5.6659	5.31105	3.38262	6.74087	46.6218	-4.28312	0.767509	-5.58055	2.39753e-08	7.25195e-07
ENSMUSG00000024803	Ankrd1	120.283	120.291	180.72	118.84	46.6833	47.3203	43.4674	45.9266	3705.95	1.42769	0.255874	5.57966	2.4099e-08	7.27757e-07
ENSMUSG00000004771	Rab11a	6.62332	7.54938	13.8262	12.0864	15.845	14.409	19.4391	18.0567	572.621	-1.39826	0.25071	-5.5772	2.44426e-08	7.34576e-07
ENSMUSG00000021460	Auh	1.26098	1.42017	1.38203	1.86609	3.80666	3.30684	4.08712	4.0035	359.319	-1.58867	0.284845	-5.57732	2.44259e-08	7.34576e-07
ENSMUSG00000028211	Trp53inp1	8.31166	7.69086	5.29888	5.88749	28.3795	25.7499	20.9592	18.0497	1382.77	-1.2847	0.230336	-5.57749	2.44011e-08	7.34576e-07
ENSMUSG00000039463	Slc9a8	11.5585	11.9466	8.32654	9.33435	4.16558	4.46756	4.76484	4.84911	959.027	1.2894	0.231236	5.57614	2.4592e-08	7.37878e-07
ENSMUSG00000046079	Lrrc8d	3.14691	3.33748	3.14272	2.7009	0.80569	1.0462	1.11869	1.03979	364.581	1.59264	0.285708	5.57437	2.48433e-08	7.44223e-07
ENSMUSG00000029385	Ccng2	2.98423	2.87489	2.18036	8.03145	16.9265	16.4159	17.447	14.2272	785.477	-2.43396	0.437033	-5.56929	2.55777e-08	7.64999e-07
ENSMUSG00000025591	Tma16	1.77637	1.62316	1.30124	1.06298	0.318176	0.29743	0.348252	0.309206	95.4273	2.38516	0.428304	5.56885	2.56424e-08	7.65707e-07
ENSMUSG00000041189	Chrnb1	18.6089	17.1138	6.04525	10.1434	3.60211	2.58495	5.3319	3.98286	302.819	1.95416	0.350952	5.56816	2.5744e-08	7.67517e-07
ENSMUSG00000027078	Ube2l6	7.27625	6.5809	8.23341	27.9123	28.9282	28.0512	37.9952	33.814	633.363	-2.37425	0.42666	-5.56473	2.62565e-08	7.8155e-07
ENSMUSG00000018334	Ksr1	2.57019	2.59799	5.67897	5.09114	5.93278	7.24269	6.60954	7.21799	541.331	-1.42175	0.255557	-5.56335	2.64648e-08	7.86495e-07
ENSMUSG00000020173	Cobl	6.55157	6.94711	2.08801	3.46895	2.28925	1.94544	1.91425	2.0506	393.846	1.76464	0.317235	5.56256	2.6585e-08	7.88814e-07
ENSMUSG00000022297	Fzd6	10.2405	10.0473	5.9237	5.20146	3.06968	3.44486	3.58997	3.64515	386.181	1.48637	0.267316	5.56036	2.69218e-08	7.97543e-07
ENSMUSG00000024066	Xdh	11.724	11.9121	10.8536	12.2646	28.3969	25.6934	27.4282	26.8582	2526.1	-1.19933	0.215729	-5.55943	2.70664e-08	8.00558e-07
ENSMUSG00000031561	Tenm3	0.875095	1.10324	2.21427	2.5238	2.27595	2.49587	3.50918	2.72337	321.959	-1.63837	0.294867	-5.55629	2.75575e-08	8.13795e-07
ENSMUSG00000049775	Tmsb4x	105.438	102.169	205.429	265.285	279.589	267.437	258.142	240.802	4195.6	-1.26485	0.227684	-5.55529	2.77153e-08	8.17165e-07
ENSMUSG00000023959	Clic5	1.62286	1.74395	0.0997253	0.260266	0.138419	0.15684	0.12986	0.233161	68.3465	3.14577	0.566473	5.55325	2.804e-08	8.25435e-07
ENSMUSG00000030409	Dmpk	15.5795	13.636	27.0196	29.24	26.9508	29.4242	34.9854	33.9209	1619.62	-1.23912	0.223147	-5.55295	2.80888e-08	8.25571e-07
ENSMUSG00000040620	Dhx33	9.12011	9.14394	11.5093	8.38604	3.61531	3.25428	3.27807	3.44665	921.363	1.43973	0.25932	5.55193	2.82526e-08	8.29084e-07
ENSMUSG00000030682	Cdipt	40.1385	39.0554	35.7756	46.0432	14.5383	12.1955	15.8393	13.9462	1000.7	1.41467	0.255003	5.54765	2.89533e-08	8.48314e-07
ENSMUSG00000050737	Ptges	0.241701	0.334629	0.432475	1.74433	2.83463	2.03225	2.85276	2.64453	91.5152	-3.2241	0.581202	-5.54729	2.90124e-08	8.48714e-07
ENSMUSG00000024388	Myo7b	2.14773	2.16559	1.17661	2.01061	0.635106	0.411217	0.397223	0.352686	110.532	2.53917	0.458034	5.54363	2.96262e-08	8.65316e-07
ENSMUSG00000035093	Secisbp2l	15.0145	14.9178	18.0203	18.4419	34.4728	33.6721	33.2197	32.8065	2926.71	-1.14129	0.20591	-5.54268	2.97881e-08	8.68688e-07
ENSMUSG00000037709	Fam13a	0.0452227	0.12343	0.107889	0.170954	0.482148	0.714581	0.995137	0.637235	61.0893	-3.16391	0.571183	-5.53923	3.03798e-08	8.84563e-07
ENSMUSG00000022216	Psme1	9.18607	9.64686	16.6281	20.9158	24.8548	22.4158	28.4805	23.3163	609.419	-1.45413	0.262718	-5.53495	3.11324e-08	9.05068e-07
ENSMUSG00000024991	Eif3a	87.7186	83.9573	59.3468	47.9256	30.746	31.6617	38.7718	34.3667	6422.86	1.23157	0.22295	5.52397	3.31419e-08	9.61991e-07
ENSMUSG00000020447	Npc1l1	2.00545	1.9772	0.0345983	0.109645	0.0453545	0.0462516	0.12765	0.052891	34.8754	4.64449	0.840977	5.52274	3.33759e-08	9.67279e-07
ENSMUSG00000021700	Rab3c	0.0112651	0.00311923	0.0256537	0.0135498	0.285848	0.148608	0.283947	0.267985	22.2392	-5.64846	1.02338	-5.51944	3.40084e-08	9.84084e-07
ENSMUSG00000022575	Gsdmd	4.25414	5.44702	11.0316	13.2216	15.4272	13.5303	14.7131	14.0148	386.598	-1.55493	0.281744	-5.51896	3.4102e-08	9.85268e-07
ENSMUSG00000036160	Surf6	10.1858	9.9429	8.21284	4.67206	1.44322	2.03002	2.94141	2.18602	300.669	1.98955	0.360707	5.51568	3.47437e-08	1.00226e-06
ENSMUSG00000029560	Snx8	16.4531	15.0659	17.5648	12.3908	4.31727	3.99855	5.69391	4.62119	460.347	1.62182	0.294178	5.51306	3.52648e-08	1.01572e-06
ENSMUSG00000007097	Atp1a2	1.49464	1.69281	0.131757	0.353756	0.259078	0.176134	0.189045	0.0895195	54.7945	3.63232	0.659017	5.51172	3.55338e-08	1.02033e-06
ENSMUSG00000032826	Ank2	2.52387	2.39362	0.504096	0.880715	0.635986	0.745946	0.698791	0.792893	575.848	1.71683	0.311482	5.51181	3.5516e-08	1.02033e-06
ENSMUSG00000003228	Grk5	2.29909	2.46917	4.93628	5.06214	6.5762	6.37437	6.87004	5.73777	504.914	-1.3951	0.253238	-5.50903	3.60822e-08	1.0329e-06
ENSMUSG00000039220	Ppp1r10	28.3148	26.2945	30.8478	26.9804	9.2598	9.25923	11.1886	11.905	1537.36	1.23978	0.225039	5.50917	3.60534e-08	1.0329e-06
ENSMUSG00000028669	Pithd1	7.89079	7.58652	8.92239	5.63538	2.53555	3.03055	1.99509	1.65331	172.547	2.10417	0.382068	5.50733	3.64314e-08	1.0413e-06
ENSMUSG00000030930	Chst15	2.85372	2.8491	2.99002	5.15479	9.509	7.4334	9.99041	8.75701	593.8	-1.71518	0.311482	-5.50651	3.66013e-08	1.04297e-06
ENSMUSG00000036450	Hif1an	14.352	14.192	11.2064	12.53	6.34846	6.06744	5.52432	6.10391	894.847	1.29176	0.234584	5.5066	3.65832e-08	1.04297e-06
ENSMUSG00000005899	Smpd4	11.7418	10.4776	7.92085	8.83263	3.63305	4.86364	4.14479	4.25419	895.762	1.40201	0.254718	5.50416	3.70929e-08	1.05537e-06
ENSMUSG00000020733	Slc9a3r1	7.72089	7.67292	16.3248	21.8389	17.1551	16.5642	25.277	19.883	452.465	-1.54708	0.281332	-5.49911	3.81703e-08	1.08437e-06
ENSMUSG00000041483	Zfp281	6.2134	6.3794	12.9184	8.78807	20.5594	20.3104	16.4392	17.9459	959.927	-1.44997	0.263945	-5.49346	3.94136e-08	1.11799e-06
ENSMUSG00000031765	Mt1	52.7789	49.2267	49.2015	205.518	199.997	187.205	290.598	266.287	2876.59	-2.44883	0.445958	-5.49117	3.99275e-08	1.13085e-06
ENSMUSG00000022365	Derl1	75.6155	73.5693	44.8296	47.6956	31.2299	30.13	34.7816	30.7399	2177.08	1.18894	0.216592	5.48931	4.03511e-08	1.14112e-06
ENSMUSG00000027894	Slc6a17	0.93058	0.922869	1.85367	3.46908	3.4282	2.81957	3.38257	3.33921	367.662	-1.85864	0.338634	-5.48864	4.05049e-08	1.14374e-06
ENSMUSG00000026669	Mcm10	9.07884	8.07911	11.7407	6.85562	2.52853	2.17565	2.69341	2.55963	624.036	1.70897	0.311812	5.48077	4.23473e-08	1.19396e-06
ENSMUSG00000071757	Zhx2	12.107	13.0788	6.75041	8.90131	3.28983	3.60341	4.20094	4.56472	444.593	1.51914	0.277253	5.47924	4.27162e-08	1.20255e-06
ENSMUSG00000052776	Oas1a	0.43204	0.408734	0.16398	1.36412	6.66372	6.75899	4.53751	5.18068	85.3422	-3.53965	0.646145	-5.4781	4.29917e-08	1.20849e-06
ENSMUSG00000034820	Cpsf7	16.1733	14.9725	10.9281	12.1123	7.19958	5.98951	6.48778	5.95325	908.869	1.32634	0.242215	5.47588	4.35348e-08	1.22192e-06
ENSMUSG00000102070	Gm28661	4.58421	3.20095	4.46329	6.23318	22.9076	13.1467	23.4449	16.8843	114.657	-2.38772	0.436156	-5.47446	4.38844e-08	1.22988e-06
ENSMUSG00000031987	Egln1	8.08202	8.69004	20.5122	46.8456	32.5263	29.2988	29.616	32.1242	1324.8	-1.87992	0.343461	-5.47346	4.41332e-08	1.235e-06
ENSMUSG00000019989	Enpp3	0.631629	0.890089	0.49659	0.881834	3.06407	2.67829	3.00096	3.53395	162.078	-2.08925	0.381801	-5.47211	4.44713e-08	1.23865e-06
ENSMUSG00000031833	Mast3	5.11704	6.2734	9.1701	14.5304	13.2684	13.103	17.491	15.9758	1003.29	-1.55122	0.283473	-5.47221	4.4445e-08	1.23865e-06
ENSMUSG00000039826	Trub2	7.00583	6.75982	5.23652	5.38302	2.46993	2.33342	2.46767	2.5811	383.785	1.44356	0.263814	5.47188	4.45287e-08	1.23865e-06
ENSMUSG00000058056	Palld	9.48229	9.13298	19.4415	27.4151	23.4055	21.8677	24.7469	22.5199	2886.26	-1.34405	0.245626	-5.47192	4.45174e-08	1.23865e-06
ENSMUSG00000066677	Ifi208	0	0.067905	0	0.0232876	0.886225	1.04783	0.722979	1.06344	35.5698	-4.38875	0.802099	-5.47158	4.46049e-08	1.23893e-06
ENSMUSG00000018899	Irf1	2.44087	2.27808	5.15687	2.9975	8.96815	7.58663	9.65653	7.30898	327.379	-1.84234	0.336775	-5.47053	4.48686e-08	1.24441e-06
ENSMUSG00000001436	Slc19a1	10.6242	10.8324	11.7033	9.47436	3.96996	3.90018	4.09283	3.76476	481.026	1.45443	0.265943	5.46894	4.52746e-08	1.2538e-06
ENSMUSG00000006732	Mettl1	10.1087	9.75468	6.84057	8.11533	2.36958	1.87156	3.39996	2.49241	231.925	1.77807	0.325177	5.46801	4.55105e-08	1.25686e-06
ENSMUSG00000028059	Arhgef2	60.3517	58.4008	20.2164	37.1335	18.9962	16.8184	20.3896	18.7447	4386.11	1.60185	0.292951	5.46798	4.55194e-08	1.25686e-06
ENSMUSG00000024121	Atp6v0c	18.4507	17.5979	11.5091	17.1391	7.90279	7.36715	5.44825	6.49308	551.987	1.58568	0.290066	5.46661	4.58737e-08	1.26477e-06
ENSMUSG00000054675	Tmem119	7.97392	6.63193	10.793	42.0671	31.5056	32.456	40.3131	39.1222	866.357	-2.44509	0.447448	-5.46453	4.64147e-08	1.27781e-06
ENSMUSG00000028680	Plk3	43.9482	38.8829	18.4614	47.5561	10.166	9.41467	10.6638	9.17924	845.715	2.0646	0.377927	5.46297	4.68236e-08	1.28717e-06
ENSMUSG00000006724	Cyp27b1	2.92664	3.38749	0.480344	0.348849	0.157419	0.214044	0.0738427	0.24477	35.7853	4.11205	0.753841	5.4548	4.90274e-08	1.34577e-06
ENSMUSG00000002210	Smg9	9.09284	8.89845	6.91624	7.12229	2.51743	2.69745	3.02923	3.12722	285.156	1.54425	0.283317	5.45061	5.01983e-08	1.37589e-06
ENSMUSG00000020715	Ern1	25.509	25.0458	7.96738	9.6982	10.2626	10.7015	8.83727	11.3223	1586.07	1.32221	0.242809	5.44547	5.167e-08	1.41416e-06
ENSMUSG00000040473	Cfap69	2.11197	1.87799	1.52498	2.01882	6.4073	6.56887	5.04933	6.35617	447.763	-1.52416	0.280027	-5.4429	5.24198e-08	1.43258e-06
ENSMUSG00000067873	Htatsf1	9.05533	8.40413	6.03969	5.52124	3.94484	3.11948	3.03864	3.0669	365.333	1.51428	0.278335	5.44051	5.31289e-08	1.44984e-06
ENSMUSG00000030882	Dnhd1	0.981026	0.731436	0.0956484	0.167797	0.0806042	0.0502324	0.0252067	0.120109	60.2776	3.39074	0.623335	5.43968	5.33768e-08	1.45448e-06
ENSMUSG00000016664	Pacsin2	88.6493	89.0735	47.9166	37.622	30.299	27.8112	39.8886	33.4082	3437.82	1.27928	0.235311	5.43656	5.43194e-08	1.47801e-06
ENSMUSG00000042428	Mgat3	7.20125	7.97192	9.6187	19.9921	20.2382	21.0518	24.8131	26.8425	1140.31	-1.76692	0.325315	-5.43142	5.5907e-08	1.519e-06
ENSMUSG00000033487	Fndc3a	15.6289	15.0293	16.1068	16.1143	35.8582	34.1573	35.9155	31.8456	3541.27	-1.14373	0.210666	-5.4291	5.66386e-08	1.53304e-06
ENSMUSG00000043073	Usp17le	0.102465	0.39721	0.181489	1.78708	4.58829	3.91653	5.35681	4.43912	73.2418	-4.17384	0.768805	-5.429	5.66698e-08	1.53304e-06
ENSMUSG00000088552	Mir1957a	10.2828	5.40976	9.36671	4.3289	73.6723	57.3905	126.714	58.4694	40.4862	-3.6264	0.66792	-5.42939	5.65471e-08	1.53304e-06
ENSMUSG00000032064	Dixdc1	0.69425	0.861283	0.883501	2.30049	4.4295	4.24083	3.62185	3.34891	360.663	-2.15636	0.397247	-5.42825	5.691e-08	1.53731e-06
ENSMUSG00000104476	Gm38211	2.12523	2.14555	3.45492	2.76551	8.22522	6.98515	6.4788	5.41255	481.514	-1.4723	0.271401	-5.4248	5.8018e-08	1.56498e-06
ENSMUSG00000061601	Pclo	0.302206	0.446846	0.0114701	0.0327148	0.0270649	0.0306669	0	0.0140277	34.4756	5.33992	0.984756	5.42259	5.87426e-08	1.58224e-06
ENSMUSG00000021256	Vash1	0.496137	0.513358	0.515367	1.17782	1.94881	2.25234	3.21783	3.66654	63.6003	-2.77124	0.511844	-5.41423	6.15517e-08	1.65552e-06
ENSMUSG00000022425	Enpp2	6.41201	6.28887	2.68327	0.988778	0.911501	0.869944	1.28271	1.21287	211.796	2.3505	0.434287	5.41233	6.221e-08	1.67082e-06
ENSMUSG00000026596	Abl2	27.2848	26.6217	31.12	23.62	11.293	11.3378	11.2459	11.3319	2949.05	1.2554	0.232035	5.41039	6.28882e-08	1.68526e-06
ENSMUSG00000042743	Sgtb	0.640665	1.17449	2.41486	1.58106	3.75916	5.8063	4.76415	4.53763	134.55	-2.31661	0.428186	-5.41028	6.2928e-08	1.68526e-06
ENSMUSG00000028540	Dph2	5.9355	5.44528	6.20583	3.25984	1.00296	1.06826	0.752757	1.27359	134.139	2.43491	0.450383	5.40631	6.4338e-08	1.72056e-06
ENSMUSG00000001305	Rrp15	7.37541	6.48053	8.77966	4.1836	1.06335	0.595344	0.938912	1.5075	177.769	2.46157	0.455425	5.405	6.48098e-08	1.7307e-06
ENSMUSG00000031373	Car5b	2.67022	3.27393	5.13223	6.41072	9.72499	8.194	7.65788	8.8125	585.01	-1.46799	0.271641	-5.40415	6.51157e-08	1.73639e-06
ENSMUSG00000038028	Tigar	5.26901	5.00361	5.94318	3.88292	1.1077	1.63794	1.35097	1.03341	163.789	2.13421	0.39512	5.40143	6.61126e-08	1.76046e-06
ENSMUSG00000078921	Tgtp2	0	0.0127922	0.0350694	0.0277844	1.51708	0.984507	0.711634	1.39389	24.4174	-6.80094	1.25919	-5.40106	6.62492e-08	1.76159e-06
ENSMUSG00000033576	Apol6	0.377203	0.426137	0.435225	1.67871	2.7926	2.48037	2.78895	3.15159	112.806	-2.88112	0.533893	-5.39645	6.79741e-08	1.80475e-06
ENSMUSG00000072620	Slfn2	0.040785	0.225863	0.526315	0.515097	2.06982	2.23492	2.51296	2.3191	30.8462	-3.92018	0.72647	-5.3962	6.80655e-08	1.80475e-06
ENSMUSG00000001768	Rin2	1.58963	1.7523	3.22238	2.97306	3.88265	4.43604	4.33398	4.2064	528.024	-1.34974	0.250165	-5.39542	6.83651e-08	1.81013e-06
ENSMUSG00000026806	Ddx31	10.1972	8.27393	10.627	6.44453	1.94917	2.41644	1.98999	2.74104	279.982	1.94163	0.359903	5.39489	6.85663e-08	1.81289e-06
ENSMUSG00000070461	9230112E08Rik	8.50353	7.80376	3.48876	3.82339	2.055	3.10237	2.38156	2.3025	199.061	1.80129	0.333971	5.39354	6.90825e-08	1.82395e-06
ENSMUSG00000021950	Anxa8	132.736	124.926	56.0109	35.5832	47.8478	45.5339	49.8431	44.3205	1791.09	1.45361	0.269551	5.39268	6.94136e-08	1.83011e-06
ENSMUSG00000031337	Mtm1	3.69649	3.83118	0.343816	0.782038	0.770558	0.840162	0.995708	0.875995	300.142	2.01354	0.373904	5.38518	7.23721e-08	1.90543e-06
ENSMUSG00000036938	Try5	8.95354	9.39591	0.0571141	0	0	0	0	0	29.4662	8.52297	1.58313	5.38363	7.29996e-08	1.91924e-06
ENSMUSG00000071379	Hpcal1	27.3868	24.0025	53.4317	66.5085	55.3411	50.6255	65.4876	60.7271	1213.87	-1.29726	0.241163	-5.37919	7.48234e-08	1.96443e-06
ENSMUSG00000071711	Mpst	4.30696	4.55107	10.6976	7.46599	11.8175	13.7544	13.038	14.4059	304.412	-1.63217	0.303479	-5.37821	7.52294e-08	1.97232e-06
ENSMUSG00000003161	Sri	7.39927	7.19991	19.1436	14.8725	19.5834	17.3023	19.0776	17.465	1050.95	-1.3228	0.246243	-5.37192	7.79029e-08	2.0367e-06
ENSMUSG00000046441	Cmtr2	3.15005	3.6579	3.8935	2.33089	0.984684	1.00416	0.739037	0.631569	119.713	2.33489	0.434635	5.37206	7.78416e-08	2.0367e-06
ENSMUSG00000060961	Slc4a4	1.15133	1.05979	3.7746	2.45528	3.39987	3.05662	3.2245	3.48095	418.104	-1.60535	0.298866	-5.37146	7.81022e-08	2.03906e-06
ENSMUSG00000021281	Tnfaip2	82.2048	79.228	55.9202	68.4296	36.0564	32.8729	34.6277	35.9168	3761.62	1.19391	0.222349	5.36953	7.89438e-08	2.05816e-06
ENSMUSG00000029504	Ddx51	12.2077	11.8165	10.749	9.20056	4.13073	3.84499	4.2737	4.95219	569.792	1.37329	0.255999	5.36444	8.12027e-08	2.1141e-06
ENSMUSG00000020635	Fkbp1b	0.531763	0.478538	1.0596	2.39855	6.74668	4.04713	5.39869	4.70523	45.9649	-3.33209	0.621292	-5.36316	8.17801e-08	2.12617e-06
ENSMUSG00000051726	Kcnf1	1.17622	1.09478	3.70053	3.79261	3.80745	3.68143	4.12767	3.17387	208.7	-1.67694	0.312872	-5.35984	8.3294e-08	2.16252e-06
ENSMUSG00000026131	Dst	70.6417	67.8179	29.1891	31.5017	32.5032	30.1924	33.1102	31.9152	24144.3	1.09043	0.203622	5.35518	8.54707e-08	2.21595e-06
ENSMUSG00000034617	Mtrr	7.88597	8.7054	8.79098	6.69786	2.80629	2.95454	2.5962	3.07565	401.421	1.53931	0.287672	5.35091	8.75124e-08	2.26575e-06
ENSMUSG00000001507	Itga3	28.5609	27.5098	54.7469	67.4346	55.3864	57.0005	66.1421	61.1694	4235.52	-1.18285	0.2211	-5.34986	8.80204e-08	2.27575e-06
ENSMUSG00000028957	Per3	2.35922	2.54652	1.38873	1.18521	8.30806	7.08182	6.5876	5.96726	604.062	-1.3517	0.252725	-5.3485	8.86865e-08	2.2898e-06
ENSMUSG00000038205	Prkab2	4.08849	4.25545	4.05382	4.74951	10.2969	11.1898	10.5554	10.4162	539.09	-1.32817	0.248406	-5.34676	8.95405e-08	2.30866e-06
ENSMUSG00000039427	Alg1	13.7909	13.8241	12.8888	13.8486	3.85255	4.82748	3.54346	5.25619	341.919	1.62399	0.303994	5.34216	9.18436e-08	2.36478e-06
ENSMUSG00000019122	Ccl9	2.0059	2.68454	19.0841	5.42864	14.1719	13.2988	13.6077	11.6645	442.855	-2.421	0.453561	-5.33776	9.41015e-08	2.41959e-06
ENSMUSG00000059775	Rps26-ps1	85.3997	76.6739	260.797	93.0844	369.551	320.415	364.056	304.495	1493.73	-2.04445	0.383143	-5.336	9.50209e-08	2.43987e-06
ENSMUSG00000101969	Gm20125	0.207384	0.193804	0.255814	1.18486	2.08944	2.69634	1.63354	1.95533	94.9398	-3.17222	0.594537	-5.33561	9.52242e-08	2.44174e-06
ENSMUSG00000020198	Ap3d1	41.1507	41.2454	31.532	39.4371	17.9098	15.4441	18.2736	16.9013	3510.46	1.22881	0.230387	5.33367	9.62476e-08	2.4646e-06
ENSMUSG00000097305	Gm17276	0.0429942	0.148811	0.0326366	0.025857	2.11776	1.52702	1.26433	1.47182	37.1547	-3.6541	0.685236	-5.33261	9.68085e-08	2.47557e-06
ENSMUSG00000078974	Sec61g	4.68233	5.2852	26.2393	16.9457	13.8958	12.8011	17.202	13.7118	484.375	-1.62369	0.304534	-5.33171	9.72896e-08	2.48447e-06
ENSMUSG00000060098	Prmt7	6.23816	6.39689	6.11474	5.33098	3.9362	2.51862	2.04811	2.03155	376.287	1.63171	0.306358	5.32616	1.00312e-07	2.55815e-06
ENSMUSG00000059555	Tor4a	8.90218	8.58469	16.3556	21.5019	22.0336	19.2982	23.4926	21.3051	828.834	-1.35617	0.254677	-5.32508	1.00907e-07	2.56984e-06
ENSMUSG00000106337	Gm42478	0.971501	0.678913	1.08863	0.973781	5.38606	4.3659	5.70084	4.13369	60.6623	-2.60138	0.488704	-5.32302	1.02061e-07	2.59567e-06
ENSMUSG00000030774	Pak1	15.6284	16.6853	24.8635	28.3523	35.2993	35.491	36.973	35.8721	1603.69	-1.17154	0.220177	-5.3209	1.03253e-07	2.62244e-06
ENSMUSG00000000278	Scpep1	118.645	119.221	95.3444	82.2924	58.6444	55.5678	55.2901	50.5503	2365.36	1.16964	0.219889	5.31921	1.04217e-07	2.64333e-06
ENSMUSG00000021732	Fgf10	3.17132	3.04688	3.56061	4.50645	9.5553	8.71148	8.75789	8.06205	403.161	-1.43459	0.26979	-5.31742	1.05251e-07	2.66592e-06
ENSMUSG00000074415	Mir100hg	8.58765	8.37367	6.68051	9.40539	22.9575	21.9908	21.2038	19.8584	5049.69	-1.27545	0.239899	-5.31661	1.05721e-07	2.67421e-06
ENSMUSG00000024308	Tapbp	14.2542	14.7672	21.0867	48.5554	62.9352	54.1002	52.2853	49.4497	2043.93	-1.8092	0.340381	-5.31521	1.06535e-07	2.69115e-06
ENSMUSG00000031805	Jak3	0.114125	0.33005	0.577544	1.06767	0.946369	2.08459	1.7757	2.03067	84.7917	-3.0232	0.568845	-5.31463	1.06876e-07	2.69613e-06
ENSMUSG00000020409	Slu7	15.8187	15.5902	8.36991	8.75766	6.10297	5.79856	6.28877	6.41705	525.749	1.30453	0.24557	5.31224	1.08285e-07	2.72801e-06
ENSMUSG00000031827	Cotl1	8.07932	7.85347	29.2123	30.8928	17.0102	20.1082	22.2702	19.738	439.512	-1.39555	0.262739	-5.31155	1.08698e-07	2.73472e-06
ENSMUSG00000046668	Cxxc5	6.00148	5.67878	6.23409	11.7371	15.8954	16.4616	18.3879	19.3483	532.492	-1.69375	0.319237	-5.30563	1.12288e-07	2.82122e-06
ENSMUSG00000010307	Tmem86a	2.94915	3.45562	4.50466	8.60864	11.9176	10	12.9937	11.8946	222.12	-1.9489	0.367408	-5.30446	1.13004e-07	2.83542e-06
ENSMUSG00000028466	Creb3	39.6268	36.0784	23.9124	34.2766	12.9827	14.6912	14.5839	13.3471	797.751	1.44086	0.271663	5.30386	1.13379e-07	2.841e-06
ENSMUSG00000026019	Wdr12	4.92747	5.57388	6.68362	1.59438	1.06765	1.2155	1.04933	0.68511	483.695	2.61176	0.492714	5.30077	1.15315e-07	2.88565e-06
ENSMUSG00000046719	Nxph3	0.129331	0.125338	0.269979	0.505573	0.675651	1.2796	1.99217	1.98857	25.951	-3.97226	0.749422	-5.30044	1.15525e-07	2.88704e-06
ENSMUSG00000001281	Itgb7	52.4555	48.1057	88.4715	53.2957	17.3343	13.9975	18.0465	16.5755	1515.56	1.53974	0.290586	5.29873	1.1661e-07	2.90862e-06
ENSMUSG00000112627	4933412E12Rik	1.78449	1.29705	1.96839	4.47728	7.82427	6.5926	7.34046	7.02128	165.474	-2.23658	0.422109	-5.29859	1.167e-07	2.90862e-06
ENSMUSG00000020329	Polrmt	21.2653	21.2305	11.8978	15.1936	6.70284	6.86481	8.76315	8.43861	834.452	1.30598	0.246587	5.29622	1.18223e-07	2.93876e-06
ENSMUSG00000090215	Trim34b	0.0366845	0.152366	0.055694	0.0882494	2.08074	1.71241	1.64386	2.38393	26.7722	-4.19205	0.791501	-5.29633	1.18156e-07	2.93876e-06
ENSMUSG00000035109	Shc4	0.180692	0.241066	0.467599	1.01754	1.37305	1.5669	1.17314	1.17231	105.475	-2.44941	0.462658	-5.29422	1.19522e-07	2.9671e-06
ENSMUSG00000030029	Lrig1	14.5089	15.0065	27.9492	36.3647	29.8547	31.814	34.9513	34.3362	2228.11	-1.2307	0.232558	-5.29204	1.20959e-07	2.99879e-06
ENSMUSG00000039840	Epg5	27.2844	25.7814	10.0581	13.7867	11.2611	12.3825	11.0192	10.7789	2179.96	1.28373	0.242929	5.28439	1.26125e-07	3.12272e-06
ENSMUSG00000023988	Bysl	13.207	13.7355	23.3123	13.6192	4.46832	4.87834	3.74816	4.59777	557.917	1.68145	0.318275	5.28301	1.2708e-07	3.13952e-06
ENSMUSG00000047139	Cd24a	0.5524	0.531706	0.81868	1.34469	2.82696	2.32231	3.53621	2.71673	67.0801	-2.51939	0.476894	-5.28292	1.2714e-07	3.13952e-06
ENSMUSG00000024312	Wdr46	23.4208	23.6117	28.4422	23.424	7.3634	8.43873	9.34237	9.32299	683.815	1.33346	0.252513	5.28077	1.28645e-07	3.17251e-06
ENSMUSG00000041057	Wdr43	26.8481	25.9543	30.6944	15.3688	6.2795	7.4854	8.51837	7.55386	1090.7	1.71833	0.325709	5.27567	1.32273e-07	3.25767e-06
ENSMUSG00000030748	Il4ra	8.84229	8.98575	18.8232	30.4041	23.2911	22.306	25.5877	22.9494	1717.03	-1.44396	0.273722	-5.27528	1.32553e-07	3.26029e-06
ENSMUSG00000041506	Rrp9	9.51008	10.0718	17.6524	10.4926	1.65781	2.62983	1.94413	2.89994	295.974	1.98774	0.376868	5.27438	1.33207e-07	3.27207e-06
ENSMUSG00000091387	Gcnt4	0.106729	0.339856	0.445595	1.50841	2.74805	2.50456	1.49456	2.87957	108.587	-3.22766	0.612022	-5.27377	1.33646e-07	3.27854e-06
ENSMUSG00000030738	Eif3c	178.103	173.05	116.298	123.26	89.5566	80.9907	81.0414	83.4652	5768.69	1.09372	0.207434	5.2726	1.34505e-07	3.29529e-06
ENSMUSG00000102224	4930447F24Rik	0.451539	0.325075	0.685521	7.87521	6.60501	5.31521	6.70244	5.60663	89.5391	-4.01591	0.762923	-5.26384	1.41077e-07	3.45177e-06
ENSMUSG00000024087	Cyp1b1	16.8736	17.8587	24.1882	31.6459	46.7642	41.274	41.7571	40.2404	2701.07	-1.2387	0.23551	-5.25966	1.44326e-07	3.52664e-06
ENSMUSG00000004317	Clcn5	27.2603	26.3269	15.6593	10.7848	10.6147	10.3616	11.2197	10.2948	2490.24	1.31743	0.250523	5.25871	1.45069e-07	3.54017e-06
ENSMUSG00000105692	Gm43737	7.55446	7.54416	4.02358	3.50058	1.84853	2.63912	1.31801	2.27067	149.287	2.02389	0.385026	5.2565	1.46824e-07	3.57832e-06
ENSMUSG00000041417	Pik3r1	6.94217	6.43609	13.1463	9.54072	17.0457	16.0368	16.5574	16.0182	1819.63	-1.28432	0.244431	-5.25431	1.48582e-07	3.61646e-06
ENSMUSG00000021792	Prxl2a	0.322296	0.458959	1.39802	1.74448	2.33662	1.63528	2.06319	2.59132	65.6633	-2.54537	0.484531	-5.25328	1.49416e-07	3.63203e-06
ENSMUSG00000007617	Homer1	1.13337	0.869294	1.93576	2.03122	3.12966	3.39857	2.49175	3.05129	383.456	-1.48529	0.28278	-5.25247	1.50076e-07	3.64333e-06
ENSMUSG00000064193	Gm4735	57.702	54.2393	183.198	421.351	209.601	199.465	192.115	187.088	3477.15	-1.76043	0.335288	-5.25049	1.51699e-07	3.67796e-06
ENSMUSG00000044447	Dock5	7.81893	7.27799	21.3916	15.6902	17.6477	17.1705	17.8997	18.0562	2655.46	-1.25254	0.238569	-5.25022	1.51914e-07	3.67841e-06
ENSMUSG00000061458	Nol10	23.9475	23.1772	29.1605	19.7794	7.98055	8.16119	7.73874	9.15026	692.161	1.47368	0.280731	5.24944	1.52561e-07	3.6893e-06
ENSMUSG00000069873	4930438A08Rik	5.12321	5.79107	0.0246139	0.253511	0	0	0	0.0376277	41.7154	7.62289	1.45226	5.24898	1.52947e-07	3.69384e-06
ENSMUSG00000039234	Sec24d	13.0797	12.1515	26.6666	38.6278	31.5189	30.2913	33.9874	29.5844	2423.67	-1.33281	0.253991	-5.24748	1.54196e-07	3.7192e-06
ENSMUSG00000027351	Spred1	8.36324	8.24358	14.1778	11.8824	21.7113	20.6788	18.9959	18.6671	1477.57	-1.18134	0.225189	-5.24598	1.55453e-07	3.73987e-06
ENSMUSG00000061175	Fnip2	23.9609	23.6088	17.2339	10.3697	8.67173	7.34466	8.38549	8.62498	1606.16	1.48318	0.282727	5.24599	1.55446e-07	3.73987e-06
ENSMUSG00000107215	Gm43197	0.709404	0.996701	0.777839	0.31603	5.88266	5.2258	3.90003	5.21373	105.54	-2.40233	0.457999	-5.24527	1.56052e-07	3.74946e-06
ENSMUSG00000054428	Atpif1	6.49934	7.60279	9.86722	7.47762	13.216	14.2899	23.7424	19.3471	260.97	-1.59945	0.304981	-5.24442	1.56771e-07	3.76191e-06
ENSMUSG00000020708	Psmc5	68.2558	68.3326	76.9428	62.5113	23.3991	22.6762	28.9061	28.1348	938.058	1.26071	0.240533	5.24132	1.59431e-07	3.82083e-06
ENSMUSG00000025743	Sdc3	4.35142	4.20768	6.01274	27.1103	21.2443	22.7109	23.3265	22.9071	1401.68	-2.43358	0.46446	-5.23959	1.60931e-07	3.85182e-06
ENSMUSG00000049866	Arl4c	8.0446	8.40704	19.8676	19.5679	19.5147	17.1168	18.6887	18.3551	1262.86	-1.16998	0.223313	-5.23919	1.61286e-07	3.85539e-06
ENSMUSG00000026204	Ptprn	2.12432	2.03884	2.29153	13.1696	13.4462	11.832	14.3146	13.3266	547.056	-2.73132	0.521359	-5.23883	1.61595e-07	3.85784e-06
ENSMUSG00000019848	Popdc3	61.3827	63.2949	22.704	30.9789	22.1759	21.788	25.4584	24.7645	1007.57	1.31261	0.250582	5.23823	1.6212e-07	3.86053e-06
ENSMUSG00000078517	Emc1	37.5534	38.6325	20.7594	31.3612	14.6424	14.4889	13.8792	15.6967	2218.15	1.36366	0.260319	5.23842	1.61961e-07	3.86053e-06
ENSMUSG00000034263	Ints14	12.6745	11.8474	13.0325	9.91425	4.14224	4.47635	4.46612	4.22973	376.776	1.49834	0.286071	5.23766	1.62627e-07	3.86766e-06
ENSMUSG00000035232	Pdk3	5.53848	5.25378	12.2707	15.491	16.2965	14.091	14.3982	14.2687	443.652	-1.41106	0.269442	-5.23697	1.63232e-07	3.87713e-06
ENSMUSG00000003518	Dusp3	23.5981	22.8817	30.7869	19.7974	9.2169	8.57548	9.17473	7.73755	1094.94	1.46283	0.279505	5.23364	1.66206e-07	3.94276e-06
ENSMUSG00000109600	Gm18212	0.3817	0.211381	0.289746	0.642761	4.5579	2.55643	4.27606	4.4294	27.3673	-3.99591	0.765118	-5.22261	1.76419e-07	4.17972e-06
ENSMUSG00000023224	Serping1	1.48868	1.42252	1.81694	10.4277	13.5937	9.18248	11.3634	10.6023	247.16	-2.91636	0.558581	-5.22102	1.77937e-07	4.21035e-06
ENSMUSG00000026566	Mpzl1	2.27496	2.66261	6.5158	5.11629	7.8186	7.02266	8.56658	6.52223	292.971	-1.59551	0.305661	-5.21987	1.79053e-07	4.23141e-06
ENSMUSG00000021504	B4galt7	13.5217	12.8415	12.6124	12.783	6.64602	5.68356	4.65989	5.16692	379.906	1.41571	0.271661	5.21129	1.87528e-07	4.4261e-06
ENSMUSG00000003031	Cdkn1b	10.2873	10.6509	8.36358	10.5894	23.3665	22.4368	24.3017	24.879	1089.63	-1.23179	0.236463	-5.20921	1.89651e-07	4.4593e-06
ENSMUSG00000030035	Wbp1	8.21852	8.54742	10.3334	27.5329	25.2932	24.4178	33.6955	31.987	725.127	-1.96909	0.377975	-5.20958	1.89273e-07	4.4593e-06
ENSMUSG00000060591	Ifitm2	27.6646	24.1281	15.4157	53.1534	85.3698	82.2217	119.266	122.04	615.255	-2.2218	0.426503	-5.20934	1.89514e-07	4.4593e-06
ENSMUSG00000020674	Pxdn	8.14565	8.10455	15.5918	17.3406	17.9122	16.8531	17.7896	17.5092	2041.88	-1.11905	0.21488	-5.20778	1.9111e-07	4.48233e-06
ENSMUSG00000032024	Clmp	2.09911	2.03841	3.05219	4.16955	6.79595	5.8203	6.04452	6.02111	293.664	-1.54523	0.296713	-5.20782	1.91072e-07	4.48233e-06
ENSMUSG00000085091	Egfros	0.317366	0.407009	0.836849	0.391779	1.79512	2.30522	1.87124	2.53923	75.454	-2.59515	0.498406	-5.2069	1.92025e-07	4.49815e-06
ENSMUSG00000041957	Pkp2	2.43103	2.51025	7.66026	4.95724	6.84149	7.31086	6.9149	7.4053	437.889	-1.53577	0.295187	-5.2027	1.96409e-07	4.59509e-06
ENSMUSG00000028962	Slc4a2	23.878	22.1406	16.3923	30.5208	8.13121	7.16657	7.42287	7.99661	1826.26	1.57627	0.303241	5.19807	2.01364e-07	4.70512e-06
ENSMUSG00000069601	Ank3	1.47468	1.58316	1.04104	3.7631	5.89105	6.23688	7.18536	6.76371	2098.45	-2.18919	0.42118	-5.19777	2.01697e-07	4.70703e-06
ENSMUSG00000110218	Gm20219	7.11286	6.48606	1.05551	2.79821	0.638609	0.48843	0.449341	0.558544	44.1152	3.71608	0.715224	5.19568	2.03971e-07	4.75415e-06
ENSMUSG00000002325	Irf9	2.05388	2.34113	1.64517	3.19036	8.91494	7.71031	7.86963	7.04786	389.752	-1.75753	0.338388	-5.19383	2.06012e-07	4.79574e-06
ENSMUSG00000031634	Ufsp2	2.77194	2.32819	7.20091	3.71385	7.95316	8.84493	10.8255	7.55917	400.441	-1.84856	0.356277	-5.18855	2.11944e-07	4.92769e-06
ENSMUSG00000032840	2410131K14Rik	4.5893	4.4942	5.68154	3.62707	0.968342	1.15817	1.21129	1.36625	231.557	1.80718	0.348378	5.18741	2.13244e-07	4.95177e-06
ENSMUSG00000071552	Tigit	10.7818	9.87644	45.5748	36.3741	28.2183	23.3808	27.3007	30.5935	345.942	-1.49506	0.288286	-5.18605	2.14801e-07	4.98174e-06
ENSMUSG00000016181	Utp25	7.11921	7.34694	6.43764	3.77526	2.29591	2.36241	2.27037	2.30355	393.01	1.66071	0.320259	5.18552	2.15415e-07	4.98979e-06
ENSMUSG00000079092	Prl2c2	48.3781	44.859	909.486	196.7	200.926	192.011	242.384	249.342	4031.7	-2.39918	0.462826	-5.18375	2.17469e-07	5.03113e-06
ENSMUSG00000024999	Noc3l	12.5426	13.443	12.5003	5.22379	3.61692	3.75773	3.39327	3.20801	407.163	1.97954	0.382183	5.17957	2.22398e-07	5.1388e-06
ENSMUSG00000030835	Nomo1	36.014	36.1242	35.2964	37.2124	17.1676	16.2658	16.2342	17.3271	2229.67	1.10281	0.213194	5.17278	2.30631e-07	5.32246e-06
ENSMUSG00000023967	Mrps18a	11.6421	10.6792	9.47967	8.8931	4.22767	4.85253	3.86323	4.46064	380.482	1.41262	0.27322	5.17027	2.33756e-07	5.38791e-06
ENSMUSG00000025352	Gdf11	8.53759	8.7436	15.7518	15.4238	16.2099	14.9537	18.8574	20.3188	856.426	-1.18177	0.228707	-5.16719	2.37635e-07	5.47057e-06
ENSMUSG00000036377	C530008M17Rik	2.31093	2.10597	1.28531	1.00173	0.34576	0.615648	0.679653	0.531219	193.845	1.88444	0.364738	5.16657	2.3843e-07	5.48213e-06
ENSMUSG00000018583	G3bp1	52.4177	51.3769	63.2876	56.6469	24.0629	21.9845	21.983	25.408	3976.35	1.12952	0.218755	5.16339	2.42515e-07	5.56919e-06
ENSMUSG00000028333	Anp32b	86.8894	85.932	97.2096	60.9376	39.5516	35.5179	30.6816	33.5488	1432.22	1.4262	0.276321	5.16138	2.4514e-07	5.62258e-06
ENSMUSG00000001227	Sema6b	0.889377	0.923489	3.07699	4.08359	2.1955	2.62076	3.44887	3.07636	143.065	-1.83894	0.356507	-5.1582	2.49331e-07	5.71169e-06
ENSMUSG00000032060	Cryab	136.604	133.537	99.8989	143.944	41.369	36.0408	57.5739	49.042	1832.21	1.34368	0.260511	5.15785	2.49796e-07	5.71535e-06
ENSMUSG00000031976	Urb2	8.2944	7.41227	10.9849	7.82742	3.91829	3.59285	2.56394	3.02066	519.965	1.48197	0.2875	5.15468	2.54071e-07	5.80605e-06
ENSMUSG00000018697	Aatf	20.1304	19.9774	21.7272	15.6205	4.16637	5.61703	5.82999	7.71352	513.17	1.5541	0.301511	5.15436	2.54493e-07	5.80859e-06
ENSMUSG00000030521	Mphosph10	6.32807	5.97783	7.65792	3.96019	1.86172	2.2708	0.719188	1.70281	200.143	2.28156	0.442707	5.15366	2.55454e-07	5.82341e-06
ENSMUSG00000072941	Sod3	2.9957	3.07164	2.50831	8.92085	12.4117	11.1833	14.6952	14.4742	466.121	-2.26478	0.439659	-5.15122	2.58798e-07	5.89247e-06
ENSMUSG00000000384	Tbrg4	30.9769	30.5164	36.296	40.2521	11.6209	11.534	14.605	12.4226	1234.67	1.19075	0.231338	5.14721	2.64385e-07	6.01234e-06
ENSMUSG00000005949	Ctns	14.59	14.8849	8.2342	6.84869	4.71993	4.73205	5.77332	5.62036	393.617	1.37297	0.266908	5.144	2.68953e-07	6.10879e-06
ENSMUSG00000028194	Ddah1	15.0795	14.1351	34.9223	45.6828	31.7403	32.7657	34.1679	33.6927	1712.01	-1.21646	0.236612	-5.14117	2.7303e-07	6.19388e-06
ENSMUSG00000044033	Ccdc141	2.93081	3.1178	0.848576	0.661851	1.00288	1.12851	0.940866	1.08215	243.583	1.57153	0.30579	5.13924	2.7585e-07	6.25025e-06
ENSMUSG00000068856	Sf3b4	55.1845	53.8461	47.6805	55.8993	17.9921	18.2843	25.3194	22.1111	1136.99	1.20455	0.234806	5.12998	2.89771e-07	6.55773e-06
ENSMUSG00000052180	Serpinb6c	6.34265	7.80853	0.814789	0.850931	0.14565	0.19804	0.136643	0.962495	42.6095	3.4789	0.678935	5.12405	2.99035e-07	6.75921e-06
ENSMUSG00000022704	Qtrt2	5.76182	5.83768	6.87782	3.25359	1.00665	1.87458	1.43713	1.10587	223.092	2.2076	0.430879	5.12348	2.99945e-07	6.77157e-06
ENSMUSG00000025731	Mettl26	1.65246	2.45805	3.52975	3.30498	3.78582	5.38158	9.79415	7.35817	116.798	-2.02655	0.395695	-5.12151	3.03096e-07	6.83447e-06
ENSMUSG00000034799	Unc13a	0.4785	0.66247	0.571367	2.47679	3.19394	2.71699	3.31265	3.2318	372.889	-2.51308	0.490726	-5.12115	3.03676e-07	6.83929e-06
ENSMUSG00000002052	Supt6	39.7441	38.0736	27.9912	30.2304	16.3335	16.6566	17.6542	18.9478	2589.33	1.08706	0.212363	5.11887	3.07369e-07	6.91414e-06
ENSMUSG00000037818	Abhd18	0.442976	0.482229	0.340867	0.445232	1.4492	1.81654	1.54654	1.5351	159.958	-1.73034	0.338278	-5.11513	3.1352e-07	7.04402e-06
ENSMUSG00000038697	Taf5l	8.93478	8.36946	10.5343	10.3925	3.29152	3.29875	3.46068	2.97812	324.783	1.43734	0.281027	5.1146	3.14411e-07	7.05557e-06
ENSMUSG00000095567	Noc2l	29.5773	28.0929	38.229	25.5979	10.6657	10.4958	11.0113	11.5103	1219.54	1.3552	0.265149	5.11107	3.20342e-07	7.18005e-06
ENSMUSG00000104454	Gm37827	0.616166	1.26741	0.735001	0.661727	6.30657	4.9128	5.54682	5.41375	69.6776	-2.4743	0.484532	-5.10658	3.28045e-07	7.34389e-06
ENSMUSG00000026586	Prrx1	11.4869	10.9039	12.281	18.7995	28.1397	27.5823	28.3063	27.172	3234.11	-1.30909	0.256423	-5.10519	3.30459e-07	7.3859e-06
ENSMUSG00000027253	Lrp4	9.08416	9.04526	1.61358	2.9609	2.44955	2.68813	3.09426	2.92406	631.228	1.59236	0.311918	5.10505	3.30715e-07	7.3859e-06
ENSMUSG00000043004	Gng2	0.340105	0.149821	0.152556	1.37601	3.18435	2.60414	2.98745	2.5833	104.23	-3.55913	0.697209	-5.10482	3.31107e-07	7.3859e-06
ENSMUSG00000029126	Nsg1	7.72599	7.07835	14.3094	16.8847	18.2748	17.908	16.1989	19.9153	674.986	-1.29323	0.253376	-5.10398	3.32579e-07	7.4099e-06
ENSMUSG00000017466	Timp2	245.005	235.66	171.331	164.194	115.6	98.4064	114.013	114.049	8700.3	1.07557	0.210862	5.10081	3.38209e-07	7.52636e-06
ENSMUSG00000062070	Pgk1	195.494	186.88	398.292	824.619	617.818	582.191	603.67	547.493	15757.1	-1.59001	0.311767	-5.1	3.39652e-07	7.54949e-06
ENSMUSG00000005732	Ranbp1	43.3839	40.2569	61.1338	39.7619	18.2412	18.5606	16.3146	14.3233	745.041	1.45333	0.285107	5.09749	3.44182e-07	7.6411e-06
ENSMUSG00000033060	Lmo7	19.7392	18.1408	9.61712	15.7134	7.10308	6.35036	7.45907	6.74796	1927.42	1.4159	0.278097	5.09141	3.55412e-07	7.88104e-06
ENSMUSG00000026976	Pax8	1.07493	1.17507	0.0849974	0.228959	0.10028	0.079538	0.0313597	0.0389811	30.2714	4.95189	0.972859	5.09004	3.57982e-07	7.92862e-06
ENSMUSG00000026663	Atf6	40.6492	39.369	16.1845	12.5926	14.683	14.8167	18.9021	16.1673	2840.23	1.19151	0.234124	5.08922	3.59537e-07	7.95364e-06
ENSMUSG00000041889	Shisa4	8.13947	8.32342	20.0486	27.7673	17.1765	17.3738	20.595	21.4312	604.47	-1.3524	0.265802	-5.088	3.61858e-07	7.99552e-06
ENSMUSG00000020547	Bzw2	26.467	25.0546	20.4716	19.8535	13.6613	11.2342	11.9387	10.8246	1340.22	1.18057	0.232328	5.08146	3.74536e-07	8.26589e-06
ENSMUSG00000021149	Gtpbp4	8.1729	8.35672	9.10674	5.86246	3.431	2.85093	2.58303	3.23548	740.21	1.49916	0.295154	5.07926	3.78903e-07	8.3524e-06
ENSMUSG00000029446	Psph	13.9997	12.4714	5.34329	9.89034	2.66762	3.32491	4.39065	3.62028	428.009	1.73124	0.341028	5.07654	3.84375e-07	8.46303e-06
ENSMUSG00000030351	Tspan11	0.10194	0.285794	0.338545	1.37175	2.58669	1.24134	2.39106	1.65613	94.2721	-3.30757	0.651602	-5.07606	3.85337e-07	8.47423e-06
ENSMUSG00000024423	Impact	23.2219	23.6391	28.385	15.1118	8.49263	9.37225	7.96749	7.87701	1129.37	1.5647	0.308463	5.07257	3.92473e-07	8.62102e-06
ENSMUSG00000052911	Lamb2	48.0934	49.3772	24.6319	35.6346	18.7542	18.7288	21.126	19.4621	2545.37	1.26484	0.249502	5.06947	3.98925e-07	8.75246e-06
ENSMUSG00000019699	Akt3	7.96012	8.3947	7.79188	8.24431	17.3182	16.6123	17.8423	18.1978	930.877	-1.13931	0.224794	-5.06823	4.0154e-07	8.79952e-06
ENSMUSG00000040688	Tbl3	13.0696	12.8033	15.7378	13.7032	4.41826	4.2513	5.61589	5.52641	758.125	1.21589	0.239961	5.06704	4.04043e-07	8.84401e-06
ENSMUSG00000025854	Fam20c	5.20068	5.23547	23.9448	15.6139	13.4963	11.4851	13.3252	13.8269	1194.48	-1.37984	0.272628	-5.06125	4.1651e-07	9.10622e-06
ENSMUSG00000022371	Col14a1	1.02578	1.01556	0.124881	0.0872993	0.115556	0.0785611	0.081308	0.0786088	32.4551	3.68028	0.727471	5.059	4.21453e-07	9.20353e-06
ENSMUSG00000108414	Snhg1	17.738	16.874	16.7964	10.3379	6.2779	6.40206	6.08176	5.7826	454.694	1.5466	0.306191	5.05111	4.39261e-07	9.58122e-06
ENSMUSG00000102543	Pcdhgc5	0.880918	0.970758	1.09424	1.98003	2.78915	2.52828	3.16494	3.17002	224.409	-1.77048	0.350557	-5.05047	4.40724e-07	9.60193e-06
ENSMUSG00000026335	Pam	27.1191	25.5425	12.4677	15.0844	13.9529	13.1633	11.8115	12.3708	2775.66	1.12212	0.222232	5.04931	4.43417e-07	9.64934e-06
ENSMUSG00000051355	Commd1	3.09834	3.00112	1.24106	2.06965	0.716741	0.997759	0.608381	0.796039	131.995	2.09271	0.414618	5.04732	4.4805e-07	9.73884e-06
ENSMUSG00000001604	Tcea3	0.678663	0.859054	0.809551	3.14861	5.20968	4.77161	6.10943	6.13162	68.8714	-2.97202	0.58897	-5.04614	4.50829e-07	9.78785e-06
ENSMUSG00000027722	Spata5	9.5156	8.92454	11.9813	4.3997	3.07521	3.68528	2.00487	2.16793	315.641	2.13928	0.424182	5.0433	4.57562e-07	9.92252e-06
ENSMUSG00000070501	Ifi214	0	0.0115899	0	0.00503458	0.399849	0.611637	0.281344	0.301147	23.1736	-5.14968	1.02189	-5.03936	4.67097e-07	1.01176e-05
ENSMUSG00000027569	Mrgbp	14.7215	15.838	10.3799	9.77515	4.74795	5.6882	4.94326	6.59478	451.395	1.3918	0.276396	5.03551	4.76573e-07	1.03109e-05
ENSMUSG00000066861	Oas1g	0.0290027	0.0321228	0	0.0174424	1.03897	1.08895	1.05595	1.11064	18.1614	-5.1209	1.01765	-5.03207	4.85221e-07	1.04858e-05
ENSMUSG00000021798	Ldb3	2.90141	2.92112	5.29936	6.58527	6.30528	6.97146	7.12961	7.24982	491.515	-1.30455	0.259307	-5.03089	4.88203e-07	1.05381e-05
ENSMUSG00000030785	Cox6a2	16.4676	16.3599	0.303041	3.48131	0.297939	0.303832	0	0.115816	45.0512	7.59279	1.50956	5.0298	4.90991e-07	1.0586e-05
ENSMUSG00000036356	Csgalnact1	8.82142	7.49016	11.3594	12.8224	21.0038	18.7553	19.2572	18.0148	1062.3	-1.19375	0.237456	-5.02724	4.97583e-07	1.07158e-05
ENSMUSG00000037826	Ppm1k	0.664914	0.917435	0.992355	0.711659	2.48959	2.73324	2.99846	2.61557	150.946	-1.80313	0.358848	-5.02476	5.04069e-07	1.0843e-05
ENSMUSG00000031781	Ciapin1	7.36716	7.00919	5.91673	7.8157	2.77111	2.87077	2.88862	2.90671	646.55	1.31003	0.260816	5.02281	5.09215e-07	1.094e-05
ENSMUSG00000035441	Myo1d	6.07805	6.56914	9.66589	14.0723	13.0679	13.9974	16.1406	15.2759	1088.5	-1.31101	0.261022	-5.02261	5.09751e-07	1.094e-05
ENSMUSG00000028037	Ifi44	0.011073	0.0459907	0.00840543	0.412881	9.88367	8.74201	6.29539	6.19347	343.657	-7.68338	1.53028	-5.0209	5.14312e-07	1.10253e-05
ENSMUSG00000024078	Ttc27	14.1344	13.4244	10.5519	5.4838	3.7436	3.55882	4.70267	3.0831	332.548	1.84287	0.367231	5.01828	5.21361e-07	1.11636e-05
ENSMUSG00000029826	Zc3hav1	64.5552	61.5851	30.7774	27.2582	28.3477	28.2955	31.2022	29.0346	3482.63	1.06689	0.212638	5.01739	5.2379e-07	1.12028e-05
ENSMUSG00000020057	Dram1	1.60472	1.46261	3.84051	2.51996	3.99209	6.78508	5.61786	5.87104	171.281	-1.91163	0.38103	-5.01699	5.2486e-07	1.12128e-05
ENSMUSG00000060913	Trim55	8.11639	8.30402	1.66621	2.21038	2.05723	1.52811	2.07298	2.42869	133.948	1.85359	0.369605	5.01507	5.30151e-07	1.13129e-05
ENSMUSG00000022587	Ly6e	57.5716	56.9714	44.6416	146.187	195.745	185.912	230.406	226.482	7682.3	-1.99595	0.398131	-5.01331	5.35007e-07	1.14035e-05
ENSMUSG00000002265	Peg3	38.4091	36.652	4.45325	8.3693	11.725	11.1274	14.2386	12.5223	3322.68	1.48856	0.297105	5.01022	5.4369e-07	1.15754e-05
ENSMUSG00000037331	Larp1	75.3397	72.5228	68.0379	71.4343	34.0285	31.8476	37.2961	34.6895	5153.38	1.03898	0.207472	5.0078	5.5056e-07	1.17083e-05
ENSMUSG00000087187	Gm13431	6.92682	6.02799	4.75733	20.9284	27.325	31.5473	38.3375	34.9277	249.447	-2.50238	0.500043	-5.00433	5.60568e-07	1.19076e-05
ENSMUSG00000026670	Uap1	7.39406	8.61116	18.2383	16.6172	19.5477	21.4968	19.3815	17.4552	916.47	-1.19749	0.239314	-5.00384	5.61991e-07	1.19108e-05
ENSMUSG00000062232	Rapgef2	14.4369	13.5198	9.14406	9.04264	6.86335	6.50897	6.57423	6.70909	1815.42	1.07291	0.214411	5.00401	5.61504e-07	1.19108e-05
ENSMUSG00000024235	Map3k8	0.662992	0.817761	0.686282	0.652465	2.69892	2.78288	2.48983	2.88511	109.323	-1.85109	0.370055	-5.00221	5.66766e-07	1.19984e-05
ENSMUSG00000031070	Mrgprf	5.85477	5.36424	8.28366	25.5326	19.3997	19.9389	21.119	26.6073	519.071	-2.0924	0.418436	-5.00052	5.71753e-07	1.20903e-05
ENSMUSG00000020657	Dnajc27	3.41466	2.73309	2.43004	1.76481	1.27421	1.09637	0.709778	0.835841	128.758	1.96979	0.394344	4.9951	5.88056e-07	1.24081e-05
ENSMUSG00000031595	Pdgfrl	0.738149	0.895707	1.87874	2.29798	2.91649	4.14181	3.34418	3.17438	107.561	-1.97661	0.395712	-4.99508	5.88112e-07	1.24081e-05
ENSMUSG00000061286	Exosc5	4.68828	5.33954	4.19993	5.27448	1.002	1.58218	1.18264	1.79673	278.84	1.72546	0.345799	4.98977	6.04519e-07	1.27399e-05
ENSMUSG00000061751	Kalrn	0.939687	0.993114	1.76507	3.66574	2.87261	2.92083	3.0032	3.0454	819.766	-1.64525	0.329756	-4.9893	6.05987e-07	1.27421e-05
ENSMUSG00000112783	Gm48792	0.137381	0.0456481	0.145999	0.0826221	1.3944	1.89598	1.53904	1.0203	27.4481	-4.02065	0.80584	-4.98939	6.05696e-07	1.27421e-05
ENSMUSG00000028573	Fggy	0.627101	0.739582	1.19007	1.4108	3.05077	2.06229	2.86212	2.15619	146.232	-1.85402	0.371681	-4.98821	6.09424e-07	1.279e-05
ENSMUSG00000071645	Tut1	10.7405	10.349	5.32589	7.51147	4.60452	3.68393	2.73938	3.99449	313.442	1.62516	0.325804	4.98814	6.09635e-07	1.279e-05
ENSMUSG00000026020	Nop58	12.0807	11.658	17.1723	6.18035	3.48399	3.72574	3.03888	3.26498	1157.14	1.91169	0.383286	4.98763	6.11251e-07	1.28095e-05
ENSMUSG00000043782	Bicdl2	5.2619	5.10964	2.41515	4.85722	0.146122	0.546379	1.02815	0.738415	98.9363	2.58861	0.51907	4.98702	6.13186e-07	1.28357e-05
ENSMUSG00000105933	Gm43260	2.26221	2.12665	2.52284	1.67964	10.1716	10.061	7.27433	6.70874	184.615	-1.67201	0.335305	-4.98652	6.14752e-07	1.28541e-05
ENSMUSG00000025746	Il6	4.94742	4.78309	1.84595	10.1198	34.128	30.3498	26.5379	28.9005	610.234	-2.51113	0.503648	-4.98589	6.16785e-07	1.28822e-05
ENSMUSG00000030720	Cln3	4.36711	3.93325	0.329722	1.29203	0.350456	0.702862	0.295907	0.722021	123.052	2.97106	0.595965	4.98529	6.18703e-07	1.29078e-05
ENSMUSG00000031983	2310022B05Rik	15.3094	14.8198	29.7231	36.545	35.104	30.6545	35.4048	32.8165	1352.13	-1.17849	0.236448	-4.98414	6.22366e-07	1.29698e-05
ENSMUSG00000031613	Hpgd	0.0403246	0.122822	0.122441	0.218264	2.76873	2.61889	1.35523	1.73139	26.8172	-4.02956	0.808764	-4.98237	6.28092e-07	1.30745e-05
ENSMUSG00000097084	Foxl1	0.401427	0.715548	1.88546	1.99173	3.4453	3.02971	2.7404	2.70765	81.2161	-2.22481	0.446871	-4.97864	6.40319e-07	1.33142e-05
ENSMUSG00000046743	Fat4	1.76733	1.95417	7.68627	3.24573	5.91331	5.93397	6.11239	6.33617	1186.56	-1.74131	0.34978	-4.97829	6.41471e-07	1.33234e-05
ENSMUSG00000017478	Zc3h18	15.4268	14.7001	11.901	18.942	4.91616	5.71032	5.68765	5.86162	1356.13	1.38249	0.277916	4.97449	6.54213e-07	1.35729e-05
ENSMUSG00000048337	Npy4r	0.149691	0.113984	0.0710186	0.180051	1.06131	1.0823	1.04809	1.41138	32.9442	-3.2783	0.659244	-4.97281	6.59891e-07	1.36755e-05
ENSMUSG00000034460	Six4	3.88254	3.95225	4.01504	3.28252	9.38804	8.7426	9.14022	8.55383	981.702	-1.17399	0.236162	-4.97112	6.65658e-07	1.37798e-05
ENSMUSG00000112963	Gm6093	0.338535	0.463178	0.241863	0.371266	1.24841	1.73788	2.06357	2.58818	54.7561	-2.51658	0.50632	-4.97033	6.68378e-07	1.38208e-05
ENSMUSG00000020224	Llph	10.2375	10.4858	7.67675	6.02592	3.25124	3.18924	3.0502	3.50262	183.551	1.6491	0.331985	4.96739	6.78613e-07	1.40169e-05
ENSMUSG00000006800	Sulf2	1.84953	2.08051	2.1235	3.09365	4.58961	5.02057	5.01806	6.31809	313.567	-1.53037	0.308113	-4.96692	6.80246e-07	1.40352e-05
ENSMUSG00000019087	Atp6ap1	148.023	134.753	122.221	100.649	64.5423	66.4106	64.6342	67.4855	4128.4	1.09728	0.220961	4.96595	6.83651e-07	1.40898e-05
ENSMUSG00000039804	Ncoa5	15.7937	14.8645	15.1389	18.9317	5.54685	5.57799	6.11454	6.64825	689.336	1.26016	0.253804	4.9651	6.86668e-07	1.41364e-05
ENSMUSG00000020572	Nampt	10.2726	9.62272	19.6833	14.4315	27.0987	22.7291	23.4298	23.9505	1356.39	-1.25286	0.252392	-4.96393	6.90826e-07	1.42064e-05
ENSMUSG00000087627	A230059L01Rik	0.201614	0.257657	0.435586	0.438373	1.20374	1.05443	1.60709	1.1698	49.4591	-2.54829	0.513478	-4.9628	6.94829e-07	1.4273e-05
ENSMUSG00000009596	Taf7l	2.90208	2.16796	0.137684	0.254528	0.0902444	0.0306764	0	0	22.2456	7.97867	1.60895	4.95892	7.08866e-07	1.45179e-05
ENSMUSG00000036782	Klhl13	11.1222	11.2362	20.7376	16.5545	28.2009	22.7187	26.4124	25.5911	1227.13	-1.21727	0.245473	-4.95886	7.09079e-07	1.45179e-05
ENSMUSG00000071715	Ncf4	0.201583	0.334904	1.24967	2.28323	1.60474	2.25016	2.44646	2.10533	44.7276	-3.00289	0.605518	-4.95921	7.07814e-07	1.45179e-05
ENSMUSG00000025025	Mxi1	2.65577	2.54211	1.97067	8.06376	12.1149	11.0121	11.6165	13.2047	765.076	-2.25663	0.455217	-4.95725	7.14981e-07	1.46227e-05
ENSMUSG00000020534	Shmt1	10.0323	9.12247	11.8875	4.60394	2.97402	2.89096	2.25168	2.41355	318.224	2.03358	0.410276	4.95662	7.17285e-07	1.46538e-05
ENSMUSG00000020238	Ncln	79.8139	73.9361	90.9314	83.48	36.4853	33.9473	35.4361	38.0023	2902.83	1.06478	0.21518	4.9483	7.48632e-07	1.52775e-05
ENSMUSG00000024309	Pfdn6	13.3685	11.8768	8.80926	11.5296	4.24557	3.98318	2.86779	3.69679	127.838	1.91236	0.386642	4.94607	7.57283e-07	1.54372e-05
ENSMUSG00000106646	Gm42483	0.194794	0.204962	0.147867	0.117151	3.72168	2.92553	2.18222	1.67275	34.5246	-3.24122	0.655427	-4.9452	7.6065e-07	1.54889e-05
ENSMUSG00000023074	Mospd1	9.08139	8.66136	5.38642	3.60193	4.37263	4.19487	2.64367	2.37964	149.208	1.83009	0.370138	4.94435	7.6397e-07	1.55396e-05
ENSMUSG00000004393	Ddx56	36.3847	32.8208	38.9885	23.7029	9.27811	11.827	11.0306	13.2139	796.817	1.50773	0.305061	4.94238	7.71763e-07	1.5681e-05
ENSMUSG00000022204	Ngdn	20.8221	22.023	22.2673	12.9079	7.24055	6.73361	6.5365	6.69123	276.945	1.69466	0.343111	4.93911	7.84799e-07	1.59113e-05
ENSMUSG00000030621	Me3	0.918868	0.873799	0.257162	0.25677	0.124685	0.216627	0.0909804	0.215412	76.6773	2.458	0.497655	4.93917	7.84573e-07	1.59113e-05
ENSMUSG00000002897	Il17ra	12.7788	12.201	10.6222	8.09521	4.63109	4.65113	5.59549	5.08242	978.616	1.22856	0.24879	4.93815	7.88661e-07	1.59723e-05
ENSMUSG00000048264	Dip2c	17.8834	17.0826	10.5223	9.21381	8.70916	9.21593	8.23988	7.9472	1298.05	1.11174	0.225183	4.93704	7.9317e-07	1.60462e-05
ENSMUSG00000024646	Cyb5a	3.41081	2.79092	12.0826	6.36425	13.5109	10.2726	9.3076	11.4682	381.261	-1.75448	0.355473	-4.93562	7.9898e-07	1.61463e-05
ENSMUSG00000104669	Gm38411	0	0	0.164241	0.0867488	0.861206	0.658679	3.4338	1.75755	11.6274	-8.51484	1.7263	-4.93243	8.12143e-07	1.63946e-05
ENSMUSG00000035027	Map2k2	26.3532	23.8622	22.7064	34.0188	10.9832	10.3613	9.76703	10.4997	1493.04	1.30719	0.265033	4.93216	8.13241e-07	1.6399e-05
ENSMUSG00000027007	Itprid2	30.3271	29.9212	19.5523	22.2265	13.2436	11.9312	14.4955	13.4751	1541.95	1.10845	0.224864	4.9294	8.24819e-07	1.66146e-05
ENSMUSG00000056665	Them6	9.43433	8.41629	19.0589	21.0711	17.9432	16.1749	22.1608	21.013	428.302	-1.27647	0.259059	-4.92733	8.336e-07	1.67734e-05
ENSMUSG00000002129	Sf3a1	26.8727	25.285	24.9916	22.6353	12.1948	10.8675	10.7605	12.8247	1597.52	1.1411	0.231635	4.92627	8.38126e-07	1.68463e-05
ENSMUSG00000032902	Slc16a1	67.023	61.9926	34.8839	26.8168	33.7817	29.9063	27.5702	29.7332	2448.53	1.1698	0.237505	4.92539	8.41939e-07	1.69048e-05
ENSMUSG00000030638	Sh3gl3	0.534257	0.478606	1.9204	1.51203	1.68871	2.24831	2.24441	1.85992	95.7139	-2.01859	0.410084	-4.92239	8.54917e-07	1.71469e-05
ENSMUSG00000016481	Cr1l	7.31847	7.58464	5.01778	3.82952	3.48464	3.06778	3.12224	3.04396	669.836	1.27436	0.259106	4.91832	8.72923e-07	1.74893e-05
ENSMUSG00000061979	Rcc1l	7.44787	6.41817	6.32409	4.66584	2.85049	2.30127	1.33712	2.29921	169.758	1.88132	0.382595	4.91727	8.77576e-07	1.75637e-05
ENSMUSG00000049323	Smcr8	28.9343	28.4576	22.7356	15.643	12.4649	12.0465	12.2353	12.1866	2074.58	1.23268	0.250911	4.91281	8.97799e-07	1.79387e-05
ENSMUSG00000054008	Ndst1	50.9879	50.1743	45.3379	49.004	25.7684	24.0653	24.3128	25.4367	4335.85	1.02347	0.20833	4.91272	8.98232e-07	1.79387e-05
ENSMUSG00000001036	Epn2	10.2163	10.7618	16.5942	21.1806	24.3366	23.8564	25.195	22.1441	1431.54	-1.17201	0.238636	-4.91129	9.04769e-07	1.805e-05
ENSMUSG00000035615	Frmpd1	1.82286	2.00131	0.203203	0.858625	0.456646	0.232839	0	0.192301	54.4995	4.04649	0.824103	4.91017	9.09954e-07	1.81341e-05
ENSMUSG00000045031	Cetn4	0.0841596	0.135159	0.293871	0.263194	0.753715	0.939428	0.801391	1.25008	32.3519	-3.17648	0.647201	-4.90803	9.19946e-07	1.83137e-05
ENSMUSG00000028036	Ptgfr	0.510649	0.576674	0.509241	1.6078	3.34775	3.23107	2.1873	3.19527	182.436	-2.31001	0.470791	-4.90666	9.26394e-07	1.84028e-05
ENSMUSG00000044864	Ankrd50	12.7579	12.5301	36.3531	28.9794	26.7984	26.9715	27.9174	26.3536	2993.41	-1.10144	0.224553	-4.90503	9.34117e-07	1.85366e-05
ENSMUSG00000021061	Sptb	0.564295	0.581684	0.212056	0.393134	0.283541	0.311828	0.0625903	0.0778017	53.614	2.99206	0.610318	4.90246	9.46458e-07	1.87616e-05
ENSMUSG00000026904	Slc4a10	1.18322	1.16132	0.0801944	0.0571821	0.0315378	0.021441	0	0.0122595	29.0408	7.01923	1.43256	4.89979	9.59371e-07	1.89974e-05
ENSMUSG00000048351	Coa7	3.04879	3.27429	3.26412	1.45201	1.21002	0.286133	0.148069	0.44991	89.7624	3.28852	0.671943	4.89405	9.87814e-07	1.95399e-05
ENSMUSG00000056429	Tgoln1	44.2965	44.691	30.1312	29.897	21.5006	22.5578	22.8631	19.7476	2096.89	1.06478	0.217685	4.89138	1.0013e-06	1.97858e-05
ENSMUSG00000106432	Gm43259	2.02957	1.69166	2.1223	1.51952	8.40812	6.64097	6.61218	5.21507	199.135	-1.66892	0.341454	-4.88768	1.02032e-06	2.01402e-05
ENSMUSG00000032846	Zswim6	2.75134	2.61731	4.15848	5.05963	7.41037	7.24671	6.19871	6.91055	417.18	-1.29323	0.264846	-4.88297	1.045e-06	2.06057e-05
ENSMUSG00000050144	Slc25a44	23.6716	21.9588	21.5542	16.2212	8.77663	9.75863	9.03077	9.86085	767.309	1.26868	0.259896	4.88149	1.05287e-06	2.07391e-05
ENSMUSG00000026941	Mamdc4	5.14494	5.38996	2.10296	2.25674	1.79407	1.88905	1.92945	1.70097	182.49	1.54865	0.317343	4.88005	1.06061e-06	2.08694e-05
ENSMUSG00000023971	Rrp36	19.208	18.7677	12.9728	18.6888	6.06324	7.1548	6.5822	7.27278	401.466	1.44911	0.296996	4.87923	1.06503e-06	2.09344e-05
ENSMUSG00000108076	9530086O07Rik	1.41546	1.02883	0.825038	1.33771	5.13099	5.12988	4.2474	4.98634	114.851	-1.94661	0.399001	-4.8787	1.0679e-06	2.09687e-05
ENSMUSG00000032180	Tmed1	13.8056	12.5567	14.6174	16.1219	4.66817	7.11808	2.87797	4.61433	205.913	1.77136	0.363226	4.87672	1.07862e-06	2.1157e-05
ENSMUSG00000021259	Cyp46a1	0.103234	0.142925	0.0626917	0.39735	0.924545	0.796169	2.0817	1.31777	33.9895	-3.73309	0.765746	-4.8751	1.08751e-06	2.13091e-05
ENSMUSG00000060802	B2m	283.381	277.114	193.009	229.942	541.363	515.954	569.108	586.631	4878.87	-1.04423	0.214378	-4.87097	1.1105e-06	2.17367e-05
ENSMUSG00000028214	Gem	1.64505	2.49188	5.70506	3.55	6.45157	6.44825	7.76906	7.44876	155.003	-1.85463	0.381041	-4.86728	1.13146e-06	2.21239e-05
ENSMUSG00000002985	Apoe	3.61869	3.84098	0.939738	0.801798	0	0.740869	0.177803	0.294686	39.518	3.90001	0.801323	4.86697	1.13323e-06	2.21353e-05
ENSMUSG00000056055	Sag	0.868908	0.780882	0.0983589	0.155854	0.0455073	0.0154691	0.0213467	0	31.3893	6.93525	1.42521	4.86613	1.13805e-06	2.22062e-05
ENSMUSG00000023143	Nagpa	15.1769	14.5974	19.0634	12.7957	4.95811	3.4289	4.41093	5.31678	335.439	1.60234	0.329581	4.86174	1.16356e-06	2.26804e-05
ENSMUSG00000031751	Amfr	57.2889	54.0469	48.8737	55.0987	33.8318	26.2841	26.0359	24.4536	2390.06	1.14158	0.234866	4.86056	1.17051e-06	2.27921e-05
ENSMUSG00000042451	Mybph	2.76827	2.15432	0	0	0	0	0	0	20.3474	7.9902	1.64542	4.85603	1.19765e-06	2.32962e-05
ENSMUSG00000030871	Ears2	3.0034	2.91434	2.14987	2.52719	0.393243	0.561429	0.184463	0.825458	114.839	2.43052	0.500692	4.85432	1.20798e-06	2.34727e-05
ENSMUSG00000038412	Higd1a	2.12082	2.05845	5.30421	11.6539	7.73074	8.01957	8.44066	6.76151	281.042	-1.85862	0.382992	-4.8529	1.21671e-06	2.35933e-05
ENSMUSG00000053641	Dennd4a	6.85881	7.1405	3.08303	2.11397	2.02075	2.58211	2.63813	2.88179	866.02	1.34078	0.276282	4.85294	1.21643e-06	2.35933e-05
ENSMUSG00000041638	Gcn1	23.8323	22.7063	17.368	20.3195	12.3163	10.9672	11.5867	10.6008	4100.73	1.06935	0.220444	4.85089	1.22909e-06	2.38086e-05
ENSMUSG00000028864	Hgf	4.5899	5.01568	2.15072	6.93508	18.1284	19.3687	17.6158	19.8257	1194.12	-1.96257	0.404712	-4.84929	1.23907e-06	2.39771e-05
ENSMUSG00000028948	Nol9	12.653	12.5544	16.7877	11.3403	3.84267	4.12711	5.21583	4.56066	625.223	1.37185	0.283146	4.84501	1.26603e-06	2.44735e-05
ENSMUSG00000002343	Armc6	6.61603	7.06853	9.74431	6.84426	1.80115	2.0479	0.640951	2.26945	214.395	2.15329	0.444642	4.84275	1.28053e-06	2.47283e-05
ENSMUSG00000013629	Cad	33.0582	32.8254	53.2671	36.1916	15.3255	13.8865	14.5869	13.5605	3089.08	1.22771	0.253633	4.8405	1.29512e-06	2.49842e-05
ENSMUSG00000004952	Rasa4	4.20708	4.58686	5.8021	14.5103	15.7802	14.8594	15.1346	14.2884	1184.54	-1.74128	0.359762	-4.84009	1.29781e-06	2.50103e-05
ENSMUSG00000071537	Klrg2	3.45083	3.39922	2.48401	2.67172	0.947276	1.69052	0.610982	0.874542	97.9571	2.16076	0.4465	4.83932	1.30284e-06	2.50813e-05
ENSMUSG00000028776	Tinagl1	3.17685	2.75538	12.7315	10.555	6.41547	6.27371	7.28359	7.19238	436.102	-1.29232	0.267161	-4.83722	1.31671e-06	2.53222e-05
ENSMUSG00000109783	Gm45338	1.5093	1.28257	0.86915	0.813803	3.57344	4.3703	3.68044	4.36352	189.427	-1.5414	0.318761	-4.83559	1.32751e-06	2.55038e-05
ENSMUSG00000032661	Oas3	0.105606	0.0265834	0.0145754	0.415717	7.91021	9.18702	6.56067	6.7068	388.011	-6.6982	1.38633	-4.8316	1.35437e-06	2.59931e-05
ENSMUSG00000029338	Antxr2	25.8514	23.194	24.6553	13.4007	9.49824	8.97206	8.82524	9.05295	1458.09	1.45525	0.30126	4.83057	1.36145e-06	2.61021e-05
ENSMUSG00000038530	Rgs4	0.087626	0.145579	1.09752	0.526989	1.11174	1.26711	1.22706	1.11853	36.1906	-3.23989	0.670862	-4.82944	1.36917e-06	2.62233e-05
ENSMUSG00000038816	Ctnnal1	3.31314	2.73255	5.21154	8.19929	7.11383	7.07474	8.23699	7.65857	673.586	-1.39713	0.289448	-4.82688	1.38692e-06	2.65088e-05
ENSMUSG00000109511	Nup62	28.773	29.6824	40.6503	43.5468	14.0556	13.2235	13.5194	13.6593	998.411	1.10474	0.22887	4.82693	1.38652e-06	2.65088e-05
ENSMUSG00000018470	Kcnab3	0.710642	1.37085	1.47448	2.02296	2.47503	2.76436	4.97568	4.15077	101.414	-2.08692	0.432509	-4.82514	1.39904e-06	2.67132e-05
ENSMUSG00000023932	Cdc5l	42.5707	38.1758	29.0836	26.4805	18.4181	15.1302	18.7191	17.8988	1209.29	1.14136	0.236581	4.82441	1.40418e-06	2.6784e-05
ENSMUSG00000046062	Ppp1r15b	35.1221	35.5681	28.3739	32.8186	18.0361	17.9497	17.0228	17.049	2004.89	1.05295	0.218354	4.82224	1.41954e-06	2.70495e-05
ENSMUSG00000009647	Mcu	15.3619	13.571	7.74685	8.39727	7.01034	6.52345	6.85089	6.3131	883.541	1.13782	0.236008	4.82114	1.42744e-06	2.71721e-05
ENSMUSG00000026848	Tor1b	18.8171	17.5607	21.8659	21.0704	8.40516	8.92047	7.92111	8.90001	1072.69	1.10837	0.229975	4.81952	1.43904e-06	2.73652e-05
ENSMUSG00000028465	Tln1	204.575	197.286	130.083	174.559	95.2944	92.0004	94.9677	92.6078	18810.1	1.09926	0.228388	4.8131	1.48603e-06	2.82301e-05
ENSMUSG00000025931	Paqr8	10.3135	8.86858	2.75045	4.37307	3.58092	3.50115	3.18632	3.61629	391.454	1.48893	0.309397	4.81235	1.49167e-06	2.83084e-05
ENSMUSG00000020275	Rel	1.43623	1.4523	4.62314	2.3398	4.31465	3.92033	5.01527	4.21938	362.019	-1.67294	0.347705	-4.81139	1.49886e-06	2.84161e-05
ENSMUSG00000041241	Mul1	10.4684	9.56973	6.82599	8.93856	3.24158	3.73612	4.22908	3.20926	356.51	1.44453	0.300266	4.81082	1.50315e-06	2.84685e-05
ENSMUSG00000041895	Wipi1	8.26399	8.2326	10.7707	19.8986	19.1114	21.9724	24.4377	21.5192	1050.41	-1.47704	0.307103	-4.8096	1.5123e-06	2.86127e-05
ENSMUSG00000029701	Rbm28	21.8951	19.2697	18.5763	10.9768	8.22845	8.5128	7.75321	7.82958	1035.63	1.40075	0.291269	4.80913	1.5159e-06	2.86519e-05
ENSMUSG00000071359	Tbpl1	11.9508	11.3923	7.33931	5.61507	6.25572	6.48472	4.3581	4.62272	336.817	1.37376	0.285947	4.80423	1.55346e-06	2.93322e-05
ENSMUSG00000020722	Cacng1	42.3825	44.8205	5.40329	23.8552	8.75927	8.38112	7.45675	9.14287	332.953	2.38713	0.49722	4.80096	1.57909e-06	2.9786e-05
ENSMUSG00000034848	Ttc21b	2.55175	2.35454	4.49011	3.43865	5.71869	5.90599	7.45377	5.17565	610.99	-1.35931	0.283487	-4.79496	1.62711e-06	3.06608e-05
ENSMUSG00000020303	Stc2	3.99985	3.91451	1.77198	1.93232	1.09619	0.918248	1.10186	1.36965	147.913	1.65895	0.346297	4.79054	1.66334e-06	3.12916e-05
ENSMUSG00000020460	Rps27a	106.205	105.775	118.238	119.01	65.8549	58.9155	53.4936	50.6395	2373.38	1.02643	0.214265	4.79047	1.66393e-06	3.12916e-05
ENSMUSG00000025432	Avil	63.4324	59.3728	0.272897	5.52532	0.715475	1.47952	0.950915	0.903895	799.995	6.04974	1.26403	4.78608	1.70067e-06	3.19503e-05
ENSMUSG00000058301	Upf1	38.5918	37.958	40.1381	23.3685	16.3202	14.8087	14.2821	15.3485	1645.88	1.36822	0.28669	4.77249	1.81963e-06	3.4151e-05
ENSMUSG00000024730	Ms4a8a	4.0077	2.31364	0.0287002	0.204645	0	0	0	0	20.8815	7.97297	1.67157	4.76974	1.84468e-06	3.45864e-05
ENSMUSG00000061816	Myl1	2.22512	2.88129	0.0248394	0	0	0	0	0	18.8877	7.88104	1.65253	4.76908	1.85068e-06	3.46641e-05
ENSMUSG00000002835	Chaf1a	10.2942	9.4426	14.0342	12.7969	5.07984	4.62028	4.42225	4.68757	1027.34	1.11259	0.233356	4.76776	1.86282e-06	3.48566e-05
ENSMUSG00000028789	Azin2	3.59233	3.8667	2.89335	13.7437	17.0678	15.5913	18.752	18.0447	668.123	-2.30156	0.48284	-4.76672	1.87253e-06	3.50033e-05
ENSMUSG00000063524	Eno1	153.131	145.782	413.792	1005.48	452.504	435.399	476.573	446.321	33689.7	-1.62644	0.341225	-4.76646	1.87487e-06	3.5012e-05
ENSMUSG00000040219	Ttc12	2.56832	2.53038	2.92439	4.07704	4.72507	4.93975	7.44393	6.28998	286.348	-1.42506	0.299012	-4.76589	1.88023e-06	3.50769e-05
ENSMUSG00000020986	Sec23a	12.157	10.9722	15.5296	15.4407	27.1666	26.3807	23.6018	24.0658	1334.14	-1.04499	0.21936	-4.76383	1.89949e-06	3.53644e-05
ENSMUSG00000021065	Fut8	3.01456	3.29606	8.34493	5.73336	6.74303	6.66723	7.86551	7.56452	690.408	-1.28735	0.270228	-4.76393	1.89858e-06	3.53644e-05
ENSMUSG00000096937	Gm10825	0.0151555	0.117501	0.10354	0.364585	1.94545	0.830483	1.10358	1.00246	43.5742	-3.77902	0.793304	-4.76364	1.90131e-06	3.53644e-05
ENSMUSG00000102423	Gm37465	0.763238	0.639721	0.438442	0.620294	3.01743	3.16084	2.7153	2.77676	82.5175	-1.98596	0.416926	-4.76333	1.90422e-06	3.53832e-05
ENSMUSG00000005447	Pafah1b3	3.28541	3.51399	7.87302	26.6355	17.3079	14.4144	13.9824	15.736	384.226	-2.12776	0.446935	-4.76077	1.92855e-06	3.57999e-05
ENSMUSG00000007908	Hmgcll1	0.161913	0.186228	0.160724	0.389502	0.669256	1.1754	1.63945	0.939449	51.4673	-2.8558	0.600173	-4.7583	1.95231e-06	3.62048e-05
ENSMUSG00000051367	Six1	9.83233	9.57383	9.50882	11.1188	18.1197	17.3153	20.0782	21.6517	911.675	-1.10626	0.232659	-4.75486	1.98586e-06	3.67906e-05
ENSMUSG00000063450	Syne2	15.1091	14.8487	5.47823	6.10413	6.59511	6.31068	7.6879	7.26079	3291.58	1.0034	0.211143	4.75225	2.01167e-06	3.72318e-05
ENSMUSG00000038235	F11r	27.3963	25.3474	8.8989	14.7291	8.97734	8.89628	9.20735	10.2916	537.584	1.4314	0.301379	4.7495	2.03925e-06	3.7705e-05
ENSMUSG00000034485	Uaca	5.00203	4.67611	7.78032	15.1678	12.1762	10.1518	14.7946	13.2094	854.982	-1.53256	0.322729	-4.74877	2.04661e-06	3.78037e-05
ENSMUSG00000031294	D630029K05Rik	0.0749352	0.110662	0.0758438	0.150222	0.596536	0.456251	1.39912	1.27538	19.9584	-3.77858	0.79626	-4.74541	2.08082e-06	3.83975e-05
ENSMUSG00000037966	Ninj1	8.90475	6.73872	24.085	30.9885	17.1628	16.5372	20.702	19.463	402.865	-1.36859	0.288466	-4.74436	2.09169e-06	3.84843e-05
ENSMUSG00000043336	Filip1l	13.039	12.6876	11.0083	9.86912	21.1523	22.5517	27.3261	25.8776	1358.84	-1.04792	0.220868	-4.74454	2.0898e-06	3.84843e-05
ENSMUSG00000048578	Mlec	42.4122	39.6859	82.837	69.5362	80.4729	73.9245	85.6538	81.9799	5932.95	-1.02995	0.217072	-4.74473	2.08785e-06	3.84843e-05
ENSMUSG00000032741	Tpcn1	33.0509	32.6758	20.4253	24.3194	14.0062	14.2262	16.734	14.9282	2558.6	1.0551	0.222421	4.74373	2.09822e-06	3.85663e-05
ENSMUSG00000001909	Trmt1	18.2634	17.2601	12.0173	17.618	7.42155	6.57451	7.41476	7.4059	1051.76	1.26092	0.26587	4.74263	2.10961e-06	3.87376e-05
ENSMUSG00000061360	Phf5a	29.5153	28.8037	39.9101	36.9712	12.8144	14.6576	14.1281	11.6714	724.521	1.18497	0.249915	4.74146	2.12179e-06	3.89231e-05
ENSMUSG00000045917	Tmem268	9.905	9.01761	4.65389	8.70946	2.24317	3.69125	2.53492	2.93299	308.133	1.7831	0.376094	4.74109	2.12567e-06	3.89561e-05
ENSMUSG00000017754	Pltp	35.7344	34.1656	11.7029	17.2374	17.0018	16.3704	14.6893	14.1095	732.119	1.28022	0.27012	4.73944	2.14314e-06	3.92378e-05
ENSMUSG00000025810	Nrp1	3.1627	3.04971	10.8088	6.61972	6.87407	7.08041	8.29436	7.51732	927.482	-1.347	0.284284	-4.73824	2.15586e-06	3.94319e-05
ENSMUSG00000055725	Paqr3	3.32784	3.08478	0.823889	1.68311	0.830103	0.946647	0.653165	0.957631	165.261	1.96636	0.4151	4.73708	2.16824e-06	3.96197e-05
ENSMUSG00000029231	Pdgfra	2.03788	1.90655	1.68571	3.79895	6.42721	6.47876	6.18148	6.18316	617.323	-1.64936	0.348296	-4.7355	2.18515e-06	3.98522e-05
ENSMUSG00000071547	Nt5dc2	12.5573	12.9441	51.7335	34.4819	25.3035	29.8585	31.7318	30.7336	967.933	-1.29151	0.272729	-4.73549	2.18523e-06	3.98522e-05
ENSMUSG00000020739	Nup85	29.9735	28.6846	39.2807	24.1275	8.55882	11.0881	11.2302	11.1211	985.641	1.39202	0.294109	4.73299	2.21233e-06	4.0307e-05
ENSMUSG00000002825	Qtrt1	11.9015	11.1341	10.9666	6.57845	3.38862	3.59527	3.4681	3.51263	190.999	1.72046	0.363633	4.7313	2.23091e-06	4.06061e-05
ENSMUSG00000020899	Pfas	21.1564	20.4405	28.6905	14.5449	6.81884	7.96073	7.76289	6.98895	1610.17	1.49697	0.316451	4.73048	2.23985e-06	4.0729e-05
ENSMUSG00000079652	Fam71f2	0.478681	0.795265	0.524859	1.40743	3.96941	3.61614	4.3198	5.12276	45.8232	-2.84315	0.601089	-4.73	2.24521e-06	4.07868e-05
ENSMUSG00000020021	Fgd6	2.83291	2.50603	3.21942	3.08059	6.04772	5.89156	6.11198	5.81988	519.371	-1.16228	0.245984	-4.72502	2.30097e-06	4.17592e-05
ENSMUSG00000015652	Steap1	61.7056	56.2526	55.6323	37.1399	27.9548	29.0578	22.7754	24.8218	770.653	1.30603	0.276505	4.72333	2.32011e-06	4.20658e-05
ENSMUSG00000036599	Chst12	10.2863	9.17314	17.1868	33.1257	23.159	22.48	27.1185	28.241	715.877	-1.51067	0.319874	-4.72269	2.32741e-06	4.21572e-05
ENSMUSG00000032456	Nmnat3	0.108499	0.10515	0.535348	0.489392	0.364386	0.454169	0.835644	0.755441	32.3982	-2.89537	0.613171	-4.72196	2.33588e-06	4.22697e-05
ENSMUSG00000067203	H2-K2	0.0396184	0.0877609	0.691704	0.0714804	3.66641	1.76895	1.3315	2.29874	30.2688	-4.69512	0.994374	-4.72168	2.33902e-06	4.22855e-05
ENSMUSG00000062797	Hikeshi	2.94391	2.9901	7.28752	8.1944	7.15512	6.18628	7.66121	6.46968	452.051	-1.24579	0.263922	-4.7203	2.35494e-06	4.25322e-05
ENSMUSG00000031375	Bgn	81.9091	79.0864	125.511	197.284	164.597	162.545	189.635	183.167	12813.2	-1.21139	0.256832	-4.71666	2.39743e-06	4.3258e-05
ENSMUSG00000043962	Thrap3	21.8871	22.0622	17.0217	20.1248	10.6192	10.3072	11.0535	10.1919	2020.15	1.05008	0.222646	4.71637	2.40094e-06	4.32795e-05
ENSMUSG00000023905	Tnfrsf12a	60.068	56.5505	136.125	76.8984	20.0292	19.855	21.4469	22.8682	1419.01	1.39431	0.295759	4.71433	2.42506e-06	4.3672e-05
ENSMUSG00000021481	Zfp346	11.8961	11.9924	8.45045	6.34319	4.70596	4.41973	5.14321	4.52614	425.992	1.31127	0.278179	4.71374	2.43206e-06	4.37561e-05
ENSMUSG00000024448	H2-M10.1	3.40792	3.85542	0.0369562	0.175676	0	0	0	0	18.4959	7.81478	1.66049	4.70632	2.5223e-06	4.52923e-05
ENSMUSG00000033285	Wdr3	12.1868	11.78	15.6288	11.8269	4.93101	4.02547	5.42748	4.33166	649.537	1.30503	0.277288	4.70639	2.5214e-06	4.52923e-05
ENSMUSG00000025283	Sat1	45.4318	44.1005	26.9842	26.0577	22.9329	21.3011	23.0908	18.7376	1125.64	1.10304	0.234464	4.70452	2.54464e-06	4.56497e-05
ENSMUSG00000009687	Fxyd5	2.1532	2.08898	6.29214	8.27601	4.34969	3.68	5.53165	5.65486	282.913	-1.40118	0.297921	-4.70319	2.56125e-06	4.58887e-05
ENSMUSG00000032715	Trib3	97.0249	91.9782	6.59416	44.2342	5.43441	4.18073	5.00893	5.67034	981.043	4.14435	0.881201	4.70306	2.56287e-06	4.58887e-05
ENSMUSG00000002372	Ranbp3	15.7575	15.9919	17.5646	19.012	7.83032	7.7774	7.91963	7.44549	1226.59	1.04903	0.223172	4.70054	2.5948e-06	4.63715e-05
ENSMUSG00000027628	Aar2	14.7748	16.1979	11.2297	16.5181	4.87582	4.62934	4.78464	6.66638	511.193	1.42282	0.302688	4.70063	2.59361e-06	4.63715e-05
ENSMUSG00000051098	Mblac2	0.411623	0.422661	0.937381	0.587939	1.9968	1.60119	2.20957	1.67182	69.0975	-2.20107	0.468639	-4.69673	2.64359e-06	4.71982e-05
ENSMUSG00000028902	Sf3a3	20.0065	19.1697	22.2531	18.7589	8.65682	7.91309	9.35	7.09783	559.552	1.26463	0.269361	4.69491	2.6673e-06	4.75308e-05
ENSMUSG00000044098	Rsbn1	4.37209	4.09744	4.87312	4.72937	9.09494	9.58599	8.64337	9.63056	670.051	-1.11343	0.237154	-4.69498	2.66627e-06	4.75308e-05
ENSMUSG00000031380	Vegfd	6.08768	5.23642	9.79848	11.7293	10.8535	11.4972	17.0496	12.33	361.477	-1.37134	0.292273	-4.69198	2.70574e-06	4.81698e-05
ENSMUSG00000089762	Ier5l	0.935913	0.777447	16.321	2.34274	3.02048	2.48984	6.94259	5.60647	183.025	-2.87747	0.61335	-4.6914	2.71338e-06	4.82599e-05
ENSMUSG00000028671	Gale	2.1763	3.41741	10.499	12.4857	6.66781	6.8578	8.34067	8.14132	246.427	-1.53556	0.327334	-4.69111	2.71732e-06	4.82842e-05
ENSMUSG00000028028	Alpk1	1.9763	2.5364	1.86025	2.6921	6.13578	6.34738	5.31358	6.82281	410.589	-1.42624	0.304093	-4.69015	2.73001e-06	4.84176e-05
ENSMUSG00000021009	Ptpn21	14.3777	14.9392	15.4153	10.9003	7.90179	6.88947	5.84871	6.63188	1161.94	1.22925	0.262116	4.68971	2.73588e-06	4.84756e-05
ENSMUSG00000038213	Tapbpl	6.46346	6.94306	4.73114	4.68543	2.32575	1.72757	2.02031	2.04253	129.15	1.72271	0.367406	4.68885	2.74748e-06	4.86351e-05
ENSMUSG00000039737	Prkrip1	5.61133	5.94024	5.20753	4.23895	1.07249	1.80548	1.14991	2.06466	190.733	1.80368	0.384706	4.68847	2.75258e-06	4.86792e-05
ENSMUSG00000108850	Gm44914	0.0249508	0.145084	0.01894	0.0900338	1.11727	1.29129	1.60722	1.18711	26.4634	-3.80634	0.812081	-4.68715	2.77037e-06	4.89476e-05
ENSMUSG00000042417	Ccno	0.292184	0.44865	0.725874	1.70929	0.872245	1.50945	2.97567	2.37343	49.4577	-2.80312	0.598076	-4.6869	2.77376e-06	4.89612e-05
ENSMUSG00000090362	Vmn2r79	0.0427759	0.0473776	0.815381	0.531665	0.283772	0.294207	0.252913	0.25371	63.9079	-2.47284	0.5277	-4.68607	2.78496e-06	4.91125e-05
ENSMUSG00000059108	Ifitm6	0.974875	0.332231	0.170774	1.0824	4.02959	5.40295	6.72075	6.61366	40.6801	-3.4625	0.739145	-4.68446	2.80693e-06	4.94533e-05
ENSMUSG00000008475	Arpc5	27.4626	25.6282	73.1785	64.3433	58.305	52.8618	52.3614	58.0972	1665.2	-1.05914	0.226203	-4.68225	2.83737e-06	4.99424e-05
ENSMUSG00000036093	Arl5a	8.10531	7.73351	11.8387	8.11175	18.653	16.45	19.0458	18.1126	1037.27	-1.23021	0.262846	-4.68033	2.86414e-06	5.03286e-05
ENSMUSG00000043391	2510009E07Rik	1.23036	1.29115	3.06872	2.52453	3.33343	3.32592	3.21418	3.29945	247.996	-1.36782	0.292251	-4.68029	2.86469e-06	5.03286e-05
ENSMUSG00000044807	Zfp354c	0.970212	1.01078	1.0771	0.882533	4.16348	3.58126	2.71724	2.95541	172.395	-1.51935	0.324817	-4.67756	2.90313e-06	5.09561e-05
ENSMUSG00000034205	Loxl2	6.00187	6.1747	8.96899	21.7933	20.7284	19.0233	18.251	20.2679	1162.73	-1.66187	0.355361	-4.67657	2.91709e-06	5.11531e-05
ENSMUSG00000115049	Gm49172	29.5418	27.6953	15.9785	15.6277	13.001	12.6689	12.1971	9.18104	225.501	1.44203	0.308479	4.67465	2.94449e-06	5.15852e-05
ENSMUSG00000020186	Csrp2	9.53442	7.96337	15.7564	24.7035	17.7309	19.6042	22.763	22.5998	541.955	-1.37824	0.294907	-4.67347	2.96147e-06	5.18341e-05
ENSMUSG00000028082	Sh3d19	5.99219	5.96271	8.01018	8.34076	12.083	11.5571	12.5602	11.773	1218.95	-1.02438	0.219358	-4.6699	3.01344e-06	5.26943e-05
ENSMUSG00000021143	Pacs2	59.4231	58.5196	48.4193	39.5824	21.5216	23.2881	30.0957	27.0934	3817.53	1.04511	0.22386	4.66859	3.03272e-06	5.29213e-05
ENSMUSG00000053293	Pom121	25.0789	24.9379	25.5738	29.6533	8.42346	8.93564	12.5352	11.4886	1452.09	1.05996	0.227048	4.66844	3.03492e-06	5.29213e-05
ENSMUSG00000107075	Gm43068	0	0	0	0	0.954904	1.35249	1.34379	1.54664	11.7434	-8.13574	1.74264	-4.66864	3.03207e-06	5.29213e-05
ENSMUSG00000022974	Paxbp1	18.0632	18.6246	5.69604	6.15046	7.43009	8.27723	7.52278	9.13658	790.849	1.13348	0.243009	4.66435	3.0959e-06	5.39344e-05
ENSMUSG00000026377	Nifk	29.3224	26.9875	40.663	20.148	12.9911	8.23619	6.96444	9.69906	540.596	1.74508	0.374182	4.66372	3.10541e-06	5.40497e-05
ENSMUSG00000103195	Gm37644	1.61444	1.89574	1.36168	2.75099	6.24754	6.43178	6.94974	6.1061	134.391	-1.88169	0.403876	-4.65908	3.17623e-06	5.52309e-05
ENSMUSG00000081771	Gm15381	0.0587079	0.0162559	0.267389	0.282459	0.876292	0.834049	1.80863	2.11194	12.8346	-6.15257	1.32069	-4.65859	3.18383e-06	5.53116e-05
ENSMUSG00000000884	Gnb1l	2.12334	2.03997	2.49098	1.73168	0.720308	0.489703	0.405461	0.448001	78.2435	2.27096	0.488048	4.65315	3.26909e-06	5.66349e-05
ENSMUSG00000030695	Aldoa	196.605	189.784	386.917	918.955	553.58	526.746	590.911	555.071	20244.9	-1.56845	0.337073	-4.65315	3.26898e-06	5.66349e-05
ENSMUSG00000042010	Acacb	0.0634133	0.0585293	0.0748792	0.110174	0.609984	0.543398	0.256533	0.654109	40.5319	-2.95518	0.635076	-4.65328	3.26695e-06	5.66349e-05
ENSMUSG00000023456	Tpi1	156.933	151.399	372.988	722.119	387.02	364.105	415.146	390.57	14463.9	-1.38577	0.297958	-4.65089	3.30511e-06	5.7153e-05
ENSMUSG00000035900	Gramd4	11.0083	11.3352	20.2477	26.9732	23.437	22.6016	24.8899	23.4977	1620.26	-1.11386	0.239594	-4.64894	3.33638e-06	5.76404e-05
ENSMUSG00000041084	Ostc	11.3481	11.2983	28.9513	22.4922	27.1015	26.1355	25.2184	24.6484	865.137	-1.13843	0.245048	-4.64575	3.38838e-06	5.84847e-05
ENSMUSG00000055762	Eef1d	31.9143	30.1544	34.2784	38.5758	13.3026	13.5657	15.6732	15.246	2219.02	1.00561	0.216505	4.64476	3.40468e-06	5.87118e-05
ENSMUSG00000041278	Ttc1	21.8094	20.3455	18.0258	15.828	9.57159	10.371	7.48311	9.65056	407.825	1.28369	0.276403	4.64426	3.41298e-06	5.87766e-05
ENSMUSG00000112716	4930471E19Rik	1.65872	1.77853	6.45636	3.82047	9.79806	7.30587	6.12814	6.02026	146.641	-1.81564	0.390965	-4.64399	3.41747e-06	5.87766e-05
ENSMUSG00000113302	Gm32219	2.20127	3.10958	1.89754	4.77937	9.35585	8.89726	12.1211	9.65493	167.928	-2.01713	0.434355	-4.64396	3.41786e-06	5.87766e-05
ENSMUSG00000034022	Cpsf1	37.7075	35.3767	26.0006	30.2078	19.6597	15.8946	17.6685	16.8351	1994.4	1.08335	0.233342	4.64274	3.43823e-06	5.90533e-05
ENSMUSG00000049421	Zfp260	5.16909	5.14422	4.93815	3.88415	12.7368	12.1204	11.5224	11.3303	686.905	-1.14762	0.247192	-4.64261	3.44027e-06	5.90533e-05
ENSMUSG00000103780	Gm37524	1.44396	1.99913	2.46623	1.76095	7.42383	5.25062	6.85244	6.37672	100.82	-1.91592	0.412915	-4.63998	3.4844e-06	5.97559e-05
ENSMUSG00000025978	Rftn2	1.93045	1.60679	3.60645	5.27659	4.14101	4.23464	4.69431	4.69497	314.523	-1.41545	0.305323	-4.6359	3.55387e-06	6.08915e-05
ENSMUSG00000036281	Snapc4	7.91193	7.86634	5.5858	6.13894	2.47818	3.00559	2.69808	3.6868	462.72	1.2907	0.278555	4.63357	3.59413e-06	6.14685e-05
ENSMUSG00000111394	Gm49759	19.1534	18.7435	18.6479	23.6261	44.3038	41.105	43.2269	37.7464	1700.87	-1.09428	0.236162	-4.63359	3.59376e-06	6.14685e-05
ENSMUSG00000020908	Myh3	0.694686	0.853186	0.00850535	0.00673854	0.0334487	0	0	0	17.1629	7.70479	1.66518	4.62701	3.7098e-06	6.33888e-05
ENSMUSG00000040907	Atp1a3	1.8567	1.78204	2.74964	8.78235	6.18882	6.42681	7.36932	6.83387	444.005	-1.96465	0.425172	-4.62083	3.82209e-06	6.51883e-05
ENSMUSG00000020205	Phlda1	10.9879	10.849	18.2003	26.9881	22.7866	21.3633	27.3254	25.3587	641.247	-1.26945	0.274766	-4.62012	3.83524e-06	6.53301e-05
ENSMUSG00000087291	Gm11946	0.468474	0.588055	0.948309	0.234787	3.58953	2.36112	3.1489	2.86315	109.546	-2.49447	0.539928	-4.62	3.83739e-06	6.53301e-05
ENSMUSG00000021675	F2rl2	0.0271248	0.0600857	0.144132	0.995098	0.728772	1.70658	1.06355	1.3535	26.9931	-4.64633	1.00575	-4.61979	3.84136e-06	6.5338e-05
ENSMUSG00000048058	Ldlrad3	14.7834	14.5736	8.42506	11.6422	5.85293	5.01964	6.37462	6.26325	779.637	1.21639	0.263444	4.61727	3.88815e-06	6.60738e-05
ENSMUSG00000027014	Cwc22	7.81925	7.23355	6.95501	5.97093	3.35586	3.87651	3.48269	3.01305	504.969	1.21889	0.263998	4.61705	3.89227e-06	6.60837e-05
ENSMUSG00000062515	Fabp4	0.0604734	0	0.723004	0.154569	0.676984	0.582982	0.677464	0.719302	28.6396	-5.07998	1.10036	-4.61665	3.89986e-06	6.61525e-05
ENSMUSG00000037408	Cnnm4	14.5598	11.5615	5.32345	10.7934	3.98569	4.19287	3.89667	4.59906	504.905	1.61406	0.349883	4.61314	3.96634e-06	6.72193e-05
ENSMUSG00000030067	Foxp1	3.69659	3.86058	7.40291	6.70807	8.36856	7.49737	8.09989	7.474	1296.1	-1.04138	0.225832	-4.6113	4.00149e-06	6.77536e-05
ENSMUSG00000019539	Rcn3	7.1147	7.15774	6.39086	22.6065	23.5991	23.7851	29.114	28.9884	453.306	-2.02523	0.439372	-4.60938	4.03876e-06	6.82609e-05
ENSMUSG00000024660	Incenp	38.3306	35.0225	36.6057	29.7842	17.3161	15.2405	17.4309	17.1736	1589.65	1.0838	0.235125	4.60946	4.03708e-06	6.82609e-05
ENSMUSG00000028334	Nans	7.88144	7.67917	24.0322	18.3094	16.3193	17.018	17.3433	16.7102	1018.67	-1.1297	0.245123	-4.60872	4.05164e-06	6.84168e-05
ENSMUSG00000086290	Snhg12	7.82638	8.44145	7.82834	9.66858	1.43388	2.32238	2.29478	2.8197	181.756	1.6524	0.358667	4.60705	4.08417e-06	6.89038e-05
ENSMUSG00000062345	Serpinb2	12.1345	10.7919	21.6024	37.3228	32.2571	28.0869	28.8869	30.7777	841.549	-1.38249	0.30021	-4.60508	4.123e-06	6.94962e-05
ENSMUSG00000039232	Stx11	3.45056	3.67889	4.70005	5.59526	6.45004	7.72297	8.7607	8.3077	363.54	-1.25569	0.272693	-4.6048	4.12872e-06	6.95299e-05
ENSMUSG00000032563	Mrpl3	6.4392	6.19529	6.88336	5.77824	2.49408	2.79155	2.79642	2.57747	425.062	1.23763	0.268895	4.60265	4.17139e-06	7.01853e-05
ENSMUSG00000035885	Cox8a	61.288	62.8721	162.624	113.742	82.1523	81.1069	136.028	148.222	931.645	-1.19579	0.259979	-4.59958	4.23354e-06	7.11668e-05
ENSMUSG00000067889	Sptbn2	2.69299	2.46093	0.79337	0.885494	1.29813	1.02188	0.897368	0.902989	172.934	1.51532	0.329534	4.59838	4.25796e-06	7.15131e-05
ENSMUSG00000024968	Rcor2	3.719	3.99408	5.434	14.4282	11.1022	10.2092	13.3056	13.6206	424.779	-1.80253	0.392205	-4.59589	4.30898e-06	7.23051e-05
ENSMUSG00000027698	Nceh1	16.9892	16.5739	13.0337	8.41481	8.52357	8.1153	6.00643	7.45119	793.458	1.31238	0.285582	4.59548	4.31757e-06	7.23842e-05
ENSMUSG00000020692	Nle1	9.21538	9.95681	11.5049	8.38273	3.69729	2.70532	2.88076	3.82447	299.331	1.49861	0.326379	4.59163	4.39794e-06	7.35995e-05
ENSMUSG00000026640	Plxna2	6.12907	5.90322	5.26748	4.42994	2.32397	2.67069	2.97712	2.57716	983.858	1.11909	0.243724	4.59164	4.39776e-06	7.35995e-05
ENSMUSG00000103959	Gm37720	0.218747	0.18171	0.332099	0.0986672	2.61207	3.27417	2.45055	2.22113	25.0847	-3.5753	0.778827	-4.59062	4.41931e-06	7.3891e-05
ENSMUSG00000021457	Syk	1.02213	1.18227	5.22763	3.16077	3.39756	3.72958	2.59871	3.77707	400.363	-1.53671	0.334898	-4.5886	4.46237e-06	7.45443e-05
ENSMUSG00000102509	Gm37368	0.042258	0.140412	0.0320778	0.228729	1.45074	0.943405	1.30186	1.34854	31.285	-3.7115	0.809506	-4.58489	4.54218e-06	7.58098e-05
ENSMUSG00000026158	Ogfrl1	0.393355	0.373102	0.908487	0.478167	2.12368	1.43529	1.31261	1.64133	124.719	-1.95827	0.427168	-4.5843	4.55513e-06	7.58905e-05
ENSMUSG00000028953	Abcf2	65.9643	61.3641	79.2105	60.4842	33.7533	26.2178	26.7831	29.7668	1748.74	1.16888	0.254971	4.58439	4.5532e-06	7.58905e-05
ENSMUSG00000101249	Gm29216	16.8286	12.6807	14.6593	16.6746	60.5325	30.9349	75.333	37.2965	231.344	-1.9287	0.420751	-4.58394	4.5629e-06	7.59521e-05
ENSMUSG00000015312	Gadd45b	2.60531	3.15759	11.8985	6.03625	10.8376	9.57832	12.3205	8.62387	183.472	-1.84117	0.401725	-4.58317	4.57983e-06	7.6162e-05
ENSMUSG00000030672	Mylpf	8.30755	6.51166	0.388075	0	0	0.064848	0.178975	0.444942	29.9612	4.43007	0.966633	4.58299	4.58365e-06	7.6162e-05
ENSMUSG00000107448	Gm43947	1.91073	1.93993	2.52481	2.59618	4.64773	9.40749	9.11707	8.37642	68.9664	-2.17852	0.475463	-4.58189	4.60797e-06	7.6498e-05
ENSMUSG00000103061	Gm36970	0.146028	0.121303	0.471107	0.417155	1.19881	1.00024	1.02244	2.16057	21.5698	-3.64632	0.796011	-4.58074	4.63337e-06	7.67833e-05
ENSMUSG00000004100	Ppan	10.1698	10.3393	18.6948	15.423	4.70571	3.81839	3.56027	4.7009	507.471	1.2964	0.283219	4.57738	4.70825e-06	7.78453e-05
ENSMUSG00000022476	Polr3h	10.5111	9.92114	9.23816	9.92783	3.49098	3.51863	2.39921	4.76537	476.313	1.4847	0.324362	4.57731	4.70995e-06	7.78453e-05
ENSMUSG00000037887	Dusp8	4.68236	5.68771	2.10511	7.14897	0.832028	0.919191	1.28796	0.873256	203.431	2.2864	0.499504	4.57734	4.70935e-06	7.78453e-05
ENSMUSG00000055301	Adh7	14.498	14.2613	10.1075	7.78153	6.79431	5.63751	6.72551	4.15922	470.242	1.4206	0.31049	4.57536	4.7541e-06	7.85056e-05
ENSMUSG00000021768	Dusp13	4.35294	3.61592	0.694652	1.44282	0.2215	0.376468	0.900482	0.287007	57.9131	2.8677	0.626925	4.57424	4.77961e-06	7.88572e-05
ENSMUSG00000059851	Kmt5c	3.25677	2.86973	2.85847	4.90682	9.11466	7.04005	9.6437	8.01129	338.724	-1.52644	0.333768	-4.57336	4.79976e-06	7.91198e-05
ENSMUSG00000022450	Ndufa6	5.72775	7.47081	23.6846	10.1982	17.7738	19.4255	23.3235	20.6398	409.917	-1.72843	0.377978	-4.57282	4.81203e-06	7.92523e-05
ENSMUSG00000107286	Gm43788	1.46009	1.67937	1.7691	1.26651	5.53228	5.15731	5.03291	5.18081	116.157	-1.69366	0.370404	-4.57245	4.82047e-06	7.93213e-05
ENSMUSG00000027404	Snrpb	69.2401	67.2739	114.948	74.835	34.3475	28.5791	26.1636	30.6091	1564.1	1.26271	0.276205	4.57164	4.83929e-06	7.95353e-05
ENSMUSG00000095098	Ccdc85b	3.58403	3.73843	10.1395	12.2922	6.57425	5.68184	8.02209	8.78579	492.197	-1.20015	0.262527	-4.57152	4.84198e-06	7.95353e-05
ENSMUSG00000006304	Arpc2	72.0057	67.5969	164.89	119.475	155.562	144.309	148.093	149.684	3686.13	-1.09325	0.239192	-4.57058	4.86365e-06	7.9821e-05
ENSMUSG00000023026	Dip2b	13.6646	13.044	13.1856	10.375	6.02502	6.48665	6.4123	6.18151	1371.98	1.08517	0.237465	4.56982	4.88149e-06	8.00435e-05
ENSMUSG00000001674	Ddx18	30.4209	29.2283	48.467	28.4869	13.7894	12.6754	9.95137	12.5919	817.95	1.39649	0.30564	4.56908	4.8987e-06	8.02554e-05
ENSMUSG00000018672	Copz2	9.5898	9.08101	12.2493	21.9604	19.8194	20.0867	25.997	23.9332	559.268	-1.41885	0.310571	-4.56852	4.9119e-06	8.04012e-05
ENSMUSG00000020994	Pnn	8.48034	8.29684	7.099	6.34685	3.26999	3.64542	3.49662	3.85436	454.963	1.185	0.259514	4.56624	4.96538e-06	8.12055e-05
ENSMUSG00000025139	Tollip	20.4847	20.4856	20.6516	14.1914	8.08953	7.99088	8.22802	9.40262	983.379	1.21311	0.265931	4.56173	5.0734e-06	8.28996e-05
ENSMUSG00000105402	Gm3716	1.08205	1.58796	1.54419	4.21689	7.17106	6.0831	4.90936	6.40385	183.66	-2.07353	0.454846	-4.55874	5.14612e-06	8.40144e-05
ENSMUSG00000018417	Myo1b	1.76709	1.84401	2.02401	3.12393	5.74455	5.61567	4.19171	4.7069	555.793	-1.30259	0.285882	-4.55639	5.20397e-06	8.47368e-05
ENSMUSG00000024960	Plcb3	14.2948	13.7969	19.9332	25.5448	31.4668	25.4497	32.7436	28.2883	2365.73	-1.11869	0.245512	-4.55656	5.19976e-06	8.47368e-05
ENSMUSG00000061013	Mkx	0.182303	0.0780124	0.100644	0.299013	1.63266	1.56405	0.696231	1.40393	43.2928	-3.15501	0.692409	-4.55657	5.19957e-06	8.47368e-05
ENSMUSG00000000881	Dlg3	3.26325	3.85547	4.06388	5.92954	6.20554	6.63467	9.20433	8.35523	492.786	-1.29699	0.284727	-4.55521	5.2334e-06	8.51418e-05
ENSMUSG00000027397	Slc20a1	27.5479	26.0425	34.0861	30.6042	14.8863	13.8354	12.3648	13.9444	1716.36	1.02351	0.224715	4.55469	5.24621e-06	8.52761e-05
ENSMUSG00000028990	Lzic	23.8587	24.6831	19.3257	18.3078	10.3145	11.9579	8.75997	11.4798	426.181	1.24809	0.274094	4.55352	5.27549e-06	8.56775e-05
ENSMUSG00000105846	Gm43258	1.18331	1.78281	2.61547	1.36051	7.79226	8.22891	5.06856	6.66386	120.076	-1.96827	0.432317	-4.55283	5.2929e-06	8.58856e-05
ENSMUSG00000033808	Tmem87a	10.1601	8.55217	6.08376	5.87723	4.8712	4.86691	4.29225	4.34156	655.272	1.11386	0.244815	4.54979	5.36993e-06	8.70599e-05
ENSMUSG00000019975	Ikbip	5.43426	5.6684	9.04392	6.85909	16.1405	15.2871	13.4857	11.5905	731.126	-1.17149	0.257504	-4.54942	5.37936e-06	8.71372e-05
ENSMUSG00000001741	Il16	0.837003	0.67856	0.0786018	0.197201	0.0257595	0.0612944	0.0725001	0.03004	27.6516	4.05031	0.890803	4.54681	5.44641e-06	8.8147e-05
ENSMUSG00000025280	Polr3a	14.5328	13.1265	12.1013	9.81865	7.71738	6.72379	6.19655	6.35119	791.98	1.13871	0.250477	4.54615	5.46374e-06	8.83509e-05
ENSMUSG00000024480	Ap3s1	11.3723	11.4678	23.9439	11.5351	34.0339	31.4057	31.9294	32.4014	800.83	-1.49398	0.328819	-4.54347	5.53354e-06	8.9367e-05
ENSMUSG00000085785	Sox5os3	0	0.0606187	0.290821	0.362071	0.490158	1.61064	1.99268	1.71482	14.3528	-5.44255	1.19791	-4.54337	5.53613e-06	8.9367e-05
ENSMUSG00000028032	Papss1	17.3389	16.6867	29.3442	35.3742	35.5029	35.6637	35.3621	34.4633	1298.99	-1.03727	0.228356	-4.54234	5.56336e-06	8.9729e-05
ENSMUSG00000039114	Nrn1	0.24141	0.167113	0.229066	2.14149	2.34218	2.69472	2.87346	2.03103	50.7736	-3.61869	0.797142	-4.53958	5.63669e-06	9.08333e-05
ENSMUSG00000024038	Ndufv3	5.38419	5.53914	8.86886	24.5481	14.9932	13.7132	19.9071	17.534	625.338	-1.77566	0.391263	-4.53827	5.6717e-06	9.13188e-05
ENSMUSG00000032281	Acsbg1	4.48174	4.36946	13.694	29.6036	14.0537	11.58	13.3429	13.1112	666.732	-1.57978	0.348193	-4.53708	5.70383e-06	9.1757e-05
ENSMUSG00000046879	Irgm1	2.89688	3.38641	8.7428	4.53113	11.4725	10.2414	8.83291	8.77011	607.08	-1.48318	0.326932	-4.53667	5.71493e-06	9.18565e-05
ENSMUSG00000055723	Rras2	56.7335	54.2446	39.0798	24.163	22.1753	22.9627	24.8151	21.9822	1678.8	1.24724	0.275069	4.53429	5.77974e-06	9.27387e-05
ENSMUSG00000110237	Gm18258	1.00172	0.242699	0.190099	0.677745	8.59736	10.4192	9.81917	4.21382	33.8233	-3.67146	0.809691	-4.53439	5.77698e-06	9.27387e-05
ENSMUSG00000031093	Dock11	5.64084	5.61924	7.01388	5.44646	12.1691	12.5812	12.6303	11.3359	1187.89	-1.08842	0.240091	-4.53338	5.80459e-06	9.30576e-05
ENSMUSG00000020169	Best3	0.798721	0.580549	0.795774	1.51613	3.35305	2.48221	2.936	3.15714	75.3744	-2.1732	0.47953	-4.53194	5.84444e-06	9.36162e-05
ENSMUSG00000039512	Uhrf1bp1	11.9878	11.4987	8.58811	10.5091	6.43097	6.10208	5.14351	5.84501	1027.51	1.09192	0.24096	4.53154	5.85566e-06	9.37156e-05
ENSMUSG00000027737	Slc7a11	2.88585	2.64694	3.16754	3.81709	1.12054	1.32573	1.21508	1.12006	427.429	1.24832	0.275716	4.52755	5.96721e-06	9.52563e-05
ENSMUSG00000064325	Hhip	2.65453	2.28376	0.181637	0.629589	0.379482	0.553923	0.502612	0.485926	123.571	2.32174	0.512799	4.52758	5.96643e-06	9.52563e-05
ENSMUSG00000020882	Cacnb1	13.6961	13.2153	0.784868	2.18992	3.13136	3.2237	3.48331	4.20814	353.131	1.80132	0.398056	4.5253	6.03097e-06	9.6192e-05
ENSMUSG00000018677	Slc25a39	113.693	114.196	45.8717	109.799	35.5062	34.4093	39.0349	38.4915	2597.29	1.55567	0.343812	4.52477	6.0461e-06	9.63511e-05
ENSMUSG00000072582	Ptrh2	14.2797	13.2479	7.84597	7.50627	5.75711	5.89297	6.12937	5.95941	370.308	1.18783	0.262594	4.52345	6.08408e-06	9.68737e-05
ENSMUSG00000026188	Tmem169	0.399998	0.196902	0.219293	0.654863	1.45945	1.26282	1.68039	2.50138	45.3946	-2.88846	0.63863	-4.52291	6.09961e-06	9.70383e-05
ENSMUSG00000026773	Pfkfb3	2.6389	2.45305	3.29092	5.65185	6.56483	5.61988	7.08902	6.33288	531.953	-1.39783	0.30926	-4.51993	6.18605e-06	9.83297e-05
ENSMUSG00000029093	Sorcs2	21.6814	21.5245	2.1363	9.90938	4.25821	4.6554	5.20417	4.66158	1156.49	2.13166	0.471784	4.5183	6.23373e-06	9.90035e-05
ENSMUSG00000026858	Miga2	5.16953	5.8309	5.77082	4.93128	2.43157	2.78825	2.22039	2.33151	349.069	1.27158	0.281521	4.51683	6.27723e-06	9.96097e-05
ENSMUSG00000020549	Elac2	20.6584	18.9268	24.3887	16.0141	6.8717	6.71068	8.19507	8.17202	678.806	1.27364	0.281995	4.51652	6.2863e-06	9.96691e-05
ENSMUSG00000025821	Zfp282	6.01347	6.19691	5.04211	5.07062	2.30015	3.04665	2.40596	2.77486	446.776	1.2298	0.272339	4.5157	6.31074e-06	9.99717e-05
ENSMUSG00000016494	Cd34	3.37935	3.04948	4.02807	9.15965	7.55924	8.12441	9.22979	10.0145	705.707	-1.5839	0.350811	-4.51497	6.33252e-06	0.000100232
ENSMUSG00000057933	Gsta2	8.13012	6.38634	5.82137	3.01694	3.61476	2.39899	1.2919	1.27132	66.7029	2.49929	0.553973	4.51157	6.435e-06	0.000101768
ENSMUSG00000043531	Sorcs1	0.217082	0.0890502	0.0854445	0.0870366	0.456033	0.652705	0.833151	0.867693	49.2603	-2.55137	0.565771	-4.50955	6.49639e-06	0.000102652
ENSMUSG00000106734	Gm20559	1.11422	0.713207	0.582174	0.731021	4.19021	3.23051	2.83688	3.03936	136.822	-1.71447	0.380679	-4.50372	6.67749e-06	0.000105424
ENSMUSG00000009535	Rnmt	7.42562	6.70606	4.68208	4.3546	5.07946	4.26968	2.90066	3.31588	504.517	1.17701	0.261358	4.50345	6.68605e-06	0.00010547
ENSMUSG00000024909	Efemp2	19.8869	19.913	40.4601	49.5753	36.2624	36.9251	42.1488	38.6705	1908.24	-1.02101	0.226731	-4.5032	6.69367e-06	0.000105501
ENSMUSG00000029415	Sdad1	6.66516	6.86762	7.21095	5.16982	3.19224	2.73915	3.02392	2.42156	432.635	1.32485	0.29426	4.50231	6.72193e-06	0.000105858
ENSMUSG00000010755	Cars	27.763	27.0559	18.0697	25.7801	12.4335	11.6647	13.3393	11.3413	1722.69	1.1537	0.256265	4.50198	6.73225e-06	0.000105931
ENSMUSG00000019843	Fyn	38.4985	39.4271	9.25722	17.8023	15.0451	15.2007	14.1148	15.6318	1277.49	1.38807	0.308405	4.50082	6.76926e-06	0.000106334
ENSMUSG00000037907	Ankrd13b	25.9338	26.8196	27.3621	25.5162	11.188	9.86656	13.5164	12.083	1037.58	1.04677	0.232568	4.50093	6.76561e-06	0.000106334
ENSMUSG00000086683	Gm12867	0.74252	1.80928	1.69093	1.42898	10.1964	12.5079	7.9023	11.0291	38.3699	-2.80065	0.623106	-4.49466	6.96815e-06	0.000109367
ENSMUSG00000001520	Nrip2	2.31219	2.18579	0.740461	0.825649	0.161777	0.164977	0.252956	0.482129	47.5147	2.52878	0.562683	4.49415	6.98494e-06	0.000109538
ENSMUSG00000024384	Iws1	15.2352	15.1701	8.23211	7.96567	8.70134	6.95335	7.7174	7.07748	1515.62	1.04081	0.231652	4.49297	7.02376e-06	0.000110055
ENSMUSG00000060012	Kif13b	14.3428	14.5519	3.37984	5.95439	7.31516	6.32763	5.46106	6.1167	1465.83	1.31805	0.293699	4.48776	7.19749e-06	0.000112682
ENSMUSG00000022634	Yaf2	7.28304	6.43115	26.2673	10.2638	23.797	21.5099	25.0654	20.7714	470.001	-1.74077	0.387912	-4.48754	7.20487e-06	0.000112703
ENSMUSG00000028664	Ephb2	0.209929	0.22208	0.232905	0.86111	1.01235	0.644551	1.20603	1.05564	121.831	-2.38281	0.531132	-4.48628	7.24768e-06	0.000113278
ENSMUSG00000028850	Gpatch3	4.74999	3.97277	3.92674	6.04599	1.2626	0.99044	1.09341	0.906095	84.9582	2.1468	0.478645	4.48516	7.28592e-06	0.000113781
ENSMUSG00000041696	Rasl12	0.154993	0.177389	0.0862798	1.15585	1.6657	1.82447	1.73634	1.52282	97.0293	-3.28361	0.732322	-4.48383	7.3315e-06	0.000114397
ENSMUSG00000040945	Rcc2	75.0041	73.8421	50.463	71.3458	34.8636	33.7962	35.0408	34.9326	3018.19	1.08894	0.242926	4.48261	7.37367e-06	0.000114959
ENSMUSG00000005374	Tbl2	5.58137	5.25836	12.1004	13.4475	11.2712	10.6174	10.5743	11.3295	1117.78	-1.01715	0.226944	-4.48193	7.39699e-06	0.000115203
ENSMUSG00000039637	Coro7	8.13701	7.55672	2.18615	4.93215	1.96512	2.82971	2.56057	2.30227	427.763	1.69326	0.377809	4.4818	7.40161e-06	0.000115203
ENSMUSG00000109422	Gm45174	0.265708	0.245244	1.664	0.359548	2.57793	2.26941	1.92242	1.90142	60.9557	-2.9116	0.649885	-4.48017	7.45828e-06	0.000115988
ENSMUSG00000007603	Dus3l	16.1136	17.279	15.5916	19.6036	4.19787	6.83072	6.19797	6.79474	483.879	1.35838	0.303221	4.47984	7.46983e-06	0.000116071
ENSMUSG00000054342	Kcnn4	21.0565	20.254	16.3263	18.1694	8.5951	7.82261	10.5533	9.59222	1020.09	1.03855	0.231908	4.47828	7.52478e-06	0.000116828
ENSMUSG00000037376	Trmt6	7.52529	7.67867	9.60679	4.9503	1.46756	2.18732	2.47121	2.47206	366.539	1.62104	0.362251	4.47492	7.64383e-06	0.000118479
ENSMUSG00000020888	Dvl2	14.0948	13.7433	10.8302	11.9504	7.52748	6.3423	7.03185	6.12732	867.913	1.08531	0.242641	4.47289	7.71687e-06	0.000119512
ENSMUSG00000046731	Kctd11	5.54407	5.45954	5.91151	27.0762	24.0208	23.27	24.1667	23.6815	776.83	-2.12053	0.474435	-4.46959	7.83678e-06	0.000121169
ENSMUSG00000027200	Sema6d	0.269948	0.227801	0.312253	0.664858	1.43905	0.984862	1.02605	0.977069	110.601	-2.01831	0.451806	-4.4672	7.92517e-06	0.000122434
ENSMUSG00000038094	Atp13a4	0.925945	0.678677	0.214998	0.18344	0	0	0.061018	0.0252824	23.1019	4.40417	0.986501	4.46443	8.02804e-06	0.000123921
ENSMUSG00000041168	Lonp1	105.632	105.413	39.8449	93.5935	32.3306	31.8049	39.5873	34.0298	3743.55	1.5201	0.340558	4.46357	8.06034e-06	0.000124214
ENSMUSG00000042082	Arsb	3.49618	4.05283	7.41564	6.99749	6.8797	6.84465	9.38234	7.47498	562.974	-1.14984	0.257601	-4.46364	8.05799e-06	0.000124214
ENSMUSG00000002227	Mov10	5.88247	5.68748	5.37496	12.8044	16.0793	14.9234	16.9833	17.3606	946.32	-1.57014	0.351791	-4.46326	8.07215e-06	0.000124294
ENSMUSG00000026958	Dpp7	12.7923	12.0849	14.6507	4.56222	2.8535	2.97185	3.13273	3.16246	332.905	1.98187	0.444078	4.46288	8.08637e-06	0.000124308
ENSMUSG00000032212	Sltm	7.90249	7.52106	4.62812	3.41696	3.59345	3.73781	3.01727	3.72961	751.404	1.18629	0.265807	4.46299	8.08229e-06	0.000124308
ENSMUSG00000006527	Sfmbt1	5.27247	5.49808	5.67241	3.64819	2.06422	1.98544	2.17865	2.09721	435.594	1.33499	0.29956	4.4565	8.33089e-06	0.000127962
ENSMUSG00000031826	Usp10	8.26408	7.37597	9.17808	7.51064	3.17918	3.51584	3.91715	3.11427	781.334	1.16049	0.260508	4.45473	8.39985e-06	0.000128913
ENSMUSG00000044217	Aqp5	29.4549	24.4098	85.0356	76.4954	46.3038	45.6297	57.1164	51.9678	1920.78	-1.01887	0.228726	-4.45456	8.40664e-06	0.000128913
ENSMUSG00000033088	Triobp	7.94403	7.34136	8.36281	25.6763	24.2585	23.182	25.9413	24.9542	3223.93	-1.73552	0.389626	-4.45431	8.41619e-06	0.000128954
ENSMUSG00000111593	Gm48742	0.745784	0.55928	0.448178	0.541962	2.13359	2.96412	2.78492	3.20933	51.8904	-2.2354	0.502046	-4.45258	8.4846e-06	0.000129789
ENSMUSG00000031367	Ap1s2	3.29422	3.15279	6.94155	3.32113	11.1807	10.5279	8.76662	9.70754	501.325	-1.52125	0.342307	-4.44411	8.82561e-06	0.000134895
ENSMUSG00000037410	Tbc1d2b	4.05702	3.84422	6.25299	6.86054	7.09176	7.2242	8.55417	7.67946	805.246	-1.03761	0.233489	-4.44393	8.83312e-06	0.0001349
ENSMUSG00000042569	Dhrs7b	9.06245	10.303	10.6752	12.6681	4.99642	4.55672	4.23015	3.93182	356.571	1.25364	0.282144	4.44326	8.86053e-06	0.000135208
ENSMUSG00000107352	Gm43660	2.02106	1.77644	0.74742	0.72929	0.58787	0.494322	0.464438	0.565283	85.8364	1.85798	0.418187	4.44296	8.87312e-06	0.00013529
ENSMUSG00000016756	Cmah	0.502949	0.461863	0.111153	0.0536036	0.0190055	0.0387628	0.0356606	0.0221636	23.5575	4.15859	0.936083	4.44254	8.89019e-06	0.00013544
ENSMUSG00000018239	Zcchc10	6.34265	6.13334	7.70346	7.57035	1.89345	1.83187	1.36643	1.75514	85.4098	1.96204	0.441821	4.44082	8.96179e-06	0.000136308
ENSMUSG00000019861	Gopc	3.72218	3.27888	5.20435	4.51062	7.24755	6.98239	7.07693	7.36664	882.74	-1.04775	0.235934	-4.44084	8.9607e-06	0.000136308
ENSMUSG00000063760	Rnf217	5.02234	5.16335	5.13625	5.97795	9.87883	10.0617	10.6314	9.83988	1206.2	-1.00559	0.226527	-4.43918	9.03029e-06	0.000137238
ENSMUSG00000028800	Hdac1	11.2487	12.4533	27.1118	24.7735	21.8183	22.1699	27.3658	22.2434	1034.42	-1.06046	0.238906	-4.43884	9.04458e-06	0.000137344
ENSMUSG00000026879	Gsn	87.1277	87.8935	131.526	239.811	203.048	186.296	219.392	204.957	7620.36	-1.2776	0.287876	-4.43803	9.07844e-06	0.000137746
ENSMUSG00000017057	Il13ra1	14.2607	12.3979	9.53451	20.7815	40.3342	40.464	37.4305	36.3647	1393.81	-1.46971	0.331223	-4.43723	9.11244e-06	0.00013815
ENSMUSG00000071656	Lrrn4cl	2.08819	2.76818	0.455726	1.33435	0.623381	0.423807	0.219313	0.242322	37.632	3.38283	0.762429	4.4369	9.12621e-06	0.000138189
ENSMUSG00000087370	Tmem170b	1.37058	1.73416	4.0169	1.69768	5.90698	6.16197	4.39779	5.69832	411.165	-1.7001	0.383179	-4.43682	9.12977e-06	0.000138189
ENSMUSG00000024486	Hbegf	4.77339	4.12456	12.2451	13.3997	8.21459	7.72172	9.47603	9.48185	595.721	-1.09544	0.246957	-4.43577	9.17444e-06	0.000138752
ENSMUSG00000023330	Dtwd1	4.32334	4.28732	11.9443	6.74209	12.306	14.0288	12.3898	13.7675	191.172	-1.60719	0.362366	-4.43526	9.19597e-06	0.000138965
ENSMUSG00000070003	Ssbp4	4.99774	3.78925	9.03663	13.3514	8.32422	8.70652	12.315	10.3048	397.715	-1.36757	0.308362	-4.43495	9.2094e-06	0.000139056
ENSMUSG00000073700	Klhl21	11.8502	11.607	15.4447	18.6874	6.40427	4.82046	5.14994	5.01849	558.745	1.20702	0.272207	4.43421	9.24099e-06	0.00013942
ENSMUSG00000087381	Gm16008	0.35881	0.510956	0.583651	0.215791	2.90738	2.60078	4.01963	2.85516	33.02	-2.92291	0.659287	-4.43344	9.27431e-06	0.00013981
ENSMUSG00000011257	Pabpc4	48.0137	46.0859	67.508	40.0856	17.7091	16.1269	19.9181	19.8109	1967.29	1.24396	0.28072	4.43134	9.36505e-06	0.000141064
ENSMUSG00000027544	Nfatc2	0.0128316	0.049742	0.0681827	0.289388	0.40221	0.546886	0.700773	0.208464	42.7754	-3.68747	0.832223	-4.43087	9.38537e-06	0.000141257
ENSMUSG00000089827	1700023H06Rik	1.30012	1.47599	0.838877	2.26752	10.0911	8.24576	7.8286	6.11028	70.7025	-2.30588	0.520446	-4.43058	9.39809e-06	0.000141334
ENSMUSG00000004933	Matk	2.52615	2.25387	0.470986	0.995062	0.441007	0.284829	0.124121	0.531432	62.1894	2.7361	0.617769	4.429	9.46699e-06	0.000142142
ENSMUSG00000031862	Atp13a1	20.4259	19.0914	19.9235	21.6081	10.1089	9.73799	9.24146	10.4579	1342.61	1.00079	0.226182	4.4247	9.65755e-06	0.00014477
ENSMUSG00000037295	Ldlrap1	3.44656	4.13634	7.24617	8.3028	8.87272	7.19141	8.3512	8.34733	695.398	-1.13503	0.256522	-4.4247	9.65751e-06	0.00014477
ENSMUSG00000102516	Gm38340	0.609578	1.06431	0.578408	0.702659	1.92085	2.93826	3.03507	3.32075	100.795	-1.89721	0.42908	-4.42158	9.79813e-06	0.00014676
ENSMUSG00000029371	Cxcl5	71.072	70.6382	106.02	208.502	265.999	240.874	178.542	180.76	4372.44	-1.34231	0.303862	-4.41748	9.98591e-06	0.000149453
ENSMUSG00000099746	Ppnr	1.03965	1.1515	1.41763	1.1463	3.50596	2.83289	3.66662	3.21722	112.471	-1.638	0.370832	-4.41711	1.00031e-05	0.00014959
ENSMUSG00000032528	Vipr1	0.0117011	0.0129599	0.124351	0.182965	0.279446	0.21373	0.262167	0.366617	14.9665	-4.66477	1.0562	-4.41655	1.00289e-05	0.000149856
ENSMUSG00000034457	Eda2r	22.5107	21.0439	10.2142	4.5589	8.35707	8.94321	8.38881	6.6977	948.444	1.53283	0.347332	4.41315	1.01875e-05	0.000151984
ENSMUSG00000045411	2410002F23Rik	5.10975	5.17107	8.09228	5.68591	2.90367	2.13199	1.77976	2.01665	305.474	1.42859	0.323905	4.41053	1.03118e-05	0.000153715
ENSMUSG00000019210	Atp6v1e1	21.5488	21.27	21.7599	16.9319	13.7038	12.45	9.20295	10.5964	929.767	1.10834	0.251334	4.40985	1.03444e-05	0.000154078
ENSMUSG00000005299	Letm1	6.84993	6.52553	6.95078	6.31474	2.54036	2.52637	3.40749	2.92984	651.585	1.08358	0.245861	4.4073	1.04666e-05	0.000155773
ENSMUSG00000028910	Mecr	10.8684	10.7894	11.164	8.58988	3.79748	3.51024	4.62521	4.27311	310.97	1.28835	0.29238	4.40644	1.05084e-05	0.000156272
ENSMUSG00000028833	Ncdn	24.1465	22.4641	29.6326	35.3146	12.8331	11.0635	11.2711	11.0384	1038.79	1.06313	0.241337	4.40519	1.05692e-05	0.000157051
ENSMUSG00000022235	Cmbl	4.00335	3.81379	6.43961	8.02549	11.6665	9.43074	10.0108	11.6141	164.285	-1.47785	0.335535	-4.40445	1.06054e-05	0.000157464
ENSMUSG00000035840	Lysmd3	2.97015	2.95805	6.54568	3.68779	10.8688	9.33372	7.73701	8.15343	394.148	-1.42384	0.323332	-4.40365	1.06446e-05	0.00015792
ENSMUSG00000028882	Ppp1r8	21.3301	20.0579	23.3799	18.9978	6.85953	7.34849	9.42555	9.58847	607.105	1.12079	0.254559	4.40286	1.06835e-05	0.000158372
ENSMUSG00000027634	Ndrg3	5.01635	5.65681	8.42647	7.89252	9.08168	8.4731	10.4689	11.0414	983.387	-1.01008	0.229444	-4.40227	1.07123e-05	0.000158673
ENSMUSG00000055782	Abcd2	0.559275	0.493024	0.285916	0.741348	2.75992	2.3628	2.71713	1.68211	122.429	-2.05625	0.467113	-4.40203	1.07243e-05	0.000158725
ENSMUSG00000025407	Gli1	0.135868	0.0827667	0.175333	0.686384	1.17625	0.813463	1.06546	0.756803	43.3707	-3.1073	0.705937	-4.40167	1.07423e-05	0.000158865
ENSMUSG00000032875	Arhgef17	17.2008	16.4661	21.9812	36.127	33.6319	33.1169	38.8946	37.3675	4498.22	-1.17965	0.268035	-4.40109	1.0771e-05	0.000159164
ENSMUSG00000018848	Rars	46.1062	45.268	55.2354	33.8863	21.6532	18.8813	19.1955	19.7863	1489.61	1.22842	0.279276	4.39859	1.08955e-05	0.000160877
ENSMUSG00000022816	Fstl1	61.9138	58.6049	80.9551	120.951	145.579	143.904	132.091	125.392	7582.21	-1.09522	0.249163	-4.39558	1.10477e-05	0.000162867
ENSMUSG00000023904	Hcfc1r1	32.658	34.1313	25.9736	128.581	108.701	96.0422	142.851	146.658	1216.69	-2.11577	0.481515	-4.39399	1.11291e-05	0.000163937
ENSMUSG00000030309	Caprin2	0.398367	0.474447	0.790606	0.453183	1.51877	1.38809	1.20979	1.41469	191.929	-1.58571	0.360907	-4.39368	1.11446e-05	0.000164036
ENSMUSG00000019139	Isyna1	4.59686	4.24281	10.2992	12.4825	9.31488	8.90542	9.75324	11.0567	305.453	-1.24371	0.283235	-4.39108	1.1279e-05	0.000165884
ENSMUSG00000000031	H19	30.7605	26.5453	3.89518	12.0787	7.4945	5.59907	7.72647	7.9395	445.501	1.86998	0.42596	4.39004	1.13332e-05	0.00016655
ENSMUSG00000047989	Ino80c	13.0309	13.0705	13.6443	11.7481	7.23567	5.35753	5.04078	5.76458	375.892	1.26445	0.288064	4.38948	1.1362e-05	0.000166842
ENSMUSG00000001930	Vwf	0.604139	0.660942	0.0705535	0.137203	0.12612	0.0514457	0.106489	0.107856	53.1642	2.56096	0.583598	4.38823	1.14279e-05	0.000167677
ENSMUSG00000022018	Rgcc	0.369642	0.634582	1.06625	1.91183	3.08974	2.92579	3.93393	4.20369	29.5472	-2.94694	0.671707	-4.38724	1.14799e-05	0.000168309
ENSMUSG00000020775	Mrpl38	26.0287	22.727	16.2632	22.1043	9.61351	7.99416	11.0316	9.94472	568.913	1.21967	0.278364	4.38157	1.17829e-05	0.000172481
ENSMUSG00000097993	Ptprv	0.825624	0.847205	0.670966	2.47684	2.78367	2.35575	3.78129	3.37021	212.19	-2.09355	0.478059	-4.37927	1.19075e-05	0.000174168
ENSMUSG00000041809	Efhc1	0.153683	0.263834	0.303315	0.351219	1.46811	1.59071	1.29124	1.9974	29.0751	-2.92559	0.668431	-4.37681	1.2043e-05	0.000176013
ENSMUSG00000024778	Fas	3.8508	2.23278	4.57206	2.47426	11.3974	10.1533	10.877	9.16641	200.268	-1.7359	0.396642	-4.37648	1.20609e-05	0.000176137
ENSMUSG00000026192	Atic	32.6965	30.4717	42.9555	21.2281	13.5235	11.3157	12.473	11.6579	2498.77	1.38879	0.317468	4.37458	1.21669e-05	0.000177545
ENSMUSG00000031513	Leprotl1	33.6149	32.0029	18.7887	23.3068	13.7928	13.1805	17.0331	13.2945	843.157	1.12009	0.256242	4.37123	1.23546e-05	0.000180144
ENSMUSG00000042700	Sipa1l1	11.0814	11.0996	14.7358	22.5048	23.3038	22.4686	23.9259	24.0827	3481.97	-1.11399	0.255041	-4.36789	1.25451e-05	0.000182779
ENSMUSG00000038068	Rnf144b	9.63823	10.1497	1.63861	4.7877	1.43658	2.79046	2.734	2.28159	310.614	1.98596	0.454793	4.36673	1.26122e-05	0.000183614
ENSMUSG00000097834	Gm26911	0.733995	0.766055	0.321445	0.831926	4.12951	3.12258	3.63697	3.21047	71.4778	-2.18199	0.499925	-4.36464	1.27333e-05	0.000185233
ENSMUSG00000044149	Nkrf	6.79078	7.07281	9.96288	4.9458	2.85176	2.78172	2.44277	1.8556	224.484	1.70915	0.391674	4.36371	1.27874e-05	0.000185874
ENSMUSG00000045348	Nyap1	1.98008	1.98167	2.28899	4.30413	5.56335	5.06927	5.72678	5.39149	300.669	-1.48722	0.341201	-4.35878	1.3079e-05	0.000189819
ENSMUSG00000112433	Gm30122	2.79515	2.65211	0.254614	0.717238	0.556284	0.41601	0	0.0432481	24.0279	6.41915	1.47355	4.35624	1.32314e-05	0.000191882
ENSMUSG00000031657	Heatr3	13.5823	13.9654	20.0706	14.8395	5.94686	6.78425	6.2554	6.12946	698.944	1.15442	0.265035	4.35573	1.32622e-05	0.000192179
ENSMUSG00000003352	Cacnb3	21.1046	18.8152	24.5123	66.2308	55.7778	50.9387	60.4815	60.7453	2552.16	-1.60293	0.368218	-4.35321	1.34159e-05	0.000194104
ENSMUSG00000033793	Atp6v1h	10.5219	10.5412	12.2317	5.10506	3.82497	3.92889	3.43243	3.72522	922.129	1.55567	0.357393	4.35283	1.34389e-05	0.000194288
ENSMUSG00000050108	Bpifc	17.3717	15.4927	0.253243	2.37898	0.640235	0.241814	0.734123	0.41479	189.686	4.85982	1.11737	4.34933	1.36553e-05	0.000197263
ENSMUSG00000028140	Mrpl9	12.8803	13.4108	14.9614	11.5213	5.47159	5.7072	5.97708	5.18622	360.349	1.24513	0.286436	4.34697	1.38033e-05	0.000199156
ENSMUSG00000032575	Manf	8.95512	8.63335	25.1006	14.4776	21.3867	17.6471	24.5949	19.8004	879.334	-1.33379	0.306838	-4.3469	1.38076e-05	0.000199156
ENSMUSG00000009828	Ick	2.24965	2.31718	0.965607	1.26087	0.879029	0.782869	0.923636	0.840579	209.014	1.3795	0.317404	4.34619	1.38522e-05	0.000199645
ENSMUSG00000026594	Ralgps2	1.01645	0.967191	1.00178	0.86798	2.34703	2.21679	2.42209	2.18311	279.308	-1.21316	0.279367	-4.34254	1.40843e-05	0.000202833
ENSMUSG00000002332	Dhrs1	14.9257	13.2428	15.6977	58.5611	58.2838	52.3501	54.5421	48.8222	1549.98	-1.87585	0.432171	-4.34052	1.42147e-05	0.000204397
ENSMUSG00000037239	Spred3	2.43393	2.71995	2.33641	5.77637	5.89745	6.71186	7.76424	8.23265	462.093	-1.63296	0.376199	-4.34068	1.42045e-05	0.000204397
ENSMUSG00000063317	Usp31	9.99816	10.0525	11.6243	6.67052	4.87621	4.8323	3.89218	4.33365	1029.21	1.2831	0.295853	4.33696	1.4447e-05	0.000207268
ENSMUSG00000106928	Gm43860	1.8566	2.54957	1.19984	1.34291	0.599183	0.712873	0.491866	0.232916	43.1388	2.73475	0.630543	4.33713	1.44357e-05	0.000207268
ENSMUSG00000106443	Gm42702	2.02778	1.98301	1.75917	2.06158	5.33281	4.52374	5.18335	4.81829	207.237	-1.31625	0.303612	-4.33532	1.45552e-05	0.00020865
ENSMUSG00000027236	Eif3j1	5.15691	5.47316	4.63034	2.68835	1.94606	1.90186	2.18435	1.52646	263.926	1.53918	0.355247	4.33271	1.47284e-05	0.000210972
ENSMUSG00000010048	Ifrd2	14.4637	13.212	23.2285	8.85338	3.53414	4.38753	4.54095	3.43451	354.072	1.80639	0.417106	4.33077	1.48592e-05	0.00021252
ENSMUSG00000039103	Nexn	8.0354	8.99806	5.29173	5.50463	5.29531	4.55404	3.82527	3.51988	305.73	1.22091	0.282012	4.32929	1.4959e-05	0.000213784
ENSMUSG00000103696	Gm37531	0.375991	0.385206	0.15222	0.286423	1.15984	1.23366	1.82524	1.35257	65.074	-2.0465	0.472764	-4.32879	1.4993e-05	0.000214106
ENSMUSG00000078622	Ccdc47	22.7173	20.5409	13.0519	8.38706	9.63402	9.36286	9.77915	9.38083	1170.84	1.17525	0.27174	4.32491	1.52594e-05	0.000217577
ENSMUSG00000020038	Cry1	6.1161	5.19307	5.25966	4.3626	2.72962	3.50529	1.87795	2.14571	184.887	1.47566	0.341254	4.32422	1.53072e-05	0.000218065
ENSMUSG00000043639	Rbm20	16.5718	15.8111	11.1228	13.7293	8.59329	6.25801	6.80225	7.85228	1045.3	1.14032	0.263714	4.32408	1.53169e-05	0.000218065
ENSMUSG00000064357	mt-Atp6	5.58078	3.946	4.08504	3.89574	17.2551	10.8208	23.4449	13.068	99.2239	-1.93821	0.448476	-4.32178	1.54779e-05	0.000220188
ENSMUSG00000032363	Adamts7	8.39416	8.89335	8.61075	20.0178	20.1244	21.3337	23.6606	24.4589	1510.65	-1.47671	0.34188	-4.31938	1.5647e-05	0.000222425
ENSMUSG00000035373	Ccl7	67.3579	61.701	225.041	102.93	174.776	188.894	171.088	176.387	1660.68	-1.42962	0.331043	-4.31852	1.5708e-05	0.000223122
ENSMUSG00000031993	Snx19	13.0081	13.2423	11.8125	10.7121	5.93486	6.23657	6.83973	6.28867	884.115	1.00261	0.23227	4.31655	1.58489e-05	0.000224953
ENSMUSG00000033096	Apmap	12.8857	9.93768	11.0333	7.93445	4.00525	2.60952	4.30556	3.73015	243.217	1.51199	0.350382	4.31527	1.5941e-05	0.000226089
ENSMUSG00000014602	Kif1a	0.0581919	0.159116	0.220866	0.341221	0.499439	0.612657	0.529673	0.759692	52.671	-2.49787	0.579021	-4.31396	1.60359e-05	0.000227263
ENSMUSG00000024120	Lrpprc	20.8132	20.4292	21.4634	9.89186	7.83807	7.67726	8.35919	6.84381	1559.32	1.44201	0.334305	4.31346	1.60723e-05	0.000227605
ENSMUSG00000105050	Gm42482	0.348569	0.270247	0.767329	0.0838528	3.22576	4.63368	3.22154	2.22471	51.0575	-3.15274	0.730952	-4.3132	1.60909e-05	0.000227696
ENSMUSG00000028029	Aimp1	10.4689	10.2428	8.25886	7.46657	3.60881	4.29355	5.24778	4.29265	536.84	1.12675	0.261244	4.31303	1.61034e-05	0.000227701
ENSMUSG00000000743	Chmp1a	24.1431	22.9212	26.0891	32.9566	14.9844	14.1442	10.0496	11.9865	913.309	1.08831	0.252384	4.31213	1.61686e-05	0.000227762
ENSMUSG00000019359	Gdpd2	0.0147247	0.0326176	0.0894197	0.0442779	0.131872	0.313786	0.329913	0.837271	14.6739	-4.507	1.04517	-4.31222	1.61624e-05	0.000227762
ENSMUSG00000019814	Ltv1	19.6833	19.5299	19.9886	11.7144	6.03337	4.63681	7.87519	6.86597	396.116	1.41726	0.328645	4.31244	1.61462e-05	0.000227762
ENSMUSG00000020277	Pfkl	14.956	16.0188	37.8099	118.698	50.1413	46.2529	51.7961	48.5153	4551.36	-1.69506	0.393436	-4.30834	1.64481e-05	0.000231482
ENSMUSG00000070730	Rmdn3	12.5103	12.0338	6.32127	7.92766	2.52031	5.04296	4.89015	3.89655	346.155	1.49128	0.346147	4.30822	1.64575e-05	0.000231482
ENSMUSG00000108210	Gm35808	0.782471	0.714984	0.95035	0.737248	2.49161	2.96437	2.77583	2.8451	65.8616	-1.91811	0.445452	-4.30599	1.66239e-05	0.000233647
ENSMUSG00000079560	Hoxa3	0.485243	0.649933	0.248419	0.217175	1.01064	1.23675	2.08591	1.83333	82.9058	-1.7641	0.409788	-4.30492	1.67048e-05	0.000234608
ENSMUSG00000057541	Pus7	5.6412	5.21881	5.62466	4.17066	2.71305	2.40114	2.22426	2.45129	447.883	1.21007	0.281243	4.30259	1.68811e-05	0.00023655
ENSMUSG00000027324	Rpusd2	6.26998	6.29866	5.34969	3.77082	2.09636	2.01058	1.47505	2.38651	142.433	1.66111	0.386447	4.29842	1.72023e-05	0.00024087
ENSMUSG00000057286	St6galnac2	2.2036	3.20337	1.74392	2.02314	0.839787	0.89208	0.820687	0.897723	129.728	1.65214	0.384483	4.29705	1.73089e-05	0.000242182
ENSMUSG00000024277	Mapre2	2.84051	2.62481	6.3929	4.4328	5.71931	5.64342	7.15421	5.46544	729.205	-1.20422	0.280397	-4.29471	1.74921e-05	0.000244562
ENSMUSG00000035356	Nfkbiz	14.9852	15.5188	16.7753	45.1669	45.8249	43.1355	48.2943	42.7988	2426.85	-1.57789	0.367566	-4.29281	1.76427e-05	0.000246484
ENSMUSG00000030852	Tacc2	4.57639	4.51867	3.43714	4.92973	1.8803	1.4884	1.54198	2.17741	671.342	1.27937	0.298276	4.28921	1.79312e-05	0.000250141
ENSMUSG00000031231	Cox7b	20.5164	21.4852	82.8769	27.0309	68.9236	65.5216	75.9345	63.5747	917.561	-1.73036	0.403514	-4.28823	1.80104e-05	0.000251058
ENSMUSG00000022489	Pde1b	0.981018	0.821881	0.821063	2.04228	3.3416	2.33561	3.452	3.13793	162.167	-1.87456	0.437422	-4.28547	1.82356e-05	0.000254007
ENSMUSG00000051510	Mafg	35.8858	33.1175	22.3029	32.1694	17.578	16.0362	16.7959	15.6022	1887.65	1.09154	0.254741	4.28491	1.82817e-05	0.00025446
ENSMUSG00000032177	Pde4a	0.913159	1.55637	1.8036	4.50008	4.20812	3.3827	4.71764	3.97117	340.367	-1.80118	0.420744	-4.28094	1.86106e-05	0.000258845
ENSMUSG00000018001	Cyth3	4.27895	4.67953	8.09575	6.48322	9.1456	8.46536	9.00305	9.29668	995.676	-1.02967	0.240567	-4.28018	1.86742e-05	0.000259537
ENSMUSG00000031297	Slc7a3	1.77557	1.64379	0.068072	0.194153	0.428327	0.0363999	0.0502302	0.104063	28.8819	4.35254	1.01771	4.27682	1.89583e-05	0.000262833
ENSMUSG00000040943	Tet2	4.85162	4.82661	2.66593	4.01379	11.0366	9.81796	10.6809	10.2096	1739.64	-1.10976	0.259488	-4.27671	1.89676e-05	0.000262833
ENSMUSG00000036172	Cd200r3	0.61243	0.602946	0.00860911	0.0545659	0.0338567	0.0115088	0	0	14.0604	7.33594	1.71554	4.27616	1.90146e-05	0.000263288
ENSMUSG00000000561	Wdr77	6.72915	6.39333	12.8553	5.14302	1.79958	2.37576	2.12019	1.78951	336.846	1.75479	0.410395	4.27586	1.90401e-05	0.000263446
ENSMUSG00000022437	Samm50	13.2089	13.6782	14.3408	18.21	8.40556	6.0822	5.65343	6.45078	1001	1.14794	0.26859	4.27395	1.92038e-05	0.000265515
ENSMUSG00000052253	Zfp622	14.0301	13.8079	18.7426	9.35375	5.45567	5.20619	5.06501	5.60009	977.682	1.38206	0.323407	4.27344	1.92477e-05	0.000265926
ENSMUSG00000032258	Lca5	0.807164	0.852277	1.58488	1.01618	2.89151	2.24975	2.4113	2.42284	159.325	-1.53983	0.360474	-4.27167	1.94019e-05	0.000267858
ENSMUSG00000110344	Gm45716	0.527539	0.24059	2.47338	1.75429	3.33496	1.76344	2.43347	1.76451	55.4744	-2.52674	0.591591	-4.2711	1.94511e-05	0.000268339
ENSMUSG00000040187	Arntl2	0.477008	0.336806	0.30778	0.925176	2.63439	1.69418	1.83692	1.85436	101.676	-2.20208	0.516	-4.2676	1.97586e-05	0.00027238
ENSMUSG00000039756	Dnttip2	19.7713	18.7634	20.0992	12.8157	5.7553	5.28638	7.12264	8.78226	577.857	1.26927	0.29753	4.26601	1.98999e-05	0.000274126
ENSMUSG00000066440	Zfyve26	7.72925	7.62002	4.59812	5.35032	2.98175	3.63288	3.62957	3.97575	1329.56	1.0112	0.237059	4.2656	1.99362e-05	0.000274424
ENSMUSG00000017390	Aldoc	0.478371	0.408893	0.410493	3.06459	3.22866	2.53271	2.50477	3.83758	95.357	-2.85398	0.669427	-4.26332	2.01413e-05	0.000277043
ENSMUSG00000039105	Atp6v1g1	98.3613	95.4657	98.3133	48.9784	41.2337	42.9594	36.842	38.1631	1007.83	1.36896	0.321149	4.26269	2.01984e-05	0.000277624
ENSMUSG00000036036	Zfp57	1.3982	1.42452	3.3882	2.08065	3.31778	4.43844	3.81548	4.59715	164.358	-1.58153	0.371116	-4.26154	2.03025e-05	0.00027885
ENSMUSG00000036693	Nop14	29.0358	27.5131	26.268	14.4722	6.97593	9.03112	10.6523	11.2795	655.202	1.36472	0.32032	4.26048	2.03985e-05	0.000279902
ENSMUSG00000038671	Arfrp1	7.35218	6.53363	8.34765	5.72548	2.90767	2.55069	2.59588	2.84392	297.92	1.34453	0.31559	4.26037	2.0409e-05	0.000279902
ENSMUSG00000028793	Rnf19b	14.4145	14.4079	21.0409	31.1373	30.1923	28.1038	34.2816	29.3411	1034.32	-1.14038	0.267685	-4.26016	2.0428e-05	0.000279957
ENSMUSG00000074182	Znhit6	9.88493	10.5806	8.04649	3.87108	3.20254	2.82524	2.71837	3.5865	210.862	1.68356	0.395233	4.25965	2.04747e-05	0.00028039
ENSMUSG00000022912	Pros1	3.30367	4.06359	4.24687	4.79241	12.0429	10.3101	7.57867	9.28566	403.569	-1.19443	0.280436	-4.2592	2.05163e-05	0.000280643
ENSMUSG00000041695	Kcnj2	3.52795	3.85225	1.23966	2.84898	7.62908	9.56368	11.1026	10.1988	482.739	-1.52701	0.358527	-4.25912	2.05231e-05	0.000280643
ENSMUSG00000026374	Tsn	12.1688	12.0902	14.2546	11.686	6.62936	6.28085	6.40854	5.66763	1207.09	1.00955	0.237062	4.25858	2.05727e-05	0.000281116
ENSMUSG00000117050	1700023B13Rik	4.08755	5.49741	3.5461	6.1262	17.6257	12.4437	17.6261	13.8536	150.011	-1.69445	0.398018	-4.25724	2.0697e-05	0.000282607
ENSMUSG00000058392	Rrp1b	9.07233	8.65082	8.8926	8.2849	4.70671	4.60316	4.66235	4.11917	724.651	1.01767	0.239152	4.25533	2.08745e-05	0.000284823
ENSMUSG00000000317	Bcl6b	0.310225	0.474975	0.484832	1.00968	1.90668	1.40737	1.94211	1.84234	61.9002	-2.23114	0.524436	-4.25437	2.09642e-05	0.000285838
ENSMUSG00000042099	Kank3	1.04089	1.25663	2.08596	2.12841	1.9887	3.3378	3.49824	3.86526	111.098	-1.67306	0.39329	-4.254	2.09983e-05	0.000286094
ENSMUSG00000030790	Adm	0.251512	0.19732	0.350022	1.81514	1.6268	1.82912	2.93501	1.84848	31.1859	-3.43	0.806359	-4.25369	2.10275e-05	0.000286283
ENSMUSG00000038058	Nod1	3.28709	3.7628	4.37168	6.92711	6.94077	8.48823	9.76739	7.89253	463.665	-1.3178	0.309898	-4.25237	2.11519e-05	0.000287768
ENSMUSG00000027425	Kat14	11.6842	10.6896	15.0089	14.2015	6.03614	5.48135	5.37975	5.44697	616.542	1.04547	0.245948	4.25079	2.13014e-05	0.000289591
ENSMUSG00000028972	Car6	37.5582	34.8104	0.34042	8.42828	0.780942	0.568848	0.627988	0.823976	270.536	5.63014	1.32518	4.24858	2.15132e-05	0.000292257
ENSMUSG00000031832	Taf1c	4.12254	3.62375	3.94126	5.34459	0.98687	1.83518	0.816924	1.30882	136.144	1.8177	0.427898	4.24797	2.15713e-05	0.000292833
ENSMUSG00000036057	Ptpn23	57.1169	55.3855	32.4926	58.9531	20.1193	21.6325	23.6785	24.1773	2927.49	1.23299	0.290289	4.24746	2.16203e-05	0.000293287
ENSMUSG00000029727	Cyp3a13	2.13517	2.65094	1.39423	1.32553	0.616843	1.00181	0.385801	0.532847	52.6892	2.34007	0.550982	4.2471	2.16555e-05	0.000293551
ENSMUSG00000027255	Arfgap2	17.7843	17.5539	13.475	15.6876	8.2433	7.65577	8.97647	8.3733	716.317	1.02881	0.242249	4.24693	2.16719e-05	0.00029356
ENSMUSG00000102461	Gm37166	0.0274318	0.0607658	0.37482	0.21447	0.327565	1.0578	0.768274	1.05049	17.0435	-4.2227	0.994682	-4.24527	2.18328e-05	0.000295526
ENSMUSG00000042625	Safb2	12.4345	12.6698	7.16757	8.35302	5.08668	5.85362	6.51805	5.92228	927.512	1.01568	0.239318	4.24408	2.1949e-05	0.000296883
ENSMUSG00000036098	Myrf	4.02664	3.67628	0.192542	1.11072	0.709876	0.820439	0.821377	0.671467	182.794	2.37491	0.559787	4.24252	2.21026e-05	0.000298744
ENSMUSG00000055172	C1ra	8.58289	6.31647	12.8922	8.46155	16.719	19.1058	19.7021	16.6439	573.631	-1.28927	0.304001	-4.24101	2.22517e-05	0.000300543
ENSMUSG00000021810	Ecd	12.0483	11.2731	9.44613	9.93526	6.69245	5.77859	5.37208	5.94034	667.992	1.039	0.24504	4.24012	2.23405e-05	0.000301413
ENSMUSG00000074676	Foxs1	11.2334	13.7893	23.4596	39.6011	28.1258	26.5809	33.3458	29.8559	479.29	-1.32981	0.313631	-4.24004	2.23484e-05	0.000301413
ENSMUSG00000067150	Xpo5	29.2382	28.3809	33.9641	19.1015	12.0218	11.0848	12.2761	12.2742	1927.53	1.23074	0.290283	4.2398	2.23715e-05	0.000301508
ENSMUSG00000026275	Ppp1r7	6.32427	5.95357	5.10015	3.65957	2.72191	2.41483	2.66226	2.84403	590.094	1.15398	0.272357	4.23703	2.26493e-05	0.000304812
ENSMUSG00000051341	Zfp52	7.35719	7.45971	17.1126	8.42364	23.3718	24.1171	18.8629	19.8878	710.872	-1.38745	0.327454	-4.23707	2.26453e-05	0.000304812
ENSMUSG00000034855	Cxcl10	0.482176	0.592459	0.800662	3.17171	2.06917	1.7737	3.20724	3.35722	61.7681	-2.59675	0.613182	-4.23488	2.28676e-05	0.000307529
ENSMUSG00000033083	Tbc1d4	1.67986	1.47132	3.26846	3.2648	2.71856	3.87588	3.4914	3.96031	323.288	-1.25051	0.295368	-4.23373	2.29844e-05	0.000308877
ENSMUSG00000038264	Sema7a	7.65502	7.90304	23.2591	50.0972	26.1695	23.868	19.1339	22.8289	1058.94	-1.43289	0.33864	-4.23132	2.32322e-05	0.000311982
ENSMUSG00000030314	Atg7	10.402	10.4612	6.54312	7.28092	6.65831	4.75399	4.63721	4.96173	688.806	1.11776	0.264187	4.23094	2.32714e-05	0.000312284
ENSMUSG00000027775	Mfsd1	45.2219	43.1927	62.3554	18.9452	15.3847	12.8138	12.6839	13.4882	1209.82	1.75544	0.415031	4.22966	2.34042e-05	0.000313841
ENSMUSG00000004558	Ndrg2	1.07883	1.63744	3.18474	37.5953	30.6552	27.0244	32.2847	31.0661	991.922	-4.54081	1.07408	-4.22763	2.36167e-05	0.000316122
ENSMUSG00000029681	Bcl7b	10.897	10.0838	11.7649	11.9865	2.27544	2.8934	4.902	3.57083	249.057	1.33048	0.314716	4.22757	2.36232e-05	0.000316122
ENSMUSG00000038708	Golga4	14.8086	14.0075	6.28717	8.19187	7.34312	6.92129	6.86112	7.4806	1735.74	1.00519	0.237772	4.22755	2.3625e-05	0.000316122
ENSMUSG00000009293	Ube2g2	29.0058	28.7945	27.9518	29.9357	11.4175	13.5697	14.4645	14.0275	729.872	1.02165	0.241712	4.22672	2.3712e-05	0.000317059
ENSMUSG00000022996	Wnt10b	1.09751	1.18796	1.51476	1.95616	2.74024	3.28042	3.18555	3.61239	112.119	-1.57368	0.372593	-4.22358	2.40448e-05	0.00032105
ENSMUSG00000106671	Gm42900	0.0313181	0.112734	0.14264	0.244854	1.12191	0.699173	0.964828	1.34468	17.9304	-3.81431	0.903064	-4.22374	2.40278e-05	0.00032105
ENSMUSG00000018143	Mafk	12.7173	12.6884	12.7439	11.8125	6.49188	4.46648	5.79812	5.51142	500.08	1.16993	0.277046	4.22287	2.41206e-05	0.000321832
ENSMUSG00000029716	Tfr2	0.0782591	0.047673	0.0475248	0.103544	1.02795	0.635319	0.350685	0.926313	24.7583	-3.47327	0.824097	-4.21464	2.50182e-05	0.000333332
ENSMUSG00000021728	Emb	1.56252	1.76598	2.13348	1.84396	4.60585	4.15844	4.34857	3.47816	292.897	-1.22072	0.289708	-4.21361	2.51316e-05	0.000334605
ENSMUSG00000075602	Ly6a	103.461	98.7467	68.2332	182.263	327.521	309.251	300.486	282.602	3576.97	-1.52787	0.362647	-4.21311	2.5188e-05	0.000335117
ENSMUSG00000038683	Pak1ip1	11.0398	11.3076	13.7803	10.9682	5.75991	5.43117	4.69891	5.4515	491.312	1.1312	0.268549	4.21225	2.52835e-05	0.000336148
ENSMUSG00000028064	Sema4a	0.138093	0.291993	0.543186	0.694601	1.68645	0.993664	0.98446	1.15087	62.2041	-2.25005	0.534397	-4.21044	2.54873e-05	0.000338377
ENSMUSG00000028975	Pex14	5.73488	5.7466	3.71263	5.10192	2.39035	2.15214	2.6062	2.24762	330.519	1.25062	0.297019	4.21056	2.54737e-05	0.000338377
ENSMUSG00000040747	Cd53	2.02586	2.51349	5.44151	8.03654	8.37377	8.53939	5.89199	7.54997	149.552	-1.5644	0.371736	-4.20835	2.57245e-05	0.000341283
ENSMUSG00000034453	Polr3b	13.207	13.0921	10.4365	7.71784	4.62027	6.43925	5.23761	6.15131	624.791	1.20214	0.286129	4.20141	2.65257e-05	0.000351663
ENSMUSG00000078920	Ifi47	0.301872	0.182371	0.187486	0.577653	2.13003	2.00507	2.15204	1.24199	38.5293	-2.84651	0.677811	-4.19956	2.67432e-05	0.000354044
ENSMUSG00000035385	Ccl2	50.4525	43.099	178	116.492	102.011	93.4386	99.8792	104.568	1591.41	-1.12986	0.269209	-4.19696	2.70526e-05	0.000357887
ENSMUSG00000002055	Spag5	18.294	17.1412	18.3845	12.5044	9.25816	9.66168	7.46901	8.69607	1012.2	1.12825	0.269088	4.19288	2.75439e-05	0.000364128
ENSMUSG00000026580	Selp	0.692043	0.864432	2.56826	3.69031	1.79047	2.38769	2.32582	2.48061	131.577	-1.6144	0.38505	-4.19269	2.7566e-05	0.000364164
ENSMUSG00000000386	Mx1	0.179303	0.0943314	0.0272216	0.28037	0.909955	1.00073	1.00434	1.58134	34.109	-3.32118	0.792301	-4.19181	2.76735e-05	0.000365325
ENSMUSG00000021819	Zswim8	45.9184	43.5121	24.7989	41.8274	18.7976	18.063	20.4011	19.8766	3555.15	1.15088	0.274821	4.18774	2.8175e-05	0.000371683
ENSMUSG00000075419	Dolk	9.6445	8.92254	8.32498	8.24454	2.98506	4.22246	2.89081	3.85539	183.31	1.43492	0.342728	4.18676	2.82966e-05	0.000373025
ENSMUSG00000025579	Gaa	73.5703	69.6786	52.9602	75.1111	39.2236	32.7856	34.5728	34.7094	3502.58	1.04784	0.25031	4.18618	2.83693e-05	0.00037372
ENSMUSG00000032120	C2cd2l	3.66311	4.47899	5.71135	5.40614	1.77048	1.65209	1.79128	1.64635	270.54	1.25482	0.299783	4.18577	2.84203e-05	0.000374127
ENSMUSG00000046203	Sprr2g	0.208499	0.173196	0	0.438875	3.11212	3.27946	2.33574	5.08095	16.9019	-4.34944	1.0397	-4.18337	2.87213e-05	0.000377824
ENSMUSG00000075585	6330403L08Rik	0.884892	1.15705	1.48337	2.10655	3.26535	3.19275	2.37503	3.4514	175.587	-1.51384	0.361938	-4.1826	2.88192e-05	0.000378845
ENSMUSG00000041841	Rpl37	46.8697	48.1289	253.516	103.905	138.354	124.732	129.912	130.432	2916.56	-1.45435	0.347764	-4.182	2.88951e-05	0.000379576
ENSMUSG00000027966	Col11a1	0.0958564	0.0648807	0.0282971	0.163338	0.858469	0.788984	0.32812	0.710672	68.727	-2.7455	0.656702	-4.18074	2.90559e-05	0.000381152
ENSMUSG00000049339	Retreg2	34.5781	33.7801	27.4848	38.5833	14.3217	14.6969	16.4783	16.1238	1043.48	1.06856	0.25564	4.17994	2.91583e-05	0.000382227
ENSMUSG00000106706	C530043K16Rik	2.22656	1.74681	3.21463	3.24265	5.60421	5.62645	4.89086	5.06624	174.464	-1.3415	0.321007	-4.17903	2.92749e-05	0.000383487
ENSMUSG00000047222	Rnase2a	0	0.245111	0.522635	0.709832	1.46811	1.89638	4.68291	2.28275	14.4598	-4.41939	1.05771	-4.17825	2.93756e-05	0.000384537
ENSMUSG00000074649	BC029722	3.95011	3.96781	10.0163	15.1383	8.78137	8.18747	9.88605	10.972	203.217	-1.40168	0.335507	-4.1778	2.94346e-05	0.000385039
ENSMUSG00000042604	Kcna4	0.0280845	0.0311058	0.0106594	0.0760062	0.461118	0.683983	0.275294	0.700694	19.4448	-4.06263	0.973125	-4.17483	2.98204e-05	0.000389813
ENSMUSG00000069844	Sco1	4.40915	4.05999	6.69392	3.06765	1.39367	1.3686	1.25907	1.20389	163.395	1.78435	0.427572	4.17322	3.00325e-05	0.000392037
ENSMUSG00000097011	Gm4651	0.0737945	0.224766	0.24274	0.355045	1.46864	0.948534	1.51561	1.11324	29.0976	-2.98861	0.716122	-4.17332	3.00194e-05	0.000392037
ENSMUSG00000054484	Tmem62	5.85823	5.29291	5.17016	3.15746	1.08924	2.07758	1.70315	1.69365	154.743	1.71402	0.411018	4.17017	3.04367e-05	0.000396759
ENSMUSG00000033813	Tcea1	27.2635	28.795	22.1128	11.0122	12.2889	12.92	11.529	10.1804	728.761	1.37168	0.328967	4.16965	3.05069e-05	0.000397398
ENSMUSG00000022098	Bmp1	19.2505	20.1413	22.9764	37.9394	42.3013	39.1472	44.5071	41.6415	4217.45	-1.1286	0.270783	-4.16793	3.07383e-05	0.000399854
ENSMUSG00000079018	Ly6c1	17.8468	16.6515	7.28056	36.7508	63.5462	59.3001	70.8375	68.9398	1015.38	-2.01882	0.48447	-4.16708	3.08526e-05	0.000401063
ENSMUSG00000031709	Tbc1d9	2.61689	2.26638	0.18377	1.57382	0.275317	0.386048	0.129146	0.387955	81.6976	3.16215	0.758962	4.16642	3.09425e-05	0.000401672
ENSMUSG00000109708	Gm45809	0.487996	0.482584	0.264596	0.136261	3.32982	2.52907	1.41553	2.42696	76.5243	-2.01099	0.482662	-4.16646	3.09364e-05	0.000401672
ENSMUSG00000097583	6430590A07Rik	0.0907506	0.113078	0.0344441	0.0272891	0.225762	0.629287	1.05901	0.789829	23.6471	-3.14297	0.754497	-4.16565	3.10465e-05	0.000402742
ENSMUSG00000022359	Wdyhv1	4.13661	4.56015	9.0866	7.60331	9.03011	10.4156	10.644	9.33056	301.923	-1.19068	0.285933	-4.16418	3.12474e-05	0.000405067
ENSMUSG00000064037	Gpn1	2.66414	2.93397	4.87198	1.75309	0.981233	1.03575	0.60563	0.873268	218.887	1.89918	0.45611	4.16388	3.12891e-05	0.000405327
ENSMUSG00000056457	Prl2c3	42.8656	39.4213	297.737	140.123	99.2138	96.3654	108.173	101.223	2232.97	-1.34765	0.323827	-4.16165	3.15951e-05	0.000409008
ENSMUSG00000024953	Prdx5	31.2521	30.5554	42.0758	81.7451	66.1122	63.8137	80.5958	69.9183	1769.32	-1.28341	0.308504	-4.1601	3.18113e-05	0.000411522
ENSMUSG00000024787	Snx15	12.2532	10.2359	9.54849	14.685	4.59448	5.40617	4.0617	4.4306	265.4	1.39656	0.33579	4.15904	3.19584e-05	0.000413138
ENSMUSG00000027374	Mrps5	5.4681	5.74496	5.12976	5.54091	2.27916	2.59644	2.71613	2.46632	372.905	1.12017	0.269359	4.15867	3.20111e-05	0.000413534
ENSMUSG00000020834	Dhrs13	5.10636	4.9965	7.64765	5.24976	1.33898	1.54053	0.966299	1.6816	99.5902	1.86715	0.449627	4.15267	3.28618e-05	0.000423938
ENSMUSG00000006403	Adamts4	2.49737	3.01997	1.71366	8.34126	11.5831	10.9388	12.3685	10.577	521.078	-2.05306	0.494435	-4.15233	3.29111e-05	0.000424281
ENSMUSG00000095440	Fignl2	0.0304197	0.0800189	0.0923656	0.13721	0.272432	0.324124	0.681564	0.653054	17.9857	-3.45376	0.831821	-4.15204	3.29518e-05	0.000424513
ENSMUSG00000034795	Ccdc122	1.53853	1.50524	2.69912	1.37765	5.71563	5.13479	6.03248	4.64197	100.916	-1.80055	0.433765	-4.15098	3.31051e-05	0.000426194
ENSMUSG00000028517	Plpp3	9.2379	9.05386	13.7802	25.2334	20.9076	21.2121	25.4511	19.8196	811.244	-1.30471	0.314332	-4.15072	3.31426e-05	0.000426383
ENSMUSG00000020107	Anapc16	13.948	13.0774	12.1049	11.4433	5.51035	6.29535	6.49118	6.90916	657.669	1.00887	0.243134	4.14944	3.33284e-05	0.000428478
ENSMUSG00000117412	Gm49979	1.2932	1.91793	1.022	1.22521	0.158652	0.43144	0.24807	0.267244	44.6282	2.63639	0.635523	4.14838	3.34836e-05	0.000430178
ENSMUSG00000037902	Sirpa	26.7817	27.8873	1.98263	7.75416	7.83827	5.42703	8.24377	6.49474	805.439	1.89378	0.456601	4.14755	3.36053e-05	0.000431149
ENSMUSG00000055809	Dnaaf3	0.0305154	0.0253487	0.185313	0.458805	0.546579	0.371593	0.427318	1.2394	12.9658	-4.99443	1.20418	-4.14759	3.35997e-05	0.000431149
ENSMUSG00000052516	Robo2	0.263745	0.285479	0.0212341	0.0264364	0.023859	0.0364963	0.0335755	0.0139118	21.2416	3.70057	0.892446	4.14654	3.37532e-05	0.00043275
ENSMUSG00000039473	Ubn1	16.0969	15.0321	14.5234	10.8847	6.46592	6.5605	8.31791	6.64541	1240.94	1.06102	0.25591	4.14605	3.38255e-05	0.00043338
ENSMUSG00000037613	Tnfrsf23	9.18131	8.77931	18.698	34.4592	20.2496	20.8935	21.3482	21.4081	1090.03	-1.25184	0.302444	-4.13908	3.48707e-05	0.000446464
ENSMUSG00000040209	Zfp704	6.88228	7.21246	0.459279	1.70164	1.43433	2.07215	1.90632	2.0134	641.171	1.84567	0.446155	4.13683	3.52138e-05	0.000450549
ENSMUSG00000031659	Adcy7	51.1643	49.2723	26.4662	40.1909	24.6741	25.2133	24.4188	23.9317	3170.61	1.05478	0.25521	4.13297	3.58104e-05	0.00045693
ENSMUSG00000042035	Igsf3	8.47628	7.71486	8.81602	13.1077	16.8454	17.9664	17.6643	16.4123	1610.23	-1.0737	0.259785	-4.13304	3.57998e-05	0.00045693
ENSMUSG00000097324	Carmn	5.30206	5.71747	3.06329	1.84236	12.9262	11.8368	14.2718	13.0916	278.27	-1.30772	0.316403	-4.13309	3.57911e-05	0.00045693
ENSMUSG00000000056	Narf	3.41732	3.66765	4.86656	4.6964	8.64185	8.72679	6.56508	8.71776	420.505	-1.11552	0.269993	-4.13168	3.60121e-05	0.000459145
ENSMUSG00000024400	Wdr33	13.3888	12.4948	8.38738	11.2634	8.15697	7.39404	6.3931	6.46051	1564.47	1.00939	0.244314	4.13155	3.6033e-05	0.000459145
ENSMUSG00000096956	Snhg18	2.05517	2.88327	2.70412	6.26238	7.22593	6.72002	10.3605	7.94967	121.742	-1.86646	0.451813	-4.13104	3.61132e-05	0.000459852
ENSMUSG00000029840	Mtpn	61.0968	57.7563	137.977	82.7026	143.098	137.372	129.162	128.374	6167.47	-1.1157	0.270129	-4.13025	3.62365e-05	0.000461109
ENSMUSG00000069305	Hist1h4n	0.789143	0.874038	411.057	1.61363	71.1451	63.7435	137.028	141.392	631.622	-7.38399	1.78885	-4.12779	3.66259e-05	0.000465747
ENSMUSG00000030498	Gas2	1.52234	1.97967	2.23897	2.8529	4.05765	3.99998	4.37776	4.25872	224.09	-1.28993	0.312517	-4.12754	3.66669e-05	0.00046576
ENSMUSG00000052676	Zmat1	0.239188	0.212632	0.774044	0.567826	0.638876	0.843132	0.951942	0.978774	49.8143	-2.11012	0.511237	-4.12748	3.66768e-05	0.00046576
ENSMUSG00000032754	Slc8b1	16.7559	16.8708	7.78035	13.0237	8.30754	6.96044	6.14726	7.52753	512.42	1.29128	0.312945	4.12622	3.68782e-05	0.000468001
ENSMUSG00000044617	Zbtb39	7.89117	7.5924	5.04797	4.82114	3.63726	4.03274	3.09344	4.00381	424.377	1.1122	0.269607	4.12527	3.70304e-05	0.000469612
ENSMUSG00000043262	Uevld	2.77794	2.84777	4.5996	2.9737	7.72929	6.50461	6.16869	6.72895	540.343	-1.19823	0.290552	-4.12399	3.72373e-05	0.000471916
ENSMUSG00000031530	Dusp4	93.8735	85.5782	127.138	82.8968	37.3403	35.6659	43.2169	41.9355	2663.15	1.07558	0.260937	4.122	3.75595e-05	0.000475677
ENSMUSG00000027935	Rab13	2.95071	3.60313	5.68926	8.03885	9.16098	6.79703	8.51188	8.66302	218.04	-1.38191	0.335344	-4.12087	3.77452e-05	0.000477706
ENSMUSG00000046962	Zbtb21	16.1765	15.0127	6.07469	10.4889	5.91646	5.80518	7.02078	6.34016	818.907	1.22491	0.297305	4.12004	3.78806e-05	0.000479095
ENSMUSG00000003166	Dgcr2	8.82371	8.3964	9.45692	9.36853	4.40496	4.43179	4.65956	3.95325	650.64	1.00632	0.244286	4.11942	3.79823e-05	0.000480056
ENSMUSG00000075232	Amd1	34.6991	32.3501	41.9665	19.6706	16.6355	16.4593	12.3353	13.6221	1180.84	1.36728	0.33207	4.11745	3.83088e-05	0.000483855
ENSMUSG00000031585	Gtf2e2	4.01764	3.49745	7.32821	6.6577	9.23256	7.88997	9.55212	8.15051	234.722	-1.23569	0.30033	-4.11444	3.88117e-05	0.00048961
ENSMUSG00000033207	Mamdc2	10.8924	11.3523	0.0297958	0.460323	0	0.298736	0.0549656	0.113873	142.397	6.98562	1.69784	4.11441	3.88168e-05	0.00048961
ENSMUSG00000023809	Rps6ka2	14.0453	13.8895	5.7568	13.0979	4.60913	5.13512	5.46707	5.02774	1187	1.41347	0.343639	4.11325	3.90127e-05	0.000491709
ENSMUSG00000030691	Fchsd2	1.42859	1.54837	1.86213	1.79443	3.8017	3.26802	3.10936	2.91298	582.089	-1.01271	0.246225	-4.11297	3.90607e-05	0.000491709
ENSMUSG00000103291	Gm38235	0.39744	0.45917	0.717824	0.354414	1.80015	1.76622	1.72722	1.54265	77.034	-1.91595	0.465833	-4.11296	3.90621e-05	0.000491709
ENSMUSG00000022000	Zc3h13	12.9835	13.791	10.7986	12.6675	5.61072	6.99318	5.89907	7.00683	844.691	1.04808	0.254924	4.11133	3.93394e-05	0.000494867
ENSMUSG00000037860	Aim2	1.26001	1.66931	1.63336	1.74873	5.67114	4.38666	3.74605	4.25154	151.404	-1.43884	0.350105	-4.10974	3.96112e-05	0.000497951
ENSMUSG00000084390	Gm15425	0.0500674	0.0415901	0	0.33122	1.49464	1.29557	1.33211	0.639102	24.944	-4.43868	1.08019	-4.10916	3.97098e-05	0.000498855
ENSMUSG00000118138	Gm50322	2.98332	3.24888	2.21401	1.21283	0.597049	0.608858	0.420098	1.00571	88.8244	2.05492	0.500229	4.10796	3.99172e-05	0.000501123
ENSMUSG00000062082	Cd200r4	1.99119	1.1027	0.0251916	0	0.0990703	0.0673531	0	0	11.9245	7.12804	1.73732	4.10291	4.07993e-05	0.000511167
ENSMUSG00000061411	Nol4l	0.104605	0.28137	0.260903	0.332526	0.602242	0.88711	0.795189	1.00579	68.8297	-2.16838	0.528569	-4.10236	4.0895e-05	0.000512024
ENSMUSG00000002831	Plin4	7.49201	7.5552	6.82295	4.95569	3.22244	3.52477	3.11298	3.60908	454.121	1.15588	0.281886	4.10051	4.12245e-05	0.000514769
ENSMUSG00000020812	Snhg16	4.40055	4.79949	4.45391	4.45499	1.97052	1.81103	1.50633	1.70219	123.658	1.50832	0.367827	4.10061	4.12059e-05	0.000514769
ENSMUSG00000022055	Nefl	4.19647	3.89735	5.50225	21.3979	12.108	13.9775	15.2394	14.3529	543.919	-1.8708	0.456213	-4.10073	4.1185e-05	0.000514769
ENSMUSG00000053647	Gper1	1.79229	2.48879	4.77196	10.9399	5.11089	5.83632	6.81769	7.20185	202.437	-1.70027	0.41464	-4.1006	4.12084e-05	0.000514769
ENSMUSG00000035847	Ids	8.67454	7.63682	13.5433	18.5153	15.4898	15.2426	20.3821	15.0222	1036.65	-1.11581	0.2722	-4.09922	4.1454e-05	0.00051729
ENSMUSG00000097415	AU020206	18.4297	16.3346	21.3563	30.7043	39.516	34.661	38.4433	34.6975	1325.2	-1.07319	0.261829	-4.09881	4.15285e-05	0.000517874
ENSMUSG00000054556	Gm4876	0.798949	0.811157	1.71835	1.05442	3.04759	3.44568	2.42406	2.98743	88.3978	-1.75893	0.42919	-4.09826	4.16268e-05	0.000518753
ENSMUSG00000021684	Pde8b	0.704175	0.664857	0.806184	1.18718	1.89538	1.65172	1.77818	2.26391	114.268	-1.57669	0.384779	-4.09764	4.17387e-05	0.000519671
ENSMUSG00000070780	Rbm47	0.274762	0.401389	2.98472	1.60116	0.820238	0.932605	1.37983	1.06648	120.278	-1.81483	0.442906	-4.09754	4.1756e-05	0.000519671
ENSMUSG00000006390	Elovl1	25.9416	25.3062	26.1742	25.8427	12.4116	10.8633	8.57621	14.0118	721.489	1.16666	0.284961	4.09411	4.23788e-05	0.00052707
ENSMUSG00000029314	Gpat3	3.97276	3.39669	2.30958	1.8065	1.27275	1.25859	0.97695	1.30433	101.298	1.65886	0.405208	4.09386	4.24248e-05	0.000527292
ENSMUSG00000096917	2500002B13Rik	0.750733	0.498898	0.9308	1.53509	2.83877	2.71716	1.96239	2.90394	68.0482	-2.01751	0.492952	-4.09272	4.26346e-05	0.000529196
ENSMUSG00000000253	Gmpr	1.13938	1.36712	3.94749	3.88299	5.40728	4.06156	3.35468	4.13607	112.539	-1.57741	0.385619	-4.09059	4.30275e-05	0.000533718
ENSMUSG00000044408	Sptssa	6.88499	8.25701	13.2695	14.4386	22.1551	20.3249	18.2809	15.6679	321.352	-1.15121	0.281527	-4.08917	4.32912e-05	0.000536277
ENSMUSG00000078349	AW011738	0.0399605	0.0958954	0.0101113	0.0801086	0.75552	0.594743	0.596887	0.757406	26.5003	-3.21822	0.787419	-4.08705	4.369e-05	0.000540501
ENSMUSG00000042502	Cd2bp2	13.1732	12.7313	11.1579	11.3993	5.87096	6.15912	6.22016	6.63012	521.056	1.00782	0.246675	4.08561	4.39604e-05	0.000543128
ENSMUSG00000004267	Eno2	9.21712	8.58712	5.79223	27.3866	29.5824	32.3777	34.4592	33.0586	1506.92	-1.92323	0.471122	-4.08223	4.46057e-05	0.000550372
ENSMUSG00000034686	Prr7	0.349569	0.110621	2.04703	0.660734	1.78895	0.608111	3.35666	1.85442	25.9912	-3.63517	0.890582	-4.08179	4.46898e-05	0.000551046
ENSMUSG00000008373	Prpf31	7.23708	7.3039	9.51912	5.32798	2.04871	2.01326	2.76073	2.93937	377.918	1.34828	0.330422	4.08047	4.49451e-05	0.00055383
ENSMUSG00000031007	Atp6ap2	54.1271	52.2194	57.499	19.4411	19.5789	20.7553	17.3518	17.7484	1202.12	1.5989	0.391898	4.07987	4.50604e-05	0.000554884
ENSMUSG00000021820	Camk2g	19.9008	18.8124	23.7987	40.7324	40.5767	39.4426	42.4624	42.3856	3045.85	-1.13227	0.277606	-4.07868	4.52928e-05	0.000557378
ENSMUSG00000022518	4930562C15Rik	1.32871	1.36906	0.37823	0.55322	0.114419	0.116682	0.286252	0.237213	41.3288	2.392	0.586541	4.07815	4.53953e-05	0.000557669
ENSMUSG00000036106	Prr5	3.11541	2.49969	5.10601	9.9856	6.76386	7.47244	9.41928	7.60023	176.79	-1.60249	0.392951	-4.0781	4.54054e-05	0.000557669
ENSMUSG00000062300	Nectin2	9.77011	10.1596	15.8207	27.9306	19.2509	17.8183	23.3917	22.833	911.406	-1.21299	0.297441	-4.0781	4.54059e-05	0.000557669
ENSMUSG00000024521	Pmaip1	6.95555	8.21282	2.47025	2.15132	2.59552	2.94935	2.9916	2.85385	151.184	1.38238	0.33908	4.07685	4.56502e-05	0.000560302
ENSMUSG00000026974	Zmynd19	6.26884	6.86659	15.2029	7.02126	2.86788	2.42891	2.18892	2.28631	333.852	1.55191	0.380847	4.07488	4.60383e-05	0.000564324
ENSMUSG00000039246	Lyplal1	0.602109	1.2385	4.37469	2.43133	3.85169	3.22958	4.45667	3.94273	67.5712	-2.12602	0.521738	-4.07488	4.60375e-05	0.000564324
ENSMUSG00000021179	Nrde2	7.84441	6.72224	6.72814	8.91984	3.37986	3.24976	3.08027	3.19073	321.079	1.21129	0.297407	4.07282	4.64473e-05	0.000568964
ENSMUSG00000022561	Gpaa1	35.1882	31.5259	27.9349	36.3695	15.4682	16.1246	17.3495	15.6334	1023.01	1.01835	0.250094	4.07186	4.66394e-05	0.000570859
ENSMUSG00000026458	Ppfia4	0.753841	0.863531	0.0391942	0.372629	0	0.0104791	0.0289213	0.0239668	24.4074	4.97471	1.22186	4.07144	4.67241e-05	0.000570859
ENSMUSG00000037347	Chst7	0.123058	0.153333	1.42454	0.592063	1.10208	1.27997	2.49867	0.571204	30.3227	-3.38794	0.832078	-4.07166	4.66785e-05	0.000570859
ENSMUSG00000047843	Bri3	13.8368	12.8624	13.8483	11.9623	6.88442	6.1848	5.76672	5.49563	224.749	1.24783	0.306478	4.0715	4.67108e-05	0.000570859
ENSMUSG00000023341	Mx2	0.319238	0.124793	0.0570193	0.779263	7.34378	5.73587	6.36375	4.72877	163.254	-4.67209	1.14805	-4.06958	4.70973e-05	0.000575042
ENSMUSG00000097108	Gm26581	0.106065	0.188799	0.115019	0.173139	0.814194	1.39921	1.0609	0.79124	36.9526	-2.56827	0.631114	-4.06942	4.71297e-05	0.000575062
ENSMUSG00000086370	Ftx	2.90618	2.61299	1.35292	1.43584	1.25073	1.64664	1.15477	1.18846	245.387	1.2323	0.30285	4.06901	4.72136e-05	0.00057571
ENSMUSG00000028007	Snx7	1.9321	2.32643	7.50083	4.1964	5.30639	6.36365	5.38025	5.45787	419.626	-1.34323	0.330172	-4.06827	4.73635e-05	0.000577161
ENSMUSG00000026283	Ing5	6.28578	5.11818	8.34467	3.67675	2.01356	2.18445	1.36655	2.115	261.062	1.68723	0.414804	4.06754	4.75119e-05	0.000578593
ENSMUSG00000085289	Gm15337	0.680758	0.67666	1.11302	1.43819	1.98013	1.77131	2.44433	1.94456	83.1422	-1.68032	0.413245	-4.06616	4.77943e-05	0.000581653
ENSMUSG00000051832	E230016K23Rik	0.216902	0.246909	0.237827	0.246399	1.00724	1.24726	1.82241	1.06274	30.4251	-2.5917	0.637588	-4.06485	4.80641e-05	0.000584556
ENSMUSG00000056131	Pgm3	2.20826	2.4207	2.97367	3.09276	4.37978	3.97525	5.50685	4.9847	235.256	-1.17234	0.288469	-4.064	4.82387e-05	0.000586298
ENSMUSG00000032392	Parp16	0.454072	0.420712	0.45074	1.0083	1.4598	2.14439	2.00538	1.72263	66.6648	-2.09069	0.514467	-4.0638	4.8281e-05	0.000586431
ENSMUSG00000028673	Fuca1	6.11128	5.66164	10.8192	8.69631	11.6884	10.8685	12.184	12.3806	455.89	-1.06375	0.261789	-4.0634	4.83637e-05	0.000587053
ENSMUSG00000054215	Sprr2k	0	0.147502	1.86011	0.512594	2.22636	1.5136	2.98385	2.84358	13.6655	-4.85613	1.19566	-4.06147	4.87654e-05	0.000591545
ENSMUSG00000027313	Chac1	25.538	24.5086	9.40962	27.8003	6.93068	6.98362	8.12766	6.97583	337.814	1.73355	0.426981	4.06001	4.90703e-05	0.000594473
ENSMUSG00000104344	Gm38077	2.25872	2.17163	1.58758	1.73575	0.499473	1.16726	0.585735	0.388313	59.8636	2.24155	0.552459	4.0574	4.9622e-05	0.000600767
ENSMUSG00000032470	Mras	8.52625	8.19168	6.47223	6.82906	4.53815	3.15234	3.10985	4.11108	409.396	1.19757	0.295246	4.05617	4.98832e-05	0.000603539
ENSMUSG00000061482	Hist1h4d	46.9935	45.1796	370.442	87.6561	129.784	124.484	165.018	160.97	2283.33	-1.82248	0.449371	-4.05562	5.00005e-05	0.000604566
ENSMUSG00000024789	Jak2	7.06997	6.60142	27.6635	9.66423	21.4279	19.8117	21.4255	19.0859	1185.08	-1.56703	0.386457	-4.05485	5.0166e-05	0.000606175
ENSMUSG00000047759	Hs3st3a1	0.223981	0.329179	1.29479	0.766777	0.822945	0.944124	1.68888	1.05966	49.8473	-2.25072	0.555357	-4.05275	5.06187e-05	0.00061125
ENSMUSG00000020886	Dlg4	3.68243	3.71695	3.01691	7.65422	8.7302	10.2178	10.2129	10.1928	1350.48	-1.46343	0.361121	-4.05246	5.06821e-05	0.00061162
ENSMUSG00000021392	Nol8	3.327	3.64134	4.7211	1.82513	1.85665	1.28506	1.11226	1.02606	302.109	1.70862	0.421646	4.05227	5.07233e-05	0.000611689
ENSMUSG00000104420	E230020A03Rik	0.711089	0.866345	0.431827	0.325017	2.46243	3.40591	3.10678	2.90462	60.1912	-1.90997	0.47135	-4.05213	5.07532e-05	0.000611689
ENSMUSG00000024887	Asah2	1.12547	1.19649	0.872043	0.939896	2.61126	2.58006	2.72743	2.32786	297.028	-1.11437	0.27504	-4.05167	5.08533e-05	0.000612501
ENSMUSG00000114780	AI197445	0.011809	0.0523176	0.062749	0.014204	0.317277	0.479336	0.463023	0.493331	19.3187	-3.70159	0.913736	-4.05105	5.09882e-05	0.00061373
ENSMUSG00000052143	Gm9869	0.199607	0.303985	0.833362	4.50169	4.46909	1.82299	6.70839	2.08468	25.252	-4.02069	0.993005	-4.04902	5.14336e-05	0.000618692
ENSMUSG00000020876	Snx11	6.30233	6.15885	5.1736	5.30445	3.78197	3.38485	3.05407	2.49365	267.792	1.18224	0.292027	4.04839	5.15709e-05	0.000619087
ENSMUSG00000026179	Pnkd	2.00167	2.48094	2.1575	4.45571	4.55278	4.17678	6.26128	5.70147	441.859	-1.41107	0.348526	-4.0487	5.15036e-05	0.000619087
ENSMUSG00000041360	Pum3	10.6371	10.91	12.9837	5.95716	4.53299	3.52087	4.3849	3.70675	867.018	1.41626	0.349841	4.04831	5.15897e-05	0.000619087
ENSMUSG00000106720	Gm43795	2.58156	2.39067	2.50399	2.70837	4.96649	4.91918	6.50708	6.09134	137.18	-1.34241	0.331601	-4.04826	5.15989e-05	0.000619087
ENSMUSG00000025584	Pde8a	14.4289	13.8581	4.12645	8.09243	4.10707	6.75917	5.6387	4.47802	441.429	1.48986	0.368067	4.04779	5.17036e-05	0.000619946
ENSMUSG00000038871	Bpgm	2.42109	2.18924	5.4848	4.11793	4.85604	4.2611	5.7212	5.35568	219.102	-1.26648	0.312939	-4.04704	5.18691e-05	0.000621133
ENSMUSG00000040612	Ildr2	6.23472	6.19257	7.2989	2.79984	2.01346	2.57913	1.6586	2.30031	455.092	1.64076	0.405414	4.04713	5.185e-05	0.000621133
ENSMUSG00000031298	Adgrg2	1.28583	1.34583	4.98771	2.20394	5.10527	4.64517	4.06935	3.74525	256.555	-1.56635	0.387174	-4.04559	5.21922e-05	0.000624603
ENSMUSG00000095677	Dynlt1f	1.59047	1.5336	2.69871	2.29565	3.79838	3.79755	4.24476	3.66958	152.101	-1.33559	0.33024	-4.04431	5.24766e-05	0.000627203
ENSMUSG00000070524	Fcrlb	0.0528554	0.102448	0.682077	0.762903	1.10451	1.3409	1.33227	1.28805	15.1907	-3.92449	0.970562	-4.04353	5.2653e-05	0.000628909
ENSMUSG00000018906	P4ha2	13.9562	13.3763	18.6283	79.7727	43.6436	43.8445	51.9733	44.6349	3430.71	-1.82141	0.450476	-4.04331	5.27016e-05	0.000628948
ENSMUSG00000035704	Alg8	11.1892	10.7796	10.7142	7.57957	2.98367	5.02167	4.09636	4.35641	280.257	1.37409	0.339999	4.04145	5.31213e-05	0.000632885
ENSMUSG00000026917	Wdr5	19.873	19.8892	27.5922	17.7744	9.74682	10.0737	8.56271	9.48298	784.97	1.13659	0.281483	4.03787	5.39395e-05	0.000641814
ENSMUSG00000006764	Tph2	0.0471458	0.150126	1.5031	0.467838	0.422227	0.502341	1.3204	0.902712	27.1621	-3.33188	0.825224	-4.03754	5.40144e-05	0.000642297
ENSMUSG00000086924	Gm11766	0.472231	0.354915	0.426747	0.216383	2.21529	2.4873	2.33023	1.43523	53.2327	-2.18936	0.542281	-4.03732	5.40658e-05	0.0006425
ENSMUSG00000019808	Adat2	9.21241	11.3443	7.69591	6.73759	5.66613	3.24143	2.85236	3.70674	131.28	1.62842	0.403501	4.03572	5.44352e-05	0.000646478
ENSMUSG00000048521	Cxcr6	1.05437	0.525509	0.773687	0.465012	4.19676	2.88884	3.14981	3.6706	57.317	-2.17356	0.538707	-4.03477	5.46549e-05	0.000648676
ENSMUSG00000022848	Slc49a4	6.78034	6.61806	3.8769	5.46978	2.62871	3.54874	2.88894	2.77357	331.151	1.24443	0.308599	4.0325	5.51855e-05	0.000654557
ENSMUSG00000054027	Nt5dc3	16.424	14.8795	12.3215	19.0141	7.89609	7.51314	7.24955	7.26685	986.351	1.10805	0.274972	4.02968	5.58527e-05	0.000661299
ENSMUSG00000063889	Crem	0.483526	0.717245	1.24969	1.05933	1.9246	1.75238	1.61214	1.97722	112.744	-1.5641	0.388148	-4.02965	5.586e-05	0.000661299
ENSMUSG00000027977	Ndst3	0.954993	1.01397	0.782298	0.70243	1.64081	1.8615	2.15509	2.3998	201.801	-1.21174	0.300803	-4.02835	5.61701e-05	0.000664549
ENSMUSG00000035992	Fnip1	24.5669	23.0734	17.5486	9.33954	12.4081	11.4733	9.1578	10.9962	1498.02	1.23876	0.307657	4.02644	5.66287e-05	0.000669552
ENSMUSG00000041319	Thoc6	11.7242	12.1878	10.8831	20.8912	3.09998	3.77316	4.6908	3.77059	255.37	1.51297	0.375915	4.02477	5.70308e-05	0.000673715
ENSMUSG00000047649	Cd3eap	7.29862	6.54546	10.7706	7.46862	2.03249	2.9294	1.75427	2.84427	184.18	1.54926	0.38494	4.02468	5.70529e-05	0.000673715
ENSMUSG00000042842	Serpinb6b	1.29012	1.33752	5.96703	5.0523	7.61313	6.45453	3.36112	3.79499	139.991	-1.45122	0.36097	-4.02033	5.81161e-05	0.000685403
ENSMUSG00000022389	Tef	21.8428	20.5475	11.7414	8.53454	12.4129	11.1002	10.9206	10.2811	1499.28	1.00029	0.248897	4.01889	5.84726e-05	0.000688738
ENSMUSG00000101268	2010310C07Rik	2.49051	1.94344	0.0859331	0.238288	0.168973	0.315911	0.317049	0.131367	24.2225	3.4455	0.857643	4.0174	5.88438e-05	0.000692675
ENSMUSG00000018581	Dnah11	0.0187761	0.0389926	0.0570114	0.0790448	0.308284	0.157191	0.236636	0.212438	28.4407	-2.8556	0.710879	-4.01699	5.89457e-05	0.000693437
ENSMUSG00000043252	Tmem64	17.1628	16.1521	9.95037	6.16163	9.76118	8.70074	7.69238	7.18405	685.979	1.16466	0.290079	4.01498	5.94519e-05	0.000698952
ENSMUSG00000111854	Gm48740	0.648138	0.463138	0.872899	0.540684	2.74625	2.37624	1.63955	2.52326	68.0378	-1.95582	0.487316	-4.01346	5.98349e-05	0.000702572
ENSMUSG00000020097	Sgpl1	50.6429	49.2417	46.7451	30.158	24.2736	24.664	24.8766	23.6405	2989.93	1.04213	0.259745	4.01215	6.01694e-05	0.00070517
ENSMUSG00000097055	Gm4419	0.219159	0.148339	0.406664	0.424702	1.09041	0.321238	1.63678	1.18683	26.879	-2.9755	0.741753	-4.01144	6.03494e-05	0.000706836
ENSMUSG00000002477	Snrpd1	22.9528	23.7462	28.6958	21.1635	10.6631	10.5719	11.7637	10.0171	508.309	1.10809	0.27628	4.01075	6.05268e-05	0.00070847
ENSMUSG00000026271	Gpr35	0.785392	0.881534	2.70413	18.143	10.8857	8.42534	9.58408	9.6348	524.256	-3.52593	0.879704	-4.00808	6.12134e-05	0.000715611
ENSMUSG00000064254	Ethe1	11.8446	12.0171	26.3139	24.0931	22.9357	21.8115	22.7983	25.5263	440.738	-1.02153	0.25486	-4.00821	6.11803e-05	0.000715611
ENSMUSG00000028042	Zbtb7b	9.3345	9.56564	12.642	20.0098	15.8354	15.6682	20.0576	20.0584	1222.21	-1.08555	0.270888	-4.00737	6.13989e-05	0.000716883
ENSMUSG00000035493	Tgfbi	0.0539907	0.124581	0.081968	0.768467	1.28941	1.38796	1.31049	0.77272	38.7481	-3.43344	0.856917	-4.00674	6.15636e-05	0.000717909
ENSMUSG00000040950	Mgl2	1.6529	1.49868	1.45153	3.35255	6.19213	5.26216	4.35693	6.80736	113.626	-1.8445	0.460622	-4.00437	6.21838e-05	0.000723787
ENSMUSG00000102760	Gm37258	0.125138	0.254099	0.284974	0.576984	0.747137	1.7778	2.33646	1.59736	22.2342	-3.26272	0.815154	-4.00258	6.26546e-05	0.000728813
ENSMUSG00000028039	Efna3	0.362474	0.247057	0.0846621	0.821673	1.49826	1.89573	3.43596	1.74723	43.6002	-3.10265	0.775256	-4.00209	6.27842e-05	0.000729866
ENSMUSG00000004319	Clcn3	7.34678	6.80406	2.29957	3.28751	3.84523	3.77202	3.18437	3.6584	1036.11	1.04507	0.261366	3.9985	6.37446e-05	0.000740499
ENSMUSG00000034484	Snx2	14.7186	14.5424	36.6262	20.5587	29.0926	33.7206	33.6951	33.3148	1037.11	-1.1954	0.298974	-3.99835	6.37855e-05	0.000740499
ENSMUSG00000050914	Ankrd37	0.176391	0.402943	0.167371	1.80341	3.42272	2.81918	2.96407	3.17271	40.7764	-3.32926	0.832683	-3.99823	6.38177e-05	0.000740499
ENSMUSG00000021079	Timm9	3.91475	3.98042	4.66804	2.1542	0.804339	1.80133	0.710214	1.25066	146.551	1.97125	0.493427	3.99502	6.46898e-05	0.000750153
ENSMUSG00000028713	Cyp4b1	1.41388	1.40772	0	0	0	0	0	0	11.2975	7.14384	1.78856	3.99417	6.49208e-05	0.000751899
ENSMUSG00000034330	Plcg2	6.22134	6.1386	1.29452	2.88689	1.367	1.76257	2.16693	1.83236	180.557	1.6367	0.409763	3.99427	6.48949e-05	0.000751899
ENSMUSG00000107603	Gm43921	2.12082	2.82087	3.56479	1.38936	6.78344	8.1474	7.63678	9.66855	133.997	-1.80299	0.451533	-3.99304	6.52324e-05	0.000754572
ENSMUSG00000063931	Pepd	17.5721	16.1883	16.2641	14.5807	10.715	7.68682	8.20229	7.69149	540.976	1.08881	0.2727	3.99268	6.53295e-05	0.000755229
ENSMUSG00000015016	Acsf3	4.72728	4.31304	2.72227	3.4748	1.67616	1.81959	1.1667	1.93366	145.195	1.50067	0.376595	3.98484	6.75264e-05	0.000777739
ENSMUSG00000037868	Egr2	0.758952	1.18347	0.894496	6.47424	4.82946	3.99268	5.03425	5.67832	173.961	-2.45234	0.615403	-3.98493	6.75011e-05	0.000777739
ENSMUSG00000053049	Gm15413	1.75365	2.35019	0.0798712	0.232025	0.104702	0.213546	0	0.0407001	16.3973	6.10721	1.53279	3.98437	6.7659e-05	0.000778786
ENSMUSG00000051007	Gatd1	2.22298	2.07936	2.83605	4.51631	7.86304	5.85753	5.65034	5.37605	234.71	-1.35874	0.341075	-3.98369	6.78548e-05	0.000780559
ENSMUSG00000010660	Plcd1	3.90566	3.43271	3.0647	11.6389	10.8079	11.467	13.5194	12.502	386.115	-1.82738	0.458738	-3.98349	6.79097e-05	0.000780596
ENSMUSG00000086838	Gm16212	0	0.0563473	0.772367	0.24477	0.303746	1.96177	3.13461	2.36146	10.4588	-6.05705	1.52058	-3.98338	6.79415e-05	0.000780596
ENSMUSG00000054766	Set	75.0365	71.0164	117.451	63.0181	36.5872	33.8928	32.3635	32.2566	3334.47	1.17638	0.295434	3.98188	6.83731e-05	0.000785073
ENSMUSG00000103183	Gm37090	0.247989	0.370801	0.125498	0.129257	1.52998	1.64412	0.972349	1.8034	49.7118	-2.15903	0.542331	-3.98103	6.86183e-05	0.000787404
ENSMUSG00000028851	Nudc	52.9119	47.9224	62.8326	51.1266	23.8853	15.3202	22.5418	23.3777	758.514	1.13306	0.284674	3.98019	6.88614e-05	0.00078971
ENSMUSG00000031986	Sprtn	10.4443	11.2009	9.91845	7.38159	7.61197	6.09599	5.04328	5.01516	524.333	1.10657	0.278179	3.97793	6.95187e-05	0.000796759
ENSMUSG00000064068	Mtx1	9.71412	9.06034	7.02895	8.52977	4.29618	4.0737	4.61389	4.04321	326.693	1.1239	0.282764	3.97469	7.04721e-05	0.000806697
ENSMUSG00000102401	Gm37864	0.551759	0.605005	0.335069	0.411472	1.12006	2.3964	2.34885	2.43307	55.6753	-2.04208	0.513755	-3.97481	7.04344e-05	0.000806697
ENSMUSG00000028843	Sh3bgrl3	49.6805	46.2127	77.8715	121.004	86.8633	94.9564	99.087	104.942	991.727	-1.09094	0.274497	-3.9743	7.05859e-05	0.000807505
ENSMUSG00000041954	Tnfrsf18	0.979697	0.468562	0.371841	0.0535634	3.45641	3.70553	3.99099	3.97908	45.9965	-2.51905	0.63455	-3.96983	7.19253e-05	0.000822324
ENSMUSG00000031934	Panx1	3.57902	2.89824	3.28922	3.43851	1.44473	2.07862	1.16627	1.35829	206.044	1.34279	0.338365	3.96847	7.23353e-05	0.000826505
ENSMUSG00000107741	Gm2011	0.0893566	0.0907219	0.101745	0.197046	0.711341	0.408043	0.750774	0.622157	24.03	-2.91805	0.735624	-3.96677	7.28532e-05	0.000831915
ENSMUSG00000069743	Zfp820	1.04045	1.01086	1.49646	0.998977	2.34313	2.74141	3.01619	2.96548	103.024	-1.54502	0.389685	-3.96478	7.34641e-05	0.000838379
ENSMUSG00000002881	Nab1	7.69703	7.1088	20.6947	12.8718	19.9634	18.2922	15.6229	16.6153	864.943	-1.12477	0.283826	-3.96289	7.40472e-05	0.000844003
ENSMUSG00000003123	Lipe	1.23372	1.10146	1.15532	1.76825	2.09965	2.12947	2.97087	3.03726	161.877	-1.3694	0.345574	-3.96267	7.41157e-05	0.000844268
ENSMUSG00000049092	Gpr137c	0.309327	0.254811	0.0939233	0.130222	1.4313	1.25558	0.77969	1.00507	81.9261	-1.69191	0.427036	-3.96198	7.43318e-05	0.000846214
ENSMUSG00000069020	Urm1	9.60447	9.44206	11.3156	15.4287	4.4548	3.38302	4.31272	4.29236	472.18	1.1463	0.289407	3.96088	7.46747e-05	0.0008496
ENSMUSG00000029345	Tfip11	18.968	17.6512	21.686	27.3601	9.52006	8.86561	8.32666	9.86844	886.501	1.00285	0.253292	3.95927	7.51786e-05	0.000854813
ENSMUSG00000049848	Ceacam19	0.0403846	0.134187	0.229918	0.680053	1.68782	1.35237	0.565519	1.05444	34.2674	-3.0873	0.779802	-3.95909	7.5237e-05	0.000854957
ENSMUSG00000027498	Cstf1	17.5089	16.4375	24.7587	19.1846	8.32597	7.80275	8.40782	8.38343	689.108	1.01503	0.256472	3.95767	7.56836e-05	0.000859511
ENSMUSG00000096617	Gm5559	0.338654	0.487612	1.02828	2.03669	4.04389	1.9932	3.79383	2.59372	29.0151	-2.87936	0.727889	-3.95577	7.6289e-05	0.000865859
ENSMUSG00000040213	Kyat3	0.0998244	0.0710764	0.340992	0.154376	0.383145	0.311131	0.459302	0.446812	38.2893	-2.44349	0.618212	-3.95252	7.73339e-05	0.000877186
ENSMUSG00000028893	Sesn2	33.6695	33.079	15.077	29.7746	14.692	13.0404	13.1819	14.5951	1030.63	1.26311	0.319611	3.95201	7.74981e-05	0.000878156
ENSMUSG00000084911	Gm16185	2.79337	2.76574	1.3333	1.22179	6.12787	7.58048	6.04529	6.876	197.753	-1.22254	0.30935	-3.95196	7.75134e-05	0.000878156
ENSMUSG00000028062	Lamtor2	9.58375	10.1056	21.2327	13.0354	17.4654	19.6202	25.1243	22.372	299.479	-1.26557	0.320439	-3.94949	7.83179e-05	0.000886196
ENSMUSG00000026890	Lhx6	0.974563	0.876039	2.65894	2.7012	1.72873	1.79159	2.17563	2.54048	131.731	-1.36631	0.345981	-3.94907	7.84546e-05	0.000887207
ENSMUSG00000020695	Mrc2	22.9712	23.0942	23.2498	48.3008	58.1325	55.9493	52.8861	55.8033	4031.86	-1.23857	0.313673	-3.94861	7.86078e-05	0.000888401
ENSMUSG00000039195	1110008P14Rik	5.16429	4.77119	6.04281	8.65091	9.09964	7.66911	10.4419	12.3073	306.705	-1.20226	0.304549	-3.94768	7.89108e-05	0.000890748
ENSMUSG00000064372	mt-Tp	10.1293	17.109	64.5884	15.8388	69.5488	113.068	96.454	76.4039	55.0722	-2.61536	0.662489	-3.94777	7.88815e-05	0.000890748
ENSMUSG00000021575	Ahrr	0.0790731	0.143312	0.109134	0.453936	0.643784	0.729463	0.724771	0.600608	58.3784	-2.52399	0.639579	-3.94633	7.93579e-05	0.000895255
ENSMUSG00000025161	Slc16a3	6.01072	6.0849	17.1271	36.3255	16.915	16.1876	14.4394	15.2978	1211.77	-1.29821	0.329125	-3.94445	7.9985e-05	0.000901785
ENSMUSG00000040466	Blvrb	4.6838	5.73481	11.7959	10.5633	15.1476	12.427	10.4532	11.8613	408.164	-1.09642	0.278151	-3.94181	8.08677e-05	0.000911187
ENSMUSG00000049882	Vcpkmt	3.83876	3.75535	7.51861	4.96579	6.97311	5.91667	8.51973	8.84625	334.818	-1.19497	0.303189	-3.94134	8.1026e-05	0.000912421
ENSMUSG00000000094	Tbx4	2.41453	2.08859	0.318099	1.02008	0.119141	0.40499	0.391208	0.25472	42.3209	2.85124	0.723698	3.93981	8.15448e-05	0.00091771
ENSMUSG00000029657	Hsph1	25.4148	23.7962	39.8395	18.1551	9.34084	9.28863	9.83577	10.1018	1879.82	1.30309	0.330853	3.93858	8.19638e-05	0.000921316
ENSMUSG00000028982	Slc25a33	3.41669	2.92782	4.17705	3.11468	1.71785	1.16788	0.705086	0.751238	60.2097	2.10867	0.535492	3.93782	8.22245e-05	0.000923692
ENSMUSG00000006058	Snf8	18.1518	15.8786	15.7803	20.6287	10.1413	8.72112	8.02317	8.00198	500.419	1.08508	0.275568	3.93761	8.22985e-05	0.000923882
ENSMUSG00000022836	Mylk	0.494099	0.582291	0.461974	1.14513	1.22318	2.13399	1.8057	1.79004	192.626	-1.73482	0.440591	-3.93748	8.23403e-05	0.000923882
ENSMUSG00000033706	Smyd5	9.90901	9.43607	12.9475	11.8768	4.84934	5.063	4.02955	5.41279	659.426	1.02204	0.259578	3.93732	8.23972e-05	0.000923966
ENSMUSG00000075040	Zfp408	8.44942	8.78639	6.69668	8.36063	4.44827	3.6943	3.88868	4.02813	343.948	1.1209	0.284833	3.93529	8.30952e-05	0.000931235
ENSMUSG00000004698	Hdac9	0.111067	0.165301	0.0948487	0.136376	0.248672	0.671545	0.725808	0.510174	69.3311	-2.12642	0.540426	-3.93471	8.32984e-05	0.000932952
ENSMUSG00000025409	Mbd6	29.8734	29.1431	7.66683	28.6669	7.45818	8.34771	9.04491	8.89195	1020.7	1.71834	0.436963	3.93245	8.40839e-05	0.000940622
ENSMUSG00000020413	Hus1	4.62964	4.62366	6.06222	2.92984	2.0731	2.01801	1.29661	1.91698	292.481	1.50658	0.383139	3.9322	8.41731e-05	0.000941058
ENSMUSG00000003153	Slc2a3	0.0468367	0.0933755	0.0213321	0.529557	0.950774	0.70342	0.970687	0.673954	51.3039	-3.49194	0.88813	-3.93179	8.43164e-05	0.000941679
ENSMUSG00000021069	Pygl	0	0	0	0.00591955	0.264451	0.119858	0.220532	0.0913761	8.59215	-7.31031	1.8593	-3.93175	8.43294e-05	0.000941679
ENSMUSG00000055912	Tmem150a	15.6952	14.5916	17.6715	10.072	4.84248	5.69456	5.15697	6.00327	219.041	1.42947	0.363641	3.93101	8.45913e-05	0.000944039
ENSMUSG00000060090	Rp2	3.15504	3.33727	4.62961	3.1201	8.31518	7.26061	6.69186	7.76671	403.985	-1.15747	0.294577	-3.92925	8.52098e-05	0.000949242
ENSMUSG00000073650	Catip	0.0613897	0.0764931	0	0.406123	1.46611	1.05904	1.54739	1.03297	22.169	-4.1771	1.06306	-3.92933	8.51844e-05	0.000949242
ENSMUSG00000041439	Mfsd6	6.38179	5.71677	0.882503	2.23639	1.82144	2.05828	2.26303	1.90405	339.85	1.5424	0.392611	3.92857	8.5454e-05	0.000950829
ENSMUSG00000028889	Yrdc	9.42112	10.0552	12.9247	10.8786	2.55677	3.61551	4.7014	2.70334	199.899	1.43836	0.366518	3.9244	8.69468e-05	0.000965141
ENSMUSG00000037621	Atoh8	1.27232	1.55162	1.95218	3.6794	4.44473	3.24152	5.1555	4.08381	112.93	-1.69011	0.430903	-3.92224	8.77286e-05	0.000972087
ENSMUSG00000001156	Mxd1	1.44907	1.84145	1.09269	1.73142	3.83883	3.84659	3.60146	4.43218	274.041	-1.28627	0.327962	-3.92202	8.78091e-05	0.000972282
ENSMUSG00000022574	Naprt	2.08463	2.58147	0.835172	0.90546	0.259299	0.146904	0.243265	0.43678	31.1715	2.69816	0.688036	3.92155	8.79823e-05	0.000973167
ENSMUSG00000035179	Ppp1r32	3.2865	2.18404	0.436584	0.469426	0.122638	0.41688	0.345165	0.19069	21.8486	3.45148	0.880474	3.92003	8.85394e-05	0.000978751
ENSMUSG00000025198	Erlin1	18.509	17.485	14.1747	7.28933	7.35089	6.99653	7.58599	7.52464	765.27	1.25213	0.319571	3.91815	8.92313e-05	0.000985816
ENSMUSG00000035530	Eif1	122.017	122.398	156.933	91.3579	61.1273	53.6702	57.8005	55.7064	2684.68	1.10688	0.282576	3.91709	8.96227e-05	0.000989555
ENSMUSG00000021520	Uqcrb	19.3682	15.3381	45.9888	25.9522	39.3171	35.3777	40.3576	43.7826	412.748	-1.28459	0.32806	-3.91572	9.01362e-05	0.000993247
ENSMUSG00000049641	Vgll2	5.30591	5.61477	0.374668	1.11315	0.613935	0.0417385	0.806362	0.620492	42.4354	2.96397	0.756947	3.91569	9.01462e-05	0.000993247
ENSMUSG00000004455	Ppp1cc	15.8368	14.264	38.7129	26.1414	28.5792	28.9835	29.2545	32.0861	1299.59	-1.02919	0.262874	-3.91513	9.0354e-05	0.000994692
ENSMUSG00000056216	Cebpg	9.88837	10.1799	4.95831	3.92106	5.58669	5.39089	4.9031	5.01587	497.249	1.016	0.259517	3.91497	9.04168e-05	0.000994798
ENSMUSG00000078816	Prkcg	3.17536	3.26203	0.770186	3.19788	0.729176	0.762664	0.368355	0.763128	83.5213	2.44975	0.6258	3.91458	9.05605e-05	0.000995793
ENSMUSG00000114822	Gm4813	0.594573	1.03484	1.22506	0.561913	2.78922	4.13729	8.80179	3.35127	31.9005	-2.81428	0.719226	-3.91292	9.11852e-05	0.00100207
ENSMUSG00000106032	Gm42463	0.11112	0.076921	0.200332	0.0501212	0.995163	0.8598	0.739122	0.580264	31.3291	-2.84891	0.728216	-3.91218	9.1465e-05	0.00100456
ENSMUSG00000020766	Galk1	18.7767	17.2548	38.9491	100.819	48.8485	45.0634	50.8298	47.8354	919.228	-1.45365	0.371667	-3.91116	9.18539e-05	0.00100824
ENSMUSG00000025130	P4hb	219.136	211.603	381.866	717.5	480.614	450.137	484.844	464.683	17316.8	-1.14039	0.291667	-3.90989	9.2337e-05	0.00101235
ENSMUSG00000029659	Medag	1.47535	1.68632	1.31527	1.0111	5.17251	4.10844	4.18003	3.82227	159.878	-1.32887	0.339865	-3.91	9.2296e-05	0.00101235
ENSMUSG00000008540	Mgst1	7.01251	5.99322	18.2984	13.4226	12.48	14.2322	13.7856	14.7494	357.171	-1.14111	0.292103	-3.90655	9.3624e-05	0.00102586
ENSMUSG00000038046	Mrm3	5.05052	5.52586	7.08191	3.396	2.30345	1.81514	1.08051	1.62801	95.7505	1.92485	0.492788	3.90604	9.38202e-05	0.00102741
ENSMUSG00000069268	Hist1h2bf	7.94963	10.5169	164.05	27.0036	20.6554	26.1432	41.6425	44.5878	280.265	-2.21686	0.567713	-3.90489	9.42669e-05	0.00103109
ENSMUSG00000102427	Gm37463	0.852592	1.08596	0.906076	1.38444	4.32686	6.1428	5.25322	4.84797	35.0356	-2.34805	0.601302	-3.90495	9.42468e-05	0.00103109
ENSMUSG00000024900	Cpt1a	10.4437	10.0131	25.927	16.9521	16.596	17.8345	21.0168	20.4668	1888.63	-1.02004	0.261369	-3.9027	9.51273e-05	0.00103989
ENSMUSG00000032020	Ubash3b	1.00975	1.40054	1.55409	3.27592	2.90375	3.51581	3.7101	3.18201	267.218	-1.50328	0.385288	-3.90171	9.55169e-05	0.00104354
ENSMUSG00000056313	Tcim	1.69196	2.58192	1.3129	4.61292	8.75496	8.96627	9.58253	7.37371	143.763	-1.96731	0.504333	-3.90081	9.58714e-05	0.00104619
ENSMUSG00000018604	Tbx3	2.14131	1.87521	3.15759	3.92502	3.91495	4.24191	4.41892	4.14937	327.107	-1.09551	0.280948	-3.89934	9.64547e-05	0.00105194
ENSMUSG00000022601	Zbtb11	7.27921	6.86255	6.33575	4.41617	3.9485	4.35057	3.47442	3.16501	525.96	1.09406	0.280593	3.89909	9.65554e-05	0.00105217
ENSMUSG00000071659	Hnrnpul2	11.7439	10.8711	7.5159	9.0152	4.73148	6.48186	5.34809	5.71714	774.883	1.02877	0.263974	3.89725	9.72923e-05	0.00105861
ENSMUSG00000031972	Acta1	11.8854	13.996	28.8106	6.53683	3.82511	2.15214	3.71233	1.89709	198.5	2.24284	0.57574	3.89557	9.79681e-05	0.00106534
ENSMUSG00000026167	Wnt10a	1.29243	1.77411	3.86168	7.82239	5.0075	4.57636	4.00474	5.77577	149.429	-1.67046	0.428875	-3.89497	9.82113e-05	0.00106736
ENSMUSG00000021760	Gpx8	47.1438	42.9092	119.698	72.9847	100.333	102.646	102.653	90.1021	1261.94	-1.0975	0.282202	-3.88907	0.000100627	0.00109298
ENSMUSG00000030983	Bccip	12.0215	12.1529	17.3408	11.7559	6.36228	3.64956	5.22276	3.90296	261.903	1.4235	0.366077	3.88851	0.000100859	0.00109487
ENSMUSG00000035637	Grhpr	5.75784	6.10763	11.3768	35.9012	23.3816	17.2708	22.0544	16.9988	395.023	-1.71393	0.440927	-3.88711	0.000101444	0.00110058
ENSMUSG00000036155	Mgat5	2.6247	2.9308	5.75191	4.1208	5.90609	5.95598	6.18733	5.29572	708.168	-1.0425	0.26828	-3.88588	0.000101961	0.00110555
ENSMUSG00000031389	Arhgap4	0.435416	0.49385	0.0381371	0.0805731	0	0.0594793	0	0.00971681	16.0701	6.02984	1.55217	3.88478	0.000102423	0.00110991
ENSMUSG00000032558	Nphp3	1.57948	1.49948	1.76732	2.88057	3.98033	3.29928	4.62467	3.21351	268.282	-1.33992	0.344984	-3.88399	0.000102754	0.00111286
ENSMUSG00000040128	Pnrc1	17.7197	17.2311	12.8116	29.652	44.8715	44.5427	43.5485	44.9222	949.247	-1.34035	0.345135	-3.88354	0.000102948	0.00111398
ENSMUSG00000041567	Serpina12	0	0	0.0698061	0.0884885	0.10981	0.279954	0.10302	0.469541	7.33888	-7.38644	1.90202	-3.88347	0.000102978	0.00111398
ENSMUSG00000045538	Ddx28	5.79054	6.07286	4.78274	5.16056	2.59742	2.64879	2.1007	2.36752	126.544	1.39742	0.359882	3.88298	0.000103183	0.00111555
ENSMUSG00000002007	Srpk3	1.70641	2.05873	0.407102	1.27548	0.363863	0.395796	0.204818	0.254595	32.9406	3.00482	0.774723	3.87858	0.00010507	0.0011353
ENSMUSG00000028542	Slc6a9	10.2176	10.3079	1.33277	6.15287	2.36451	2.78636	2.66196	2.71146	351.603	1.9331	0.49843	3.87837	0.000105157	0.00113559
ENSMUSG00000000876	Pxmp4	1.89607	1.60521	1.37312	2.75248	3.9687	4.15777	5.61546	4.62817	143.677	-1.54953	0.39965	-3.87721	0.000105659	0.00114035
ENSMUSG00000061232	H2-K1	23.6539	23.3522	18.692	48.2893	63.7172	61.0394	65.9232	58.0877	1891.52	-1.39915	0.360896	-3.87689	0.000105799	0.0011412
ENSMUSG00000023795	Pisd-ps2	6.72868	6.55217	8.06479	10.3006	10.8604	10.8465	14.8775	13.4869	305.725	-1.09224	0.281781	-3.87619	0.000106103	0.00114382
ENSMUSG00000025981	Coq10b	9.03942	8.88553	10.3248	7.28815	4.76455	5.00211	4.31171	4.09754	458.063	1.09418	0.282443	3.87399	0.000107066	0.00115221
ENSMUSG00000113041	Gm48302	0.360225	0.438875	0.273444	0.216642	1.61305	2.04705	2.42129	1.88109	30.9347	-2.39137	0.617274	-3.87409	0.000107023	0.00115221
ENSMUSG00000032806	Slc10a3	8.05137	7.59847	10.1862	9.01851	3.10458	3.33619	3.28843	3.1533	171.395	1.28333	0.331422	3.87219	0.000107862	0.00115944
ENSMUSG00000022130	Tgds	3.70382	3.43912	9.68188	5.29243	9.97614	7.09315	10.3732	8.66076	251.812	-1.4115	0.364593	-3.87143	0.000108199	0.00116239
ENSMUSG00000042851	Zc3h6	1.89183	1.80359	0.608968	0.849719	3.96762	4.11899	3.75582	4.80754	219.338	-1.22242	0.315831	-3.87048	0.000108621	0.00116625
ENSMUSG00000029321	Slc10a6	0.159761	0.247726	0.339565	0.538055	2.38464	1.94544	1.25282	1.29775	30.782	-2.58115	0.667252	-3.86833	0.000109582	0.00117589
ENSMUSG00000040026	Saa3	3.07299	2.01186	21.8245	8.9587	8.24078	6.13105	7.14772	8.43153	304.419	-1.63232	0.422126	-3.8669	0.000110227	0.00118214
ENSMUSG00000024360	Etf1	70.062	69.3154	85.0328	53.3273	35.0683	34.0908	34.5397	33.9098	2734.09	1.02603	0.265407	3.86588	0.000110691	0.00118644
ENSMUSG00000037892	Pcdh18	2.03624	1.98214	10.7719	4.00091	6.15423	6.05777	5.17152	6.64851	407.827	-1.56112	0.403885	-3.86527	0.000110967	0.00118871
ENSMUSG00000035769	Xylb	2.21483	2.30207	3.48799	2.83302	0.394737	0.972815	0.370328	0.767216	97.234	1.9137	0.495755	3.86017	0.000113309	0.00121172
ENSMUSG00000108067	Gm43953	1.25459	1.17326	1.02423	1.77953	5.01727	4.97237	3.97777	3.18645	113.904	-1.55443	0.402847	-3.85861	0.000114036	0.00121879
ENSMUSG00000074578	Zfas1	26.9894	26.008	31.0836	22.544	15.2402	14.1287	12.7981	12.8013	545.194	1.04942	0.272029	3.85773	0.000114446	0.00122248
ENSMUSG00000047441	Antxrl	0.0721726	0.279779	0.547858	0.36171	1.07727	0.756798	1.14541	1.50754	28.781	-2.7948	0.724656	-3.85673	0.000114912	0.00122653
ENSMUSG00000020308	Tpgs1	5.712	4.53041	23.1863	12.0233	7.08084	8.10508	13.8283	13.8748	219.814	-1.44413	0.374776	-3.85332	0.000116528	0.00124117
ENSMUSG00000071662	Polr2g	16.2183	15.0998	18.0123	15.7108	5.36147	3.97637	6.40175	6.63132	193.457	1.26042	0.3271	3.85332	0.000116528	0.00124117
ENSMUSG00000027787	Nmd3	6.48924	5.99006	8.52781	3.7821	2.85294	3.24845	2.32091	2.48944	643.436	1.37313	0.35651	3.8516	0.00011735	0.00124851
ENSMUSG00000118339	4930592I03Rik	1.9149	2.1365	1.41084	2.60812	9.24724	6.05815	6.78262	7.18923	79.8722	-1.78119	0.462499	-3.85122	0.000117532	0.00124973
ENSMUSG00000001054	Rmnd5b	18.8744	19.3223	18.8808	27.802	10.219	8.7958	8.17983	9.1838	465.062	1.13213	0.294048	3.85017	0.000118038	0.00125323
ENSMUSG00000057457	Phex	0.226545	0.42118	0.663308	0.927769	0.901727	1.24798	1.45023	1.01401	76.5121	-1.86785	0.48516	-3.84998	0.00011813	0.00125323
ENSMUSG00000038178	Slc43a2	1.81121	1.5401	1.63139	3.79621	3.83328	3.90909	4.71298	4.2036	453.363	-1.41283	0.36699	-3.84978	0.000118222	0.0012535
ENSMUSG00000031639	Tlr3	0.195505	0.332024	0.336388	0.43112	0.70036	1.21681	1.09509	1.17973	50.7073	-2.06789	0.537262	-3.84895	0.000118627	0.00125708
ENSMUSG00000005882	Uqcc1	5.7491	6.69715	5.92393	5.51047	3.01686	3.11071	3.08189	3.03605	387.518	1.02774	0.267109	3.84765	0.000119256	0.00126304
ENSMUSG00000071540	3425401B19Rik	0.621174	0.849881	0	0.00732508	0.0363601	0.0247195	0.0682236	0.014134	16.0383	4.46277	1.16016	3.84668	0.000119727	0.00126702
ENSMUSG00000023175	Bsg	230.76	219.701	351.559	784.941	541.79	512.11	561.936	513.122	11963.2	-1.25491	0.326446	-3.84416	0.000120968	0.00127755
ENSMUSG00000057551	Zfp317	12.0919	11.6565	9.82846	7.16251	6.90963	6.70465	5.42162	6.10439	565.67	1.03802	0.270045	3.84389	0.000121101	0.00127823
ENSMUSG00000102594	Gm38381	2.53566	2.32936	2.8306	1.07645	8.72733	7.50743	8.68896	6.71579	163.167	-1.6593	0.43175	-3.84319	0.000121448	0.00128116
ENSMUSG00000027435	Cd93	0.833464	1.01882	1.62027	2.21896	1.88125	2.22789	2.27732	2.34719	170.942	-1.31114	0.341324	-3.84133	0.000122371	0.00129018
ENSMUSG00000049225	Pdp1	3.08689	3.28554	3.78347	2.19155	6.92261	6.93728	8.01276	7.00702	329.774	-1.2322	0.320875	-3.84011	0.000122979	0.00129512
ENSMUSG00000034758	Tle6	1.49447	1.24143	1.06771	4.69218	5.24867	4.61651	5.04722	6.01882	161.276	-2.02493	0.52746	-3.83902	0.000123524	0.0012994
ENSMUSG00000084087	Gm13650	2.50776	2.16996	5.47293	1.31966	19.6516	13.8373	11.413	13.2774	53.5245	-2.41891	0.630078	-3.83906	0.000123507	0.0012994
ENSMUSG00000031520	Vegfc	0.44339	0.35297	4.60686	1.29996	1.32363	2.75587	1.70746	2.63695	65.7491	-2.48384	0.647335	-3.83703	0.00012453	0.00130925
ENSMUSG00000005198	Polr2a	108.286	105.058	84.0075	135.077	46.6433	47.9361	53.7912	52.466	7942.67	1.00568	0.262249	3.83484	0.000125644	0.00132021
ENSMUSG00000075284	Wipf1	15.3551	15.3528	6.92018	12.7444	6.63188	6.90321	6.67312	6.87902	810.549	1.17944	0.307685	3.83327	0.000126452	0.00132796
ENSMUSG00000116597	Gm536	0.112444	0.117622	0.369875	0.180333	0.708648	1.25515	0.559856	0.695918	38.5611	-2.45609	0.640795	-3.83288	0.000126653	0.00132859
ENSMUSG00000027778	Ift80	2.54471	2.99538	3.03016	2.20038	4.93944	5.42504	6.07163	5.26595	716.251	-1.02838	0.268463	-3.83061	0.000127825	0.00133787
ENSMUSG00000086499	Gm16217	0.550863	1.18974	1.75626	1.25891	5.5912	4.91918	7.71392	4.09116	29.5961	-2.64105	0.689439	-3.83072	0.000127769	0.00133787
ENSMUSG00000031360	Ctps2	3.50834	4.3038	7.54199	4.81655	10.087	9.36729	9.22167	8.22587	478.096	-1.15218	0.300863	-3.82958	0.000128364	0.00134192
ENSMUSG00000035521	Gnptg	12.7645	12.5919	7.90277	10.0178	5.94554	4.44017	5.83144	5.35771	258.856	1.1854	0.309547	3.82945	0.000128427	0.00134192
ENSMUSG00000087593	Gm16174	0.675287	0.280475	0.128152	0.406123	2.51988	3.94024	4.25532	7.44448	14.0195	-3.78908	0.989596	-3.82892	0.000128708	0.0013441
ENSMUSG00000032174	Icam5	0.0460579	0.0318829	0.104887	0.0692489	0.206242	0.303798	0.451475	0.855159	10.8202	-4.17458	1.09131	-3.8253	0.000130612	0.00136073
ENSMUSG00000006369	Fbln1	14.9934	15.1952	16.2524	32.8821	31.2618	31.6436	37.9446	32.1293	1645.82	-1.2139	0.317393	-3.82461	0.000130979	0.00136325
ENSMUSG00000029782	Tmem209	10.4044	9.58276	8.78652	3.18042	3.63839	3.13738	3.89553	3.22019	801.944	1.49269	0.390391	3.82359	0.000131524	0.00136816
ENSMUSG00000027495	Fam210b	2.139	2.1509	2.76314	4.18648	4.20097	4.07461	5.25494	5.095	191.716	-1.26913	0.331953	-3.82323	0.000131715	0.00136862
ENSMUSG00000037434	Slc30a1	3.89545	3.80566	3.12402	2.7864	1.89308	1.15569	1.55855	1.51683	183.68	1.32597	0.346817	3.82326	0.0001317	0.00136862
ENSMUSG00000097727	F630040K05Rik	0.0254801	0.0670254	0.116051	0.528676	0.760648	0.672267	0.570891	0.39917	29.6884	-3.23491	0.846244	-3.82267	0.000132017	0.001371
ENSMUSG00000001056	Nhp2	39.2037	35.4519	77.0506	33.3717	11.8448	8.11279	13.7661	13.2632	471.997	1.4664	0.383987	3.81888	0.000134061	0.00139145
ENSMUSG00000048154	Kmt2d	66.6745	65.752	27.3054	49.8012	28.4823	26.8066	31.9853	30.0699	11562.7	1.09366	0.286472	3.8177	0.000134702	0.00139578
ENSMUSG00000053219	Raet1e	12.4479	12.377	25.484	14.5566	26.7442	30.3672	27.8196	27.431	679.094	-1.15407	0.302603	-3.81382	0.000136837	0.00141633
ENSMUSG00000022962	Gart	14.4335	14.7405	19.0084	11.3226	7.52262	7.12249	7.02051	6.4149	799.611	1.12119	0.294119	3.81203	0.000137833	0.00142585
ENSMUSG00000035692	Isg15	1.06192	2.32559	1.09922	11.5537	23.6317	26.3523	35.1483	25.318	157.819	-4.13801	1.08568	-3.81144	0.000138161	0.00142845
ENSMUSG00000032491	Nradd	19.9079	17.8817	19.3366	26.6412	11.1502	12.1667	8.15935	9.23212	401.407	1.11115	0.291581	3.81078	0.000138529	0.00143122
ENSMUSG00000038843	Gcnt1	0.15317	0.153336	0.679737	0.375558	1.02003	0.717381	0.890958	0.560581	46.5212	-2.21478	0.581213	-3.81061	0.000138625	0.00143122
ENSMUSG00000048078	Tenm4	26.6351	26.2286	0.188707	4.54928	1.03126	0.733864	0.904196	0.962845	2284.5	4.82326	1.26577	3.81055	0.000138658	0.00143122
ENSMUSG00000029163	Emilin1	3.24417	3.42188	3.13046	13.1284	10.7516	11.7036	11.0493	11.6928	596.894	-1.7703	0.464763	-3.80904	0.00013951	0.00143763
ENSMUSG00000038141	Tmem181a	3.72083	3.35486	2.258	3.21636	2.01114	1.54607	1.19012	1.61166	219.747	1.31478	0.345219	3.80854	0.000139791	0.00143974
ENSMUSG00000116226	Gm49502	1.76903	1.91481	1.83117	0.9285	2.88055	5.15698	5.58503	6.56912	99.7433	-1.72367	0.452605	-3.80834	0.000139905	0.00144011
ENSMUSG00000032511	Scn5a	2.41605	2.45083	0.93464	1.48098	0.554812	0.652224	1.08439	0.745852	160.516	1.4361	0.377172	3.80755	0.000140351	0.00144391
ENSMUSG00000034522	Zfp395	4.31603	3.31924	2.65585	12.599	11.2579	11.8152	13.6941	13.9106	617.975	-1.85649	0.487739	-3.80632	0.000141049	0.00144949
ENSMUSG00000053684	BC048403	4.65282	4.63204	4.25474	5.79172	1.16288	1.77881	1.39402	1.88348	142.207	1.47528	0.387806	3.80416	0.000142285	0.00146139
ENSMUSG00000022676	Snai2	27.301	25.5331	8.66687	6.76553	14.7363	10.5637	12.3203	12.4309	424.386	1.09304	0.287337	3.80402	0.000142366	0.00146142
ENSMUSG00000031227	Magee1	4.72197	5.48403	6.79152	7.86414	11.1287	11.213	10.7618	9.76115	426.708	-1.0002	0.263042	-3.80242	0.000143289	0.00146848
ENSMUSG00000103629	Gm5694	6.98779	6.91867	7.95659	4.20251	14.5391	16.1159	22.2392	18.6751	111.073	-1.55067	0.407936	-3.80127	0.000143958	0.00147372
ENSMUSG00000020101	Vsir	1.70546	2.27496	0.472632	2.54791	6.94994	6.71654	7.61952	7.8849	321.885	-1.95802	0.51519	-3.80058	0.00014436	0.00147702
ENSMUSG00000002489	Tiam1	0.270168	0.340377	0.563979	1.66137	1.12913	0.959554	1.19173	1.04243	127.662	-1.85604	0.488422	-3.80008	0.000144647	0.00147835
ENSMUSG00000029922	Mkrn1	8.59222	8.13225	5.91882	8.56028	3.65125	4.35956	3.85366	3.76121	368.933	1.13565	0.299113	3.79672	0.000146623	0.00149608
ENSMUSG00000064354	mt-Co2	4.46489	3.48912	6.176	4.41569	16.587	12.787	13.0604	11.0533	87.4452	-1.60944	0.423954	-3.79625	0.000146903	0.00149812
ENSMUSG00000090693	Trim43a	0.171034	0.22732	0.233696	0.205722	1.12328	1.00665	1.34123	1.50841	20.4838	-2.80499	0.739389	-3.79366	0.000148443	0.00151218
ENSMUSG00000078700	D030028A08Rik	1.20165	1.19603	1.24088	0.846386	0.355493	0.516322	0.303192	0.339189	66.7472	1.88549	0.497358	3.79102	0.000150032	0.0015267
ENSMUSG00000018433	Nol11	10.515	9.6818	14.4059	6.84192	5.67291	5.32231	4.25771	3.89584	576.093	1.31085	0.34595	3.78914	0.000151169	0.0015366
ENSMUSG00000025980	Hspd1	155.204	144.573	287.828	84.0715	57.8196	52.0294	54.6041	47.068	4141.3	1.56047	0.411848	3.78893	0.000151296	0.00153705
ENSMUSG00000020832	Eral1	14.1538	12.6439	9.40388	13.0832	5.1811	6.40709	5.19595	6.38928	291.659	1.19646	0.315833	3.78828	0.000151695	0.00153869
ENSMUSG00000040749	Siah1b	5.7009	5.7821	10.3812	5.95183	1.52977	1.69003	1.70427	2.0813	130.955	1.58159	0.417739	3.78607	0.000153049	0.00155149
ENSMUSG00000043017	Ptgir	3.52156	2.40111	10.7855	6.13332	7.41363	6.38284	7.24026	7.62981	304.78	-1.34095	0.354195	-3.78591	0.00015315	0.00155167
ENSMUSG00000025328	Padi3	0	0.00545164	0.0298909	0.106567	0.0587754	0.239751	0.661692	0.228473	8.1402	-6.54355	1.72849	-3.7857	0.000153278	0.00155185
ENSMUSG00000031289	Il13ra2	1.13061	1.16985	0.383949	3.32821	6.12859	7.24615	5.49965	6.69813	127.866	-2.40842	0.636221	-3.7855	0.000153398	0.00155185
ENSMUSG00000032257	Ankk1	0.184169	0.146612	1.10094	1.31528	1.51193	0.817639	0.83817	0.908298	35.6986	-2.44485	0.645852	-3.78547	0.000153417	0.00155185
ENSMUSG00000079043	Fastkd5	2.92624	2.624	2.88768	1.46204	1.27674	1.09642	0.252167	0.888113	71.7748	2.16185	0.571236	3.7845	0.000154017	0.00155708
ENSMUSG00000031984	2810004N23Rik	4.51798	4.98025	5.39282	4.03377	1.85812	1.62262	2.22411	2.11706	300.198	1.13407	0.299997	3.78028	0.000156654	0.00158203
ENSMUSG00000070420	Zscan25	11.5809	11.7059	7.24123	11.3893	1.15591	4.32215	3.94338	2.94105	185.734	1.7737	0.469349	3.77906	0.000157422	0.00158889
ENSMUSG00000074384	AI429214	1.75819	1.43129	0.507161	2.70692	5.87851	7.24369	7.2877	6.65131	114.628	-2.13357	0.564596	-3.77893	0.000157504	0.00158889
ENSMUSG00000028646	Rragc	31.8917	31.3291	46.3205	24.0421	16.9186	15.9958	13.1986	14.6148	1152.18	1.18274	0.313136	3.77707	0.000158683	0.00159907
ENSMUSG00000019659	Ccdc12	5.1391	5.63615	4.1879	7.40857	1.65448	1.43157	1.83439	1.90017	139.576	1.5273	0.404551	3.77529	0.000159821	0.0016088
ENSMUSG00000042997	Nhlrc3	6.16694	6.24663	3.93524	2.46354	3.24749	2.76357	2.81556	2.86428	489.721	1.1275	0.298643	3.77542	0.000159741	0.0016088
ENSMUSG00000051457	Spn	2.23273	2.21198	2.88345	3.89755	4.15498	3.94291	4.58834	5.21555	241.985	-1.14653	0.304094	-3.77033	0.000163032	0.00163759
ENSMUSG00000025026	Add3	11.3075	10.6212	3.1976	5.55933	4.35047	4.32857	5.15396	4.72775	557.623	1.15197	0.305622	3.76927	0.000163723	0.00164365
ENSMUSG00000025795	Rassf3	11.4943	12.0531	8.6445	11.916	10.114	8.60407	5.41499	5.88705	503.354	1.05569	0.28009	3.76912	0.000163826	0.0016438
ENSMUSG00000026029	Casp8	5.41898	5.31991	14.0323	12.2178	7.84343	9.35546	10.8406	10.7257	388.956	-1.00616	0.267197	-3.76563	0.000166127	0.00166497
ENSMUSG00000041216	Clvs1	0.143518	0.156474	0.401731	0.291307	0.883658	0.591654	0.527557	0.666178	49.1745	-1.99832	0.530663	-3.76571	0.000166078	0.00166497
ENSMUSG00000030880	Polr3e	4.41725	4.63437	4.96301	4.91506	3.18577	2.23439	1.89163	2.10055	252.712	1.17403	0.312017	3.76271	0.000168084	0.00168291
ENSMUSG00000079014	Serpina3i	0	0	0	0.0183522	0.637676	0.71222	0.512782	0.247879	8.40306	-6.96099	1.8502	-3.7623	0.00016836	0.00168477
ENSMUSG00000018796	Acsl1	4.81014	4.53348	2.87488	1.76764	1.60409	1.58983	2.41147	1.5476	393.295	1.25365	0.333233	3.76207	0.000168515	0.00168542
ENSMUSG00000020620	Abca8b	6.56446	6.09095	0.867522	1.0887	3.65731	3.47915	3.27753	2.96007	368.69	1.02449	0.272333	3.76191	0.00016862	0.00168557
ENSMUSG00000030505	Prmt3	7.64005	7.81321	9.11598	6.43951	3.91952	4.31864	3.93076	3.50692	496.799	1.06028	0.281937	3.76069	0.000169444	0.001692
ENSMUSG00000047786	Lix1	0.474313	0.760647	0.045006	0.035657	0.235991	0.100275	0	0	10.0676	6.56604	1.7463	3.75998	0.000169929	0.00169502
ENSMUSG00000105818	Gm43256	3.93014	3.47749	3.23335	2.40323	11.2737	11.8531	7.87095	7.97484	285.357	-1.1022	0.293236	-3.75875	0.000170762	0.00170153
ENSMUSG00000084899	Gm15344	2.09563	2.63353	3.0592	2.32676	13.9557	14.0682	12.6413	8.04384	43.9525	-2.07393	0.551904	-3.75776	0.000171438	0.00170735
ENSMUSG00000022849	Hspbap1	2.52797	2.60648	1.08249	0.987572	0.623513	1.04512	1.04889	1.06143	183.686	1.28242	0.341326	3.75717	0.000171849	0.00170961
ENSMUSG00000037432	Fer1l5	1.64434	1.76506	0.632209	0.70637	0.86063	1.25688	0.657892	0.495625	90.4587	1.59551	0.424744	3.75639	0.00017238	0.00171236
ENSMUSG00000051615	Rap2a	4.56652	4.37624	12.6119	9.11552	11.4569	10.3196	9.16114	9.01987	525.337	-1.02433	0.272693	-3.75637	0.000172399	0.00171236
ENSMUSG00000067212	H2-T23	4.22843	4.44265	4.58285	18.5781	17.2514	16.7344	16.1189	13.1394	487.489	-1.75204	0.466643	-3.75457	0.00017364	0.00172285
ENSMUSG00000104501	Gm37736	0.871944	0.66395	0.772202	0.335029	3.75986	2.9494	2.37419	3.06362	73.5509	-1.85427	0.494162	-3.75236	0.000175177	0.00173718
ENSMUSG00000076665	Ighv7-1	0.560879	0.103536	1.70304	1.68658	1.67437	4.17385	6.28334	3.68824	12.8037	-4.22435	1.12656	-3.74977	0.000176995	0.00175334
ENSMUSG00000031880	Rrad	0.215175	0.226407	1.24137	0.724686	1.15624	0.393036	3.49528	0.898913	23.3734	-3.26503	0.870783	-3.74953	0.000177164	0.00175409
ENSMUSG00000103552	Gm38217	0.223735	0.247804	0.509508	0.403668	2.00372	1.66495	2.29756	2.25014	15.5063	-3.24976	0.866847	-3.74894	0.000177584	0.00175732
ENSMUSG00000005846	Rsl1d1	60.3824	58.0149	71.5715	39.9477	28.3531	25.6808	29.1252	25.4261	1356.53	1.11985	0.298733	3.74865	0.000177786	0.00175839
ENSMUSG00000104968	Gm43803	2.03776	2.62497	4.84232	2.6109	12.96	15.2842	5.95523	11.001	77.9206	-1.87259	0.499622	-3.74802	0.000178238	0.00176193
ENSMUSG00000028348	Cavin4	15.7936	14.7114	6.09475	10.492	7.59499	6.06875	6.19998	6.32645	267.142	1.28226	0.34219	3.74723	0.000178798	0.00176653
ENSMUSG00000033065	Pfkm	15.5849	16.9295	18.0618	44.8602	41.5509	37.2798	40.9165	41.0515	1518.91	-1.33356	0.355949	-3.74648	0.000179336	0.00177091
ENSMUSG00000019961	Tmpo	28.5152	28.0852	34.1244	13.8612	13.1529	12.3422	11.3718	11.5146	2985.79	1.30624	0.348688	3.74615	0.000179566	0.00177177
ENSMUSG00000031982	Arv1	8.42167	9.3049	4.27229	4.96603	2.33013	2.0844	3.79682	2.95569	111.801	1.41736	0.378358	3.74609	0.000179613	0.00177177
ENSMUSG00000095663	Gm2310	0.393754	0.350448	0.875339	1.06563	1.25942	1.39849	1.73293	1.50133	36.733	-2.12393	0.567036	-3.74567	0.000179914	0.00177381
ENSMUSG00000019715	Gle1	10.7146	10.6292	12.4751	8.37495	4.89272	4.48036	5.2147	5.18821	669.467	1.03693	0.27689	3.74493	0.000180445	0.0017781
ENSMUSG00000022475	Hdac7	11.8653	10.9023	20.9347	34.1326	23.9639	22.5008	23.1012	23.1426	2044.59	-1.02283	0.273173	-3.74428	0.000180914	0.00178178
ENSMUSG00000026885	Ttll11	2.39488	2.46105	3.03417	2.79946	0.805561	1.36916	0.425109	0.958992	101.758	1.72947	0.462127	3.7424	0.000182268	0.00179417
ENSMUSG00000022758	P2rx6	0.339756	0.315157	0.19343	1.19534	0.760696	0.982606	2.75948	1.34051	55.9207	-2.63544	0.704385	-3.74147	0.000182944	0.00179893
ENSMUSG00000020644	Id2	1.97642	1.68803	5.81097	7.03135	3.32401	3.67224	4.2879	4.68394	140.516	-1.30802	0.349673	-3.74069	0.000183518	0.00180363
ENSMUSG00000034647	Ankrd12	8.16489	7.68184	4.31681	2.81741	4.43571	4.57354	4.09231	3.75786	972.095	1.01484	0.271323	3.74036	0.000183759	0.00180505
ENSMUSG00000103233	Gm37159	0.320035	0.453506	0.871715	0.48684	1.18019	1.71933	1.529	1.6166	52.3186	-1.99674	0.533892	-3.73998	0.000184035	0.00180681
ENSMUSG00000029861	Fam131b	3.45615	3.11823	4.77008	11.437	7.40492	7.66885	7.827	9.72921	403.602	-1.42245	0.380388	-3.73947	0.000184407	0.00180951
ENSMUSG00000020407	Upp1	3.39158	2.43402	4.72873	9.82399	8.57506	7.76132	9.01408	7.51002	185.29	-1.51153	0.40426	-3.739	0.000184755	0.00181198
ENSMUSG00000114584	Gm47694	1.66987	1.55621	0.785146	0.517124	0.223208	0.303497	0.279208	0.506136	56.4502	1.97495	0.528449	3.73725	0.000186041	0.00182363
ENSMUSG00000067367	Lyar	8.05577	8.08494	17.2724	7.75168	2.61581	2.20861	2.69155	2.88647	219.741	1.52827	0.409089	3.7358	0.000187121	0.0018323
ENSMUSG00000044005	Gls2	0.410245	0.714024	1.54224	2.4085	2.62434	2.22029	2.24321	1.70023	85.4743	-1.75145	0.46903	-3.73418	0.000188325	0.00184119
ENSMUSG00000115138	Gm36899	0.0548636	0.167106	0.24988	0.329954	1.31026	1.00213	3.68772	0.509328	16.0512	-4.0281	1.07869	-3.73425	0.000188278	0.00184119
ENSMUSG00000033268	Duox1	1.35295	1.77322	0.860734	1.38712	0.500054	0.431491	0.25261	0.508385	66.0567	1.96833	0.5272	3.73356	0.000188791	0.00184413
ENSMUSG00000000359	Rem1	10.734	9.39591	9.74903	17.833	20.1095	17.3769	28.4754	19.8348	510.862	-1.25995	0.33749	-3.73329	0.000188995	0.00184485
ENSMUSG00000025782	Taf3	5.6511	5.37371	4.27359	5.02765	1.8075	2.47923	2.79648	2.39136	337.912	1.09537	0.293518	3.73185	0.000190077	0.00185444
ENSMUSG00000034818	Celf5	0.111273	0.215676	0.222685	0.626618	0.845545	0.708292	0.793261	0.833446	51.8765	-2.26424	0.606792	-3.73149	0.000190348	0.00185611
ENSMUSG00000001785	Pwp1	15.9631	16.1283	24.9354	14.4005	10.0542	7.18649	6.91285	6.90643	535.129	1.21562	0.325825	3.73089	0.000190804	0.00185874
ENSMUSG00000019577	Pdk4	2.68682	2.08738	8.81847	2.81325	8.42478	8.74833	7.25421	7.58163	301.686	-1.64221	0.440168	-3.73087	0.000190816	0.00185874
ENSMUSG00000008496	Pou2f2	0.0493992	0.102588	0.0312489	0.0990303	0.368674	0.342547	0.46117	0.525478	28.9685	-2.63332	0.705941	-3.73023	0.000191306	0.00186254
ENSMUSG00000046338	Gpat2	1.96265	2.33825	0.235237	0.636769	0.231277	0.104823	0.433952	0.149838	28.4176	3.02501	0.811386	3.72819	0.000192857	0.00187569
ENSMUSG00000028383	Hsdl2	5.09908	4.42398	7.88881	4.57073	10.3655	11.4083	9.79257	12.5951	328.109	-1.2427	0.333366	-3.72774	0.000193201	0.00187708
ENSMUSG00000045382	Cxcr4	5.66804	4.63559	0.598371	0.902994	1.79291	0.609456	1.15641	1.13254	52.9335	2.16964	0.582211	3.72655	0.000194117	0.001885
ENSMUSG00000031938	4931406C07Rik	1.37968	1.19793	1.3269	1.47928	2.16185	2.29963	2.57018	2.67321	291.116	-1.0309	0.276723	-3.72539	0.000195017	0.00189106
ENSMUSG00000040263	Klhdc4	8.16299	7.05453	7.18291	7.89228	3.16902	2.91596	3.89574	3.33455	286.98	1.08154	0.290319	3.72535	0.000195045	0.00189106
ENSMUSG00000022718	Dgcr8	6.04941	5.44025	6.59358	4.41777	3.3433	3.75842	2.74141	2.66063	478.121	1.08897	0.292379	3.72452	0.000195687	0.00189353
ENSMUSG00000026205	Slc23a3	1.87909	2.03788	0.14264	0.131845	0.186985	0.0953418	0.175423	0.218057	18.7193	3.28016	0.880698	3.7245	0.000195704	0.00189353
ENSMUSG00000034771	Tle2	1.89821	1.76409	0.66249	2.76214	4.68963	4.84881	6.29395	6.10188	320.421	-1.75979	0.472614	-3.72353	0.000196457	0.00189982
ENSMUSG00000039630	Hnrnpu	45.0882	45.5076	44.7969	23.9846	22.3052	20.8761	22.0239	20.4712	5044.61	1.09244	0.293514	3.72193	0.000197702	0.00191089
ENSMUSG00000027713	1810062G17Rik	0.521475	0.309415	1.30065	1.6129	3.33587	2.41909	2.0864	3.11215	23.7641	-2.75781	0.741194	-3.72077	0.000198615	0.00191743
ENSMUSG00000029571	Tmem106b	15.0792	14.1203	30.1327	16.736	35.5447	35.254	30.6044	30.827	2562.28	-1.07335	0.288483	-3.72068	0.000198687	0.00191743
ENSMUSG00000019066	Rab3d	2.83046	2.75428	3.35179	9.81474	7.53227	8.41982	8.15367	8.07067	379.259	-1.53895	0.413864	-3.7185	0.00020041	0.00193031
ENSMUSG00000031292	Cdkl5	0.246253	0.283234	0.194119	0.432903	0.53721	0.913058	0.928405	0.818817	110.741	-1.71211	0.460431	-3.7185	0.000200412	0.00193031
ENSMUSG00000046245	Pilra	0.109816	0.103385	0.283426	0.369848	0.524527	0.668627	0.73814	0.790096	19.6762	-2.85599	0.768054	-3.71847	0.000200435	0.00193031
ENSMUSG00000026676	Ccdc3	4.29566	3.80059	4.0326	1.89554	0.607037	1.00595	0.996627	1.17985	84.414	1.87749	0.504943	3.71821	0.000200638	0.00193095
ENSMUSG00000048920	Fkrp	4.25992	4.72172	6.59285	5.2845	1.32864	2.19368	1.85192	1.9626	267.072	1.2332	0.331673	3.71812	0.000200708	0.00193095
ENSMUSG00000035268	Pkig	5.93618	6.39581	9.43831	16.9194	12.1864	10.4943	14.9103	12.8495	631.166	-1.1672	0.314098	-3.71602	0.000202386	0.00194609
ENSMUSG00000018411	Mapt	1.52296	1.17527	0.184697	0.433571	0.780157	0.530391	0.277623	0.386924	70.7269	1.98628	0.534614	3.71536	0.000202915	0.00195018
ENSMUSG00000039206	Daglb	2.8517	3.22331	3.35476	3.1741	1.10119	1.31014	1.35098	1.53937	304.025	1.06517	0.286973	3.71175	0.000205835	0.0019762
ENSMUSG00000115207	Gm49132	0.622326	0.358242	0.174044	0.866735	0	0.0166189	0	0	14.9886	6.48641	1.74751	3.7118	0.00020579	0.0019762
ENSMUSG00000013418	B4galnt2	3.19232	3.26292	0.179501	0.331832	0.352959	0.519914	0.55189	0.503079	27.1829	2.62672	0.707776	3.71123	0.000206254	0.00197921
ENSMUSG00000108154	Gm44033	3.90597	4.29913	3.40975	2.40781	1.45754	2.57638	0.546967	0.226632	23.2266	3.6066	0.972481	3.70866	0.000208363	0.0019974
ENSMUSG00000102448	Gm37101	0.40794	0.513437	0.985296	0.669104	2.15884	1.67467	1.92148	1.37713	63.0598	-1.79987	0.48539	-3.70808	0.000208833	0.00200075
ENSMUSG00000047894	Ang2	0.757436	0.545298	5.97964	2.73317	2.26115	1.69097	4.45479	2.90057	33.908	-2.51431	0.678316	-3.7067	0.000209978	0.00200979
ENSMUSG00000048349	Pou4f1	1.07494	0.707911	0.0551337	0.244612	0	0.103185	0.040683	0.0505703	18.8807	4.24272	1.14475	3.70626	0.000210346	0.00201125
ENSMUSG00000106828	Gm34648	2.40945	1.33433	5.02976	1.32831	14.3857	11.0027	21.9313	5.82506	37.9402	-2.90625	0.784125	-3.70636	0.000210261	0.00201125
ENSMUSG00000063564	Col23a1	0.65074	0.878	0.0718506	0.932149	0.0706411	0.0120064	0.0331365	0.0274598	27.242	4.69701	1.2674	3.70602	0.000210543	0.00201211
ENSMUSG00000030688	Stard10	1.45889	2.26838	1.02225	5.75363	7.53778	5.83632	8.87889	7.45549	172.637	-2.11881	0.571792	-3.70555	0.000210929	0.00201477
ENSMUSG00000028932	Psmc2	27.8831	27.9617	27.2074	16.3148	13.9737	14.1132	13.9408	13.2432	1380.75	1.03945	0.28055	3.70506	0.000211338	0.00201764
ENSMUSG00000029070	Mxra8	15.0245	16.1901	10.999	27.2755	39.9921	31.3189	43.9026	36.1657	1143.84	-1.35753	0.366621	-3.70282	0.000213216	0.0020335
ENSMUSG00000018774	Cd68	15.3334	17.3566	10.287	11.7218	4.51294	5.91711	6.19961	7.51835	175.9	1.24055	0.335127	3.70173	0.000214132	0.00204083
ENSMUSG00000026479	Lamc2	1.3423	1.33242	3.85784	3.45247	2.72181	2.28734	2.88452	2.65488	292.963	-1.04687	0.282813	-3.70165	0.000214204	0.00204083
ENSMUSG00000091383	Hist1h2al	0.200196	0.776063	444.656	1.44479	14.3433	10.9702	80.7382	65.2805	372.067	-7.16301	1.93534	-3.70116	0.000214612	0.00204368
ENSMUSG00000038260	Trpm4	1.37914	1.67679	1.38476	4.12828	5.0528	4.2685	4.26633	4.53207	512.792	-1.5237	0.411762	-3.70044	0.000215228	0.0020485
ENSMUSG00000007038	Neu1	11.2898	11.6889	17.1815	10.8243	5.53578	3.68972	5.29531	4.7468	465.44	1.19892	0.324008	3.70028	0.000215365	0.00204876
ENSMUSG00000116908	Gm49599	2.37099	2.04331	0.626899	0.608825	5.12958	5.43379	4.77509	4.52898	230.742	-1.07939	0.291848	-3.69847	0.000216902	0.00206128
ENSMUSG00000029379	Cxcl3	0	0	0.0736377	0.0233364	0.75294	0.019688	0.108674	0.562856	9.56765	-7.52433	2.03619	-3.69529	0.000219635	0.0020862
ENSMUSG00000045903	Npas4	0.311765	0.190826	0.373672	1.39143	1.27359	0.98241	1.19484	1.35193	51.9008	-2.38658	0.645988	-3.69447	0.00022035	0.00209193
ENSMUSG00000039148	Sart1	16.3054	15.4582	10.0555	19.0522	4.94311	5.16923	7.66468	6.4984	891.893	1.16823	0.31624	3.69413	0.000220637	0.00209359
ENSMUSG00000105660	Gm42975	0.455173	0.100828	0.0691038	0.136872	0.951168	1.98615	1.7847	2.79947	21.9197	-3.21551	0.87089	-3.69221	0.000222317	0.00210846
ENSMUSG00000006221	Hspb7	0.171565	0.413976	0.223259	1.53297	1.5365	1.71612	2.60841	1.67805	48.5583	-2.8026	0.759295	-3.69106	0.000223325	0.00211695
ENSMUSG00000053846	Lipg	1.28104	1.22755	10.4236	1.70533	4.12502	4.22121	5.64368	4.79377	279.672	-2.05588	0.55704	-3.69072	0.000223622	0.00211869
ENSMUSG00000042854	Trp53rkb	1.02595	1.08408	0.859361	0.801413	0.563263	0.311135	0.132108	0.314745	52.0097	2.13179	0.577663	3.69037	0.000223924	0.00212047
ENSMUSG00000048826	Dact2	1.06449	0.939869	2.66808	2.89899	2.21845	2.71072	2.64378	2.56378	106.196	-1.3852	0.37601	-3.68393	0.000229661	0.0021704
ENSMUSG00000063193	Cd300lb	0.0930632	0.0708639	4.13266	0.559689	0.62509	1.10964	0.847077	0.701962	42.1414	-3.27606	0.889669	-3.68233	0.000231109	0.00218298
ENSMUSG00000001786	Fbxo7	3.68982	3.63065	2.29242	2.41722	2.19646	1.5267	1.84535	1.31258	207.421	1.23616	0.336156	3.67734	0.000235676	0.00222275
ENSMUSG00000035293	G2e3	3.95012	3.71499	10.8835	3.29173	13.462	11.9992	11.5209	10.5359	970.737	-1.52478	0.414631	-3.67745	0.000235576	0.00222275
ENSMUSG00000089726	Mir17hg	1.76575	1.63684	2.72445	0.888795	1.20322	1.12963	0.322519	0.356356	62.9294	2.3105	0.629055	3.67297	0.000239746	0.00225658
ENSMUSG00000025264	Tsr2	5.47568	5.75854	8.2048	3.59347	1.49087	1.61086	1.84826	2.06977	202.944	1.51354	0.412265	3.67128	0.000241343	0.00226933
ENSMUSG00000118365	Gm41724	15.8231	13.0071	26.4622	50.8519	47.2361	34.2461	39.1221	35.289	255.318	-1.37154	0.373815	-3.66902	0.000243478	0.00228825
ENSMUSG00000061603	Akap6	7.70169	7.00896	1.4052	2.69115	3.41121	3.06124	3.52031	3.07105	839.86	1.16016	0.316318	3.66771	0.000244731	0.00229772
ENSMUSG00000097267	1700109K24Rik	9.05187	9.52186	6.21518	5.7995	23.899	22.2946	20.1282	17.3662	302.601	-1.00586	0.274504	-3.6643	0.000248019	0.00232625
ENSMUSG00000021952	Xpo4	9.126	9.06056	14.3399	5.47323	3.88923	4.20361	3.13508	3.83829	1010.65	1.37983	0.376617	3.66374	0.000248555	0.00233011
ENSMUSG00000032757	Bet1	2.056	2.38298	3.67386	2.59336	5.92044	5.02205	5.24861	4.94065	210.766	-1.19002	0.324997	-3.66162	0.000250622	0.00234631
ENSMUSG00000041923	Nol4	1.58577	1.90163	2.11788	1.76398	3.80851	3.59346	3.47284	4.09547	225.676	-1.11717	0.305106	-3.66158	0.00025066	0.00234631
ENSMUSG00000102808	5430420F09Rik	1.35808	1.13858	1.34591	0.476444	5.51825	4.47895	4.22615	4.72791	74.2982	-1.85821	0.507485	-3.6616	0.000250648	0.00234631
ENSMUSG00000035547	Capn5	3.0314	3.24446	1.91603	7.7538	9.67746	9.61775	9.46024	10.6538	538.863	-1.68048	0.459087	-3.66049	0.000251735	0.0023552
ENSMUSG00000024500	Ppp2r2b	3.06548	3.56502	0.116349	0.798895	0.152521	0.362921	0.238483	0.731224	63.8712	2.70779	0.740054	3.65891	0.000253287	0.00236853
ENSMUSG00000041912	Tdrkh	0.795567	0.584376	4.2106	1.17622	2.96872	3.19563	1.94961	2.93631	194.219	-1.84336	0.503837	-3.65864	0.000253559	0.0023687
ENSMUSG00000057729	Prtn3	0	0.0108498	0	0.494874	0.701843	0.755487	0.987667	0.636586	11.0271	-6.4398	1.76015	-3.65866	0.000253536	0.0023687
ENSMUSG00000015748	Prpf3	12.6238	12.82	12.6403	7.32527	5.58301	4.16058	6.0436	5.45343	669.636	1.14872	0.314078	3.65742	0.000254765	0.00237878
ENSMUSG00000069808	Fam57a	1.96982	1.8664	8.90935	6.7933	3.39962	3.76877	3.7928	3.97643	404.761	-1.02205	0.279655	-3.65467	0.000257511	0.00240202
ENSMUSG00000031939	Taf1d	17.8671	18.4453	25.7038	10.0385	8.62556	8.34211	7.47626	7.07552	1645.02	1.31986	0.361223	3.65387	0.000258322	0.00240838
ENSMUSG00000106659	Gm42161	0.467399	0.362377	0.14192	0.281097	1.67437	3.32011	2.61806	4.44758	17.1536	-3.15209	0.862779	-3.65341	0.00025878	0.00241145
ENSMUSG00000035397	Klf16	12.4362	11.8977	16.8191	16.5765	3.56101	5.0222	4.97568	6.45	368.929	1.07539	0.294557	3.65086	0.00026136	0.00243428
ENSMUSG00000106691	2700029L08Rik	0.416926	0.256543	0.703302	0.195022	2.21268	2.82056	1.68664	2.58036	28.2679	-2.74481	0.751897	-3.65051	0.000261719	0.00243641
ENSMUSG00000100782	Gm28231	0	0.036152	0.0792873	0.188451	0.233858	0.450468	0.585059	0.606039	10.0524	-4.61938	1.26579	-3.6494	0.00026285	0.00244572
ENSMUSG00000023913	Pla2g7	0.256981	0.0452815	0.106403	1.0397	0.697414	1.92026	1.70115	1.38261	36.8626	-3.4814	0.954015	-3.6492	0.000263055	0.00244641
ENSMUSG00000040565	Btaf1	12.2118	12.1957	11.2485	5.80064	6.91194	6.68614	4.92825	6.02617	1201.86	1.1529	0.31612	3.64703	0.000265287	0.00246227
ENSMUSG00000028167	Bdh2	2.66675	2.53358	1.13943	1.43094	0.572043	1.23153	1.02862	0.518855	83.8895	1.80964	0.496262	3.64654	0.000265794	0.0024633
ENSMUSG00000112546	Gm6992	0.0844634	0.105243	0.416752	0.863548	0.126073	0.471409	1.41932	1.12717	13.1594	-3.69612	1.01358	-3.64659	0.000265746	0.0024633
ENSMUSG00000102964	9430034N14Rik	1.90062	2.34836	0.966367	1.8224	1.17759	0.618635	0.502169	0.561791	66.4899	1.98913	0.545553	3.64608	0.000266273	0.00246652
ENSMUSG00000044041	Krt13	1.71436	2.0639	3.81921	7.12755	3.67148	2.72298	5.63637	5.70875	104.922	-1.57636	0.432403	-3.64559	0.000266781	0.00246878
ENSMUSG00000117123	Gm49890	9.49004	11.0815	14.5972	16.3336	21.0613	19.3238	22.3819	20.5038	260.003	-1.04991	0.287993	-3.64562	0.000266751	0.00246878
ENSMUSG00000078794	Dact3	1.58937	1.23225	1.8442	3.80979	2.84682	2.02758	4.13336	4.3211	115.669	-1.59634	0.438269	-3.64238	0.000270131	0.00249484
ENSMUSG00000034777	Vax2	0.382499	0.453908	1.65916	2.07034	4.2412	1.66349	3.82591	1.52183	34.8681	-2.60842	0.716982	-3.63806	0.000274703	0.00253456
ENSMUSG00000020216	Jsrp1	5.90585	6.42841	0.309179	1.89839	0.151987	0.464979	0.855534	0.886213	39.9831	2.82133	0.775781	3.63677	0.000276083	0.00254603
ENSMUSG00000025134	Alyref	14.7436	14.8856	25.9128	11.4823	5.38293	4.14395	6.18882	5.68249	602.457	1.32187	0.363589	3.6356	0.000277331	0.00255629
ENSMUSG00000089849	Runx2os2	2.07415	2.91755	2.01533	2.94389	8.66865	10.103	11.8504	6.25802	67.988	-1.80621	0.497026	-3.63403	0.000279032	0.00256992
ENSMUSG00000043300	B3galnt1	2.04134	2.85398	5.96966	4.74971	6.49355	6.58802	5.71713	6.40756	146.925	-1.29513	0.356444	-3.63347	0.000279639	0.00257375
ENSMUSG00000112592	Gm19972	0.910635	1.19771	1.6099	1.28989	2.71849	3.05191	2.04702	3.25364	161.634	-1.33578	0.367653	-3.63326	0.00027986	0.00257452
ENSMUSG00000048489	Depp1	0.0999504	0.179892	0.45523	3.3061	1.49189	2.2821	1.39964	1.85578	26.6819	-3.46201	0.953668	-3.63021	0.000283193	0.00260262
ENSMUSG00000050538	B230217C12Rik	0.06046	0.16741	0.344211	0.290889	0.8122	1.07368	1.10063	0.912082	18.9719	-2.98535	0.8225	-3.62961	0.000283855	0.00260486
ENSMUSG00000018541	Cwc25	5.6947	5.56726	5.37293	6.28425	2.96701	3.36642	2.78355	2.75868	312.039	1.02312	0.282049	3.62744	0.000286242	0.00262349
ENSMUSG00000109585	Gm45358	0.294431	0.228274	0.357601	0.354146	0.966848	0.985971	1.73167	1.12751	24.7353	-2.45814	0.677661	-3.62739	0.000286306	0.00262349
ENSMUSG00000030659	Nucb2	3.34819	3.86155	3.86764	4.18484	6.4317	7.7407	7.42019	8.48024	187.552	-1.14055	0.314475	-3.62684	0.000286908	0.00262772
ENSMUSG00000100189	Gm28096	0	0.0684168	0.0625205	0.346732	0.491744	1.33725	1.84535	1.91152	8.86746	-5.31739	1.4669	-3.62492	0.000289048	0.00264602
ENSMUSG00000019837	Gtf3c6	7.9044	7.45899	10.0862	5.81826	2.46101	2.73112	1.9693	3.6015	208.793	1.42746	0.39383	3.62455	0.000289467	0.00264856
ENSMUSG00000001416	Cct3	45.5141	43.4749	63.8988	34.4656	23.1859	22.0012	21.8418	20.6716	3109.59	1.06603	0.294431	3.62064	0.000293875	0.00268758
ENSMUSG00000042599	Kdm7a	3.23912	3.22321	1.50089	2.75565	8.40048	7.79283	6.95497	6.91463	727.915	-1.10179	0.304421	-3.61929	0.000295416	0.00269903
ENSMUSG00000044122	Proca1	1.98268	1.89898	0.468784	0.72326	0.77624	0.692644	0.364121	0.264025	26.573	2.68145	0.741029	3.61855	0.000296263	0.00270545
ENSMUSG00000029145	Eif2b4	10.1055	8.15589	12.904	11.2442	5.14487	5.08764	2.99843	4.84831	279.015	1.18385	0.327611	3.6136	0.00030198	0.00275362
ENSMUSG00000087968	Gm25395	66.1197	56.2373	74.0556	90.484	35.7527	25.0661	24.4577	26.6376	192.522	1.24897	0.345707	3.6128	0.000302907	0.00276072
ENSMUSG00000024525	Impa2	0.644901	0.798311	1.30544	2.53242	2.45368	2.11726	1.98323	2.09837	132.721	-1.4906	0.413061	-3.60868	0.000307764	0.00280089
ENSMUSG00000042320	Prox2	8.39299	7.40053	1.0836	3.14441	2.25908	2.58301	2.60107	2.69435	211.213	1.57429	0.436387	3.60757	0.000309081	0.00281014
ENSMUSG00000068231	Vmn1r43	0.142554	0.118417	0.152298	0.308004	0.4098	0.385758	0.502755	0.441135	56.1367	-1.86301	0.516404	-3.60765	0.000308978	0.00281014
ENSMUSG00000032911	Cspg4	13.3218	12.9878	1.83943	6.69137	4.48295	4.5543	4.34912	4.6734	1120.16	1.54335	0.427957	3.60633	0.000310563	0.00282087
ENSMUSG00000024393	Prrc2a	174.357	164.992	99.4963	205.981	62.6036	62.4339	79.2814	76.8765	12541.5	1.11979	0.310556	3.60577	0.000311234	0.00282285
ENSMUSG00000031016	Wee1	13.4581	13.345	14.1939	6.84036	6.87378	5.72058	5.05893	5.94289	433.458	1.27925	0.354969	3.60382	0.000313568	0.00284264
ENSMUSG00000029673	Auts2	0.993238	1.08039	0.362351	0.584859	0.283231	0.382102	0.448398	0.399107	184.18	1.29902	0.360523	3.60315	0.000314385	0.00284866
ENSMUSG00000020111	Micu1	30.6332	29.189	12.9824	21.8751	13.8883	14.6329	13.8735	15.8721	2506.54	1.00689	0.279589	3.60132	0.000316606	0.0028674
ENSMUSG00000069300	Hist1h2bj	6.74266	3.61225	103.924	13.8402	5.68852	9.22214	26.6838	25.6846	160.564	-2.35948	0.655203	-3.60115	0.000316812	0.00286788
ENSMUSG00000103726	Gm30074	0.0801255	0.369772	0.608228	1.92752	0.478391	2.27665	1.94484	1.79763	42.7665	-2.95075	0.819473	-3.60079	0.000317247	0.00287043
ENSMUSG00000056749	Nfil3	10.2503	9.11765	10.3492	26.8543	19.7999	19.7836	24.3921	25.6556	525.703	-1.37172	0.381197	-3.59846	0.000320109	0.00289212
ENSMUSG00000046808	Atp10d	1.88518	1.43908	3.92547	3.28166	4.10464	3.19421	3.5602	3.3818	345.04	-1.06938	0.297206	-3.5981	0.000320556	0.00289387
ENSMUSG00000078789	Dph1	6.86232	5.96588	5.49641	6.72163	2.25947	2.84179	3.25029	2.0201	169.091	1.31822	0.366424	3.59753	0.000321259	0.00289831
ENSMUSG00000005124	Ccn4	59.6833	56.936	70.9943	34.0238	29.78	29.4532	25.377	27.5394	3296.71	1.13951	0.316864	3.59621	0.000322886	0.00291026
ENSMUSG00000106149	Gm43430	2.29878	2.47375	1.95651	2.72312	4.471	4.63012	5.65775	4.95122	201.696	-1.14432	0.318272	-3.59543	0.000323851	0.00291747
ENSMUSG00000047496	Rnf152	0	0	0	0.0382704	0.0237457	0.121077	0.111387	0.147688	6.69552	-7.40358	2.05928	-3.59522	0.000324112	0.00291841
ENSMUSG00000024222	Fkbp5	1.61996	1.54217	5.6969	3.10383	2.52499	2.98954	3.57337	3.61001	414.391	-1.18512	0.329669	-3.59489	0.000324533	0.0029208
ENSMUSG00000035047	Kri1	4.2031	4.57887	2.3652	3.01577	1.35647	1.23509	1.22714	2.128	149.257	1.35095	0.376092	3.59208	0.000328048	0.00294535
ENSMUSG00000055633	Zfp580	1.72633	1.47885	1.31045	3.14713	3.86516	3.28467	5.43924	6.26032	59.1931	-1.88396	0.524457	-3.5922	0.000327895	0.00294535
ENSMUSG00000005267	Zfp287	1.23603	0.928264	1.22852	0.967974	2.38914	2.26494	2.31612	2.51784	187.585	-1.17495	0.327108	-3.59193	0.000328235	0.0029456
ENSMUSG00000043541	Casc1	0.644916	0.688125	0.168811	0.133744	0.0829846	0.112835	0.23356	0.122581	47.393	1.9752	0.550196	3.58999	0.000330685	0.00296333
ENSMUSG00000063458	Lrmda	0.50012	0.720099	0.569457	1.21814	0.970443	2.0554	3.15151	2.11831	54.4462	-2.07359	0.577737	-3.58916	0.000331741	0.00296994
ENSMUSG00000006362	Cbfa2t3	0.559271	0.50722	0.00615274	0.0828688	0	0.0904759	0.0227005	0.0282174	19.2724	4.34991	1.21236	3.58796	0.000333276	0.0029794
ENSMUSG00000044083	Efcab8	0.834471	0.68988	0.126688	0.415825	0.0711747	0.157262	0.0667736	0.0968353	24.8445	3.15933	0.881065	3.58581	0.000336032	0.00300117
ENSMUSG00000025762	Larp1b	3.1394	3.51308	2.97426	1.49289	1.35615	1.0043	0.84062	1.5156	235.135	1.47229	0.410604	3.58566	0.000336226	0.00300146
ENSMUSG00000028565	Nfia	0.0872398	0.200152	0.383148	0.502181	0.576674	0.455288	0.366495	0.79543	65.0738	-1.99128	0.555386	-3.5854	0.000336564	0.00300305
ENSMUSG00000071984	Fndc1	1.71328	1.58259	0.0520215	0.65532	0.12275	0.25731	0.287899	0.222673	86.0126	2.70384	0.754656	3.58288	0.000339827	0.00302901
ENSMUSG00000075704	Txnrd2	5.25844	5.23916	2.84449	4.21972	1.74932	2.00299	2.59129	1.91474	201.677	1.23955	0.345976	3.58278	0.00033996	0.00302901
ENSMUSG00000080242	Atp6v0c-ps2	51.3741	50.3944	53.1787	52.4016	28.7559	22.8081	27.3866	20.6625	253.328	1.10251	0.30774	3.58261	0.000340172	0.00302946
ENSMUSG00000051256	Jagn1	8.37389	9.38489	11.9884	6.99794	4.51275	4.56164	4.28941	3.48534	324.544	1.20374	0.336277	3.57962	0.000344094	0.00306001
ENSMUSG00000036904	Fzd8	0.386249	0.531606	0.879599	1.44159	1.08523	0.83002	1.71808	1.19965	85.5841	-1.63203	0.456129	-3.57799	0.000346244	0.00307621
ENSMUSG00000042308	Setd1a	7.39089	7.72414	5.23888	10.2954	3.72698	3.07096	2.93708	3.52339	529.513	1.22093	0.341225	3.57806	0.000346149	0.00307621
ENSMUSG00000068551	Zfp467	0.0318996	0.0706625	0	0.422062	0.428528	0.841637	1.07208	0.666315	26.6816	-3.99101	1.1155	-3.57779	0.000346507	0.00307708
ENSMUSG00000046027	Stard5	4.1391	3.90636	1.2549	1.88378	1.52135	1.58927	1.63614	1.77415	171.568	1.2319	0.344355	3.5774	0.000347023	0.0030802
ENSMUSG00000066148	Prpf4	7.26412	7.66783	9.55665	6.03125	4.9301	3.09672	2.98295	3.51348	453.35	1.1949	0.334048	3.57704	0.00034751	0.00308157
ENSMUSG00000102732	Gm37342	0.218703	0.386055	0.228272	0.591884	1.87705	1.22063	1.45472	1.11034	62.4551	-2.03418	0.568696	-3.57692	0.000347672	0.00308157
ENSMUSG00000025262	Fam120c	5.33793	4.9892	3.63618	3.91121	3.02698	2.61377	2.48075	2.65086	296.053	1.00355	0.280618	3.57621	0.000348608	0.0030884
ENSMUSG00000105403	Gm43618	0	0	0.0149281	0.0354813	0.528365	0.0798245	0.165231	0.319492	7.0026	-7.02396	1.96434	-3.57574	0.000349241	0.00309254
ENSMUSG00000016239	Lonrf3	6.60504	6.44798	6.79775	3.16929	3.98607	2.56541	2.14403	2.58246	232.043	1.45584	0.407387	3.57361	0.000352094	0.00311633
ENSMUSG00000042178	Armc5	8.46345	7.4845	7.22763	13.2976	3.00029	3.02385	3.25921	3.51931	336.61	1.22916	0.344327	3.56975	0.000357322	0.00316072
ENSMUSG00000000916	Nsun5	5.81666	6.79065	7.1601	6.66546	3.14434	2.91938	3.61034	2.26212	293.974	1.1326	0.317664	3.56539	0.00036331	0.00320727
ENSMUSG00000104330	Gm38285	1.10412	0.937552	0.335251	1.01817	4.17503	2.8384	4.12302	5.89379	33.423	-2.32442	0.651951	-3.56533	0.000363398	0.00320727
ENSMUSG00000112655	Gm48511	0.310297	0.355952	0.538387	0.879756	2.64662	1.21453	1.48978	2.46912	26.9123	-2.58104	0.724291	-3.56353	0.000365895	0.00322474
ENSMUSG00000028318	Polr1e	4.19702	3.70339	6.4644	2.88022	2.33948	1.89093	1.31689	1.39443	167.284	1.53683	0.431311	3.56315	0.000366425	0.00322789
ENSMUSG00000033386	Frrs1	19.4812	18.8876	21.4086	10.7211	8.92997	7.807	7.9589	9.38332	1347.48	1.14349	0.320935	3.563	0.000366646	0.00322832
ENSMUSG00000029372	Ppbp	0.939977	1.02375	4.09091	2.41199	3.36729	4.19698	3.15908	4.5813	45.6906	-1.99304	0.559648	-3.56124	0.000369111	0.00324696
ENSMUSG00000039033	Tasp1	3.36358	3.29834	7.09557	4.41458	7.82213	6.2985	8.22323	6.72823	306.214	-1.16113	0.326071	-3.56098	0.000369468	0.00324858
ENSMUSG00000014873	Surf2	8.40363	8.82245	10.5966	6.74267	2.67516	3.35451	4.29445	3.32767	291.64	1.19054	0.334446	3.55975	0.000371204	0.00325911
ENSMUSG00000023393	Slc17a9	1.10283	1.40351	0.112693	0.191322	0.189936	0.15065	0.118794	0.172276	19.5483	3.05103	0.857116	3.55964	0.000371364	0.00325911
ENSMUSG00000071477	Zfp777	14.5455	13.7796	10.0938	13.8212	5.47717	7.38974	7.62827	6.14586	502.309	1.04764	0.294602	3.55613	0.000376353	0.00329671
ENSMUSG00000008398	Elk3	12.5142	12.1672	21.1842	36.9132	23.1541	21.7201	23.644	26.8285	1438.41	-1.03337	0.290625	-3.5557	0.000376979	0.00330064
ENSMUSG00000022338	Eny2	6.26494	6.55741	3.90645	3.20828	2.77725	4.01524	3.23216	2.92444	336.363	1.06391	0.299243	3.55533	0.000377498	0.00330364
ENSMUSG00000097665	Gm16853	1.09352	1.4004	1.11542	0.719303	0.408054	0.312093	0.0957055	0.039655	18.2727	4.43193	1.24667	3.55502	0.00037795	0.0033045
ENSMUSG00000021057	Akap5	0.964688	0.93904	0.339722	0.31102	0.237513	0.100921	0.222827	0.219276	40.3907	2.10782	0.593164	3.55351	0.00038012	0.00332018
ENSMUSG00000032637	Atxn2l	73.6283	69.7796	38.4707	71.6359	27.4114	25.7069	34.5801	34.8813	3191.92	1.04572	0.29455	3.55024	0.000384887	0.0033526
ENSMUSG00000086264	Gm15850	0.563068	0.412704	0.10057	0.478071	2.96631	2.72248	2.31907	2.19084	42.7406	-2.23393	0.629233	-3.55024	0.000384881	0.0033526
ENSMUSG00000027777	Schip1	0.292642	0.268875	0.50487	0.61599	0.595645	1.01238	1.04312	0.972472	48.0455	-1.84744	0.520662	-3.54825	0.000387803	0.00337329
ENSMUSG00000049036	Tmem121	2.58703	2.75788	4.51673	7.20881	6.17836	4.94419	6.64162	7.35511	117.857	-1.39012	0.391853	-3.54754	0.000388843	0.00338076
ENSMUSG00000004902	Slc25a18	5.11394	4.27757	0.862659	1.73001	1.06017	0.648684	0.497308	1.48361	53.16	2.1512	0.606707	3.5457	0.000391571	0.00340061
ENSMUSG00000057036	Gm7536	2.29278	2.45479	5.5694	5.51559	5.01934	7.29014	10.7022	8.51403	37.3185	-1.99539	0.562775	-3.54563	0.000391671	0.00340061
ENSMUSG00000047793	Sned1	4.82665	4.35195	0.689353	1.9868	1.94252	1.95192	1.3618	1.86701	319.675	1.4977	0.422457	3.54521	0.000392297	0.00340446
ENSMUSG00000043192	Gm1840	0.0473927	0.209964	0.179877	1.45362	1.83923	1.20231	1.19458	2.30985	21.4421	-3.61864	1.0213	-3.54318	0.000395328	0.00342917
ENSMUSG00000033931	Rbm34	2.93587	3.49369	3.87673	2.85789	1.05987	1.4134	0.956092	1.50537	159.645	1.35301	0.381906	3.54279	0.000395915	0.00343267
ENSMUSG00000107171	Gm42572	0.381723	0.50067	0.366017	0.44706	1.25949	1.28441	1.46295	1.70192	44.3901	-1.82765	0.516029	-3.54176	0.00039746	0.00344287
ENSMUSG00000026832	Cytip	0	0	0.267362	0.0242084	0.360496	0.183813	0.112735	0.0817443	12.3325	-6.61587	1.86803	-3.54163	0.00039767	0.00344309
ENSMUSG00000104087	Gm38277	0	0.054987	0.113058	0	0.592827	0.75569	1.94659	0.576114	9.7998	-5.06316	1.42975	-3.54128	0.000398185	0.00344596
ENSMUSG00000029875	Ccdc184	0	0.119934	0.0692199	0.315335	0.680547	0.370137	1.08539	0.767178	18.0049	-3.68784	1.04151	-3.54085	0.000398843	0.00344846
ENSMUSG00000058833	Rex1bd	3.72482	4.11522	18.3787	7.28045	7.8949	6.8415	11.8925	10.028	226.861	-1.4763	0.416923	-3.54096	0.00039868	0.00344846
ENSMUSG00000028980	H6pd	8.93046	8.34434	10.2817	19.8854	18.1085	18.3746	19.5298	17.598	1124.92	-1.10349	0.311778	-3.53934	0.000401133	0.00346666
ENSMUSG00000055943	Emc7	12.4759	11.5699	11.5396	6.08097	6.08561	6.83248	5.15469	5.74507	677.1	1.13844	0.321733	3.53848	0.000402441	0.00347635
ENSMUSG00000020843	Timm22	13.0488	11.5774	12.1549	8.7324	6.55597	7.33473	6.56859	5.49279	403.719	1.03687	0.293284	3.53536	0.000407214	0.00351271
ENSMUSG00000031925	Maml2	2.28347	2.0307	4.83313	3.2724	4.57521	4.59263	4.60918	4.30895	357.222	-1.04904	0.296827	-3.53417	0.000409054	0.00352696
ENSMUSG00000044646	Zbtb7c	10.0681	10.0869	3.48381	11.0405	2.3548	2.89621	3.57488	3.41182	394.022	1.52967	0.432989	3.53282	0.000411157	0.0035402
ENSMUSG00000110605	Gm32856	1.99772	1.58157	0.491247	0.177679	0.503977	0.45684	0.551616	0.293861	51.8361	2.13945	0.605625	3.53262	0.000411459	0.00354117
ENSMUSG00000050587	Lrrc4c	0.982932	1.03587	0.868638	1.85284	2.10219	2.87325	2.9583	2.77497	126.839	-1.50136	0.425038	-3.53229	0.000411976	0.00354398
ENSMUSG00000047180	Neurl3	0.400827	0.490678	0.544475	2.3091	2.07826	1.47713	1.7725	2.35016	65.2202	-2.20571	0.624477	-3.5321	0.000412274	0.00354491
ENSMUSG00000022711	Pmm2	13.3131	12.6626	16.0577	10.0507	5.49445	5.49106	7.07913	5.63856	743.954	1.03607	0.293408	3.53116	0.000413738	0.00355586
ENSMUSG00000036908	Unc93b1	1.09715	1.61817	1.0028	2.41041	4.54527	3.56726	5.07943	3.55968	123.081	-1.64377	0.465657	-3.53	0.000415553	0.00356983
ENSMUSG00000073775	Kti12	14.3315	11.3974	18.0578	16.3111	5.09917	6.84881	5.83398	5.89815	242.212	1.12763	0.319498	3.52938	0.000416534	0.0035766
ENSMUSG00000109555	Gm44891	0.305292	0.278961	0.115872	0.201965	2.09616	2.26154	1.28253	1.41709	31.4027	-2.22728	0.631152	-3.52891	0.000417279	0.00358136
ENSMUSG00000085936	2610307P16Rik	0.350357	1.02719	0.406754	0.59494	2.58401	2.3005	2.77055	2.4155	72.7611	-1.85374	0.525483	-3.5277	0.000419194	0.00359615
ENSMUSG00000102935	Gm38355	2.93943	3.11202	0.29532	1.09188	1.54853	1.09663	0.363193	0.501623	30.5074	2.76201	0.783093	3.52705	0.00042022	0.00360329
ENSMUSG00000044337	Ackr3	7.50016	6.9038	5.13938	19.4202	22.632	19.1302	22.5383	20.0651	732.819	-1.56445	0.443884	-3.52447	0.000424332	0.00363574
ENSMUSG00000105148	Gm42700	0.389876	0.547484	0.570766	0.535942	1.99523	1.49776	1.94985	1.74508	39.9297	-1.9386	0.550132	-3.52389	0.000425266	0.00364155
ENSMUSG00000085745	Gm14372	0	0	0.46983	0.167505	0	0.125615	0.606702	0.215471	6.16947	-7.05641	2.00296	-3.52299	0.000426699	0.00365169
ENSMUSG00000038702	Dsel	2.50833	2.61188	4.45175	2.62754	6.64431	6.36942	5.73874	5.30225	370.811	-1.10548	0.314145	-3.51902	0.000433138	0.00370386
ENSMUSG00000025348	Itga7	123.102	117.892	21.1046	74.6852	43.6644	40.9024	44.7931	43.2509	7315.71	1.45274	0.412851	3.5188	0.000433498	0.00370524
ENSMUSG00000040562	Gstm2	7.39698	8.80831	14.5131	18.2563	17.2553	16.8993	14.0374	19.5128	347.689	-1.055	0.299858	-3.51832	0.000434282	0.00371026
ENSMUSG00000040557	Mettl27	2.33183	2.08299	1.12361	2.36575	5.99261	5.43212	5.906	5.31777	181.489	-1.34685	0.383057	-3.51607	0.000437985	0.00374018
ENSMUSG00000043079	Synpo	3.82295	3.75127	3.37213	8.31035	8.81973	8.93637	9.67004	8.5339	934.213	-1.2643	0.359597	-3.5159	0.000438273	0.00374093
ENSMUSG00000039623	Ap5z1	4.97617	4.82256	3.60331	5.48893	2.53291	2.17578	2.18362	2.32845	295.312	1.11473	0.31716	3.51473	0.000440199	0.00375566
ENSMUSG00000022367	Has2	8.60142	7.93008	22.8221	11.2803	25.2471	20.6752	18.3477	18.2714	1001.45	-1.14814	0.326731	-3.51403	0.000441369	0.00376221
ENSMUSG00000022945	Chaf1b	5.05989	5.22285	9.45375	5.01363	1.73124	2.47168	1.94903	2.18717	274.898	1.30771	0.372135	3.51408	0.000441281	0.00376221
ENSMUSG00000043664	Tmem221	0	0.0117156	0.0321178	0.25446	0.252617	0.257613	1.06648	0.49099	6.73541	-6.25541	1.78079	-3.51271	0.000443558	0.00377914
ENSMUSG00000051396	Gm45902	3.99673	3.86038	3.56719	2.57267	1.72444	1.85361	1.92388	1.43125	161.476	1.2508	0.356119	3.51232	0.000444218	0.00378303
ENSMUSG00000007682	Dio2	1.43552	1.75476	0.186046	0.54748	0.104522	0.284238	0.457609	0.216694	51.4664	2.30876	0.657426	3.51182	0.000445057	0.00378673
ENSMUSG00000029557	Mrm2	4.09173	3.42498	5.03388	3.67706	1.40401	1.0977	0.922036	1.03697	52.9832	1.91723	0.546493	3.50825	0.00045107	0.00383615
ENSMUSG00000024683	Mrpl16	5.41817	5.62153	7.3642	3.24565	1.91794	1.97761	2.03926	1.91357	165.905	1.48648	0.423731	3.50807	0.000451373	0.00383698
ENSMUSG00000028741	Mrto4	11.4887	12.4079	24.2096	11.7866	4.50047	4.19384	5.31413	4.64505	363.98	1.26963	0.361975	3.5075	0.000452339	0.00384169
ENSMUSG00000085803	Gm12056	0.701879	1.03153	1.55739	3.76657	1.93412	3.2325	4.08267	3.75918	44.765	-2.14169	0.610589	-3.50757	0.000452213	0.00384169
ENSMUSG00000047344	Lancl3	1.13932	1.35606	5.43438	2.63853	2.58896	3.58924	4.04812	2.95996	168.258	-1.47193	0.419684	-3.50724	0.000452783	0.00384372
ENSMUSG00000094410	Gm38394	0.414308	0.488483	0.897843	0.506374	1.57594	1.43081	1.06676	1.27174	137.93	-1.37236	0.391351	-3.50672	0.000453659	0.00384941
ENSMUSG00000045502	Hcar2	0	0	0	0.190331	0.734814	0.499565	0.196965	0.652889	7.79114	-7.01365	2.00044	-3.50605	0.000454815	0.00385747
ENSMUSG00000103818	Gm38009	0.44689	0.658079	0.693882	0.48866	2.78945	2.10254	1.87739	1.74434	64.0465	-1.67643	0.478397	-3.50427	0.000457865	0.00387981
ENSMUSG00000026185	Igfbp5	569.88	547.622	6.1587	70.1866	45.3705	42.1055	71.9017	67.5696	15144.8	3.00224	0.856963	3.50335	0.000459444	0.00389143
ENSMUSG00000045636	Mtus1	1.38049	1.45255	2.39744	1.42153	3.69896	2.66509	3.03646	3.28991	345.964	-1.15971	0.331103	-3.50256	0.00046081	0.00390123
ENSMUSG00000089901	Gm8113	0.2993	0.476529	2.10157	0.765006	1.56361	1.72108	2.16546	1.41822	50.7585	-2.14882	0.61384	-3.50063	0.000464167	0.00392255
ENSMUSG00000082766	1700064H15Rik	6.88998	6.5819	4.96864	4.76524	1.02842	0.52438	0.482414	0.599656	18.0695	3.59059	1.02579	3.50032	0.000464708	0.00392535
ENSMUSG00000054708	Ankrd24	0.708504	0.814727	0.860513	1.05272	0.870911	1.42102	1.49405	2.45685	139.869	-1.38548	0.395899	-3.49957	0.000466001	0.00393449
ENSMUSG00000038803	Ost4	6.40248	8.68678	16.1598	21.0815	16.0868	16.1884	17.6324	15.169	265.05	-1.1025	0.315056	-3.49937	0.000466351	0.00393566
ENSMUSG00000068735	Trp53i11	0.018392	0.0254632	0	0.320771	0.274524	0.223963	0.669627	0.512226	13.3924	-4.68592	1.33971	-3.4977	0.000469284	0.00395684
ENSMUSG00000038203	Hoxa13	0.027454	0.0760187	0.0416803	0.181622	0.32783	0.696486	0.538227	1.05134	12.9014	-3.81306	1.09048	-3.49669	0.000471077	0.00397017
ENSMUSG00000023909	Paqr4	3.02883	3.37599	7.34564	8.84538	4.7508	7.05877	7.90765	6.43382	228.746	-1.1503	0.328996	-3.4964	0.000471586	0.00397089
ENSMUSG00000079491	H2-T10	0.337446	0.175881	0.256153	0.59689	0.711081	1.269	1.05626	1.42814	35.3815	-2.3473	0.671347	-3.4964	0.000471579	0.00397089
ENSMUSG00000042558	Adprhl2	9.9263	9.28581	9.57486	11.3293	4.0929	4.89732	4.37739	4.83666	256.179	1.05167	0.300811	3.49611	0.000472088	0.00397332
ENSMUSG00000089952	4933413C19Rik	0.581624	0.610289	0.604168	0.276152	1.91907	2.08128	2.40054	2.23796	42.1448	-1.95252	0.558713	-3.49468	0.00047463	0.00399292
[truncated: 348 more rows]
